# Supplementary material for: Discrimination of normal oral mucosa from oral cancer by mass spectrometry imaging of proteins and lipids
Source: J Mol Histol. 2018 Nov 3;50(1):1–10. doi: 10.1007/s10735-018-9802-3 (PMC6323087; doi:10.1007/s10735-018-9802-3)
Supplement: Supplementary file 1 — Supplementary material 1 (XLSX 1509 KB) [file 10735_2018_9802_MOESM1_ESM.xlsx]

## Sheet: Table S1 (peptide components)
Table S1. Molecular components detected by peptide imaging
	All tissue specimens in the training group								Case_1								Case_2								Case_3
GMM component (m/z)	cancer (mean)	epithelium (mean)	Kruskal-Wallis (p-value)	BH corrected (p-value)	effect size (d-value)	rank weight	rank		cancer (mean)	epithelium (mean)	Kruskal-Wallis (p-value)	BH corrected (p-value)	effect size (d-value)	rank weight	rank		cancer (mean)	epithelium (mean)	Kruskal-Wallis (p-value)	BH corrected (p-value)	effect size (d-value)	rank weight	rank		cancer (mean)	epithelium (mean)	Kruskal-Wallis (p-value)	BH corrected (p-value)	effect size (d-value)	rank weight	rank
799.776	4075.03	15610.3	1.4013e-45	8.40779e-45	1.98677	NaN	NaN		2499.79	2963.9	2.53399e-05	3.52587e-05	0.439303	NaN	NaN		4325.51	31949.7	1.4013e-45	5.60519e-45	3.87464	0.0175865	37		4091.38	4046.15	0.000270517	0.000338668	0.199217	0.00877024	151
799.872	4617	18502.4	1.4013e-45	8.40779e-45	2.09808	NaN	NaN		2992.28	2998.78	0.872506	0.880097	0.0277746	NaN	NaN		4669	37893.2	1.4013e-45	5.60519e-45	3.88043	0.0347628	14		4810.46	5113.76	1.2215e-09	1.96847e-09	0.373355	NaN	NaN
800.533	48785.4	134822	1.4013e-45	8.40779e-45	1.86396	NaN	NaN		64537.3	77371.8	4.09283e-14	7.49327e-14	0.79234	NaN	NaN		62741.9	247960	1.4013e-45	5.60519e-45	3.3261	NaN	NaN		34534.7	34385.4	3.16345e-08	4.677e-08	0.301593	NaN	NaN
801.561	31505.6	59388.3	1.4013e-45	8.40779e-45	1.25484	0.00960847	346		50167.5	59566.7	5.00896e-13	8.90929e-13	0.759467	NaN	NaN		45199	94313.3	1.4013e-45	5.60519e-45	1.89305	NaN	NaN		17053.8	16272.6	0.00012863	0.000162709	0.168869	NaN	NaN
801.784	1708.67	3973.36	1.4013e-45	8.40779e-45	1.68158	0.00146148	656		1996.93	2466.34	1.61178e-15	3.07097e-15	0.834166	NaN	NaN		2079.17	6974.43	1.4013e-45	5.60519e-45	3.13222	NaN	NaN		1349.39	1297.82	0.000250791	0.000314457	0.142021	NaN	NaN
802.551	28364.8	46125.5	1.4013e-45	8.40779e-45	0.997649	NaN	NaN		55097	54846.3	0.842384	0.851476	0.0306161	NaN	NaN		42240.1	69964.3	1.4013e-45	5.60519e-45	1.33091	NaN	NaN		12574.9	10882.2	0.384073	0.399495	0.0612227	NaN	NaN
803.559	21608.8	30845.8	1.4013e-45	8.40779e-45	0.753994	NaN	NaN		41007.2	39793.6	0.146271	0.160944	0.1593	NaN	NaN		32680.3	44310.6	7.92044e-21	1.60185e-20	0.75872	NaN	NaN		9292.81	8219.8	0.518889	0.53312	0.0715326	NaN	NaN
804.59	24494.9	37820.4	1.4013e-45	8.40779e-45	0.8735	0.00881603	366		42894.6	40598.8	0.0113569	0.0136429	0.255668	NaN	NaN		34632.3	57929.1	1.4013e-45	5.60519e-45	1.30246	NaN	NaN		13124.6	11186.8	0.591585	0.605765	0.134516	NaN	NaN
805.566	26737.3	36513.3	2.8026e-45	1.54143e-44	0.727931	NaN	NaN		47180.3	51139.6	0.000101047	0.000136467	0.380813	NaN	NaN		41098	49979.4	3.12824e-12	4.84868e-12	0.552926	0.00873866	70		11453.5	10046.4	0.169761	0.181381	0.0306037	NaN	NaN
806.608	37779.8	77121.6	1.4013e-45	8.40779e-45	1.44431	0.0189191	155		59857.9	69252.3	3.43477e-11	5.77602e-11	0.651877	NaN	NaN		52529.1	126763	1.4013e-45	5.60519e-45	2.36757	NaN	NaN		21923.7	21330.5	5.32641e-06	7.1459e-06	0.195499	NaN	NaN
807.57	14787.7	22275.2	1.4013e-45	8.40779e-45	0.892362	NaN	NaN		26338.9	29229.4	7.06895e-06	1.00075e-05	0.419904	NaN	NaN		21561.1	31256.2	6.83552e-29	1.70538e-28	0.94096	NaN	NaN		7299.05	6517.05	0.0381092	0.0423919	0.0305568	NaN	NaN
808.316	3302.08	4903.87	5.61669e-16	7.97472e-16	0.496545	0.00982229	330		1355.68	1770.91	9.2294e-09	1.43053e-08	0.478887	NaN	NaN		3428.71	8767.79	1.4013e-45	5.60519e-45	1.92257	NaN	NaN		3478.79	2265.44	0.46348	0.479021	0.241644	0.0110073	118
808.716	98598	225348	1.4013e-45	8.40779e-45	1.74415	NaN	NaN		107861	111794	0.05021	0.0573189	0.154009	NaN	NaN		120752	420424	1.4013e-45	5.60519e-45	3.47173	NaN	NaN		78282.9	61976	3.54532e-05	4.60419e-05	0.0738687	0.00762719	185
809.53	52493.5	221188	1.4013e-45	8.40779e-45	2.13671	0.071366	46		91371.9	92497.9	0.0273697	0.0318877	0.222296	NaN	NaN		68281.5	449509	1.4013e-45	5.60519e-45	3.61905	0.156063	6		33287.7	27123.2	0.00399913	0.00471796	0.013219	NaN	NaN
810.597	255225	747372	1.4013e-45	8.40779e-45	1.93502	NaN	NaN		609169	385760	2.68573e-37	1.0548e-36	1.27336	0.0654911	13		330655	1.39473e+06	1.4013e-45	5.60519e-45	3.55437	0.0302435	17		138829	194935	1.47078e-29	2.03485e-28	0.912716	0.0661774	21
811.636	70188.3	141863	1.4013e-45	8.40779e-45	1.35745	NaN	NaN		156990	120110	1.35816e-22	3.20768e-22	1.00788	NaN	NaN		99631.5	235163	1.4013e-45	5.60519e-45	2.15112	0.0174329	38		32277.5	41711.1	1.33545e-19	5.75544e-19	0.716367	0.0362506	35
812.673	52367.3	104861	1.4013e-45	8.40779e-45	1.35893	NaN	NaN		86359.2	83874.2	0.157387	0.172319	0.122142	NaN	NaN		70851.5	176382	1.4013e-45	5.60519e-45	2.37177	NaN	NaN		31569.6	31004	1.32096e-05	1.75383e-05	0.215199	NaN	NaN
813.757	32627.3	48877.1	1.4013e-45	8.40779e-45	0.902343	0.0769177	44		46804.4	56407.4	2.44443e-15	4.64289e-15	0.871286	NaN	NaN		46623.7	71634.9	1.22963e-32	3.36043e-32	1.13904	0.0949218	8		18572.8	15769.4	0.262091	0.276034	0.0239312	NaN	NaN
814.607	21227.3	38123.5	1.4013e-45	8.40779e-45	1.21325	NaN	NaN		33945.6	41265.9	2.42753e-16	4.71751e-16	0.885176	NaN	NaN		30275.7	59031.9	1.4013e-45	5.60519e-45	1.73739	0.00869763	76		11621.2	10259.4	0.0151928	0.0173276	0.0303694	0.00332238	264
815.549	22375.7	29673.4	1.30001e-36	5.21505e-36	0.656113	0.0405827	76		39257.3	39748.9	0.586705	0.604326	0.0634514	NaN	NaN		33488	40866.9	1.64972e-09	2.34778e-09	0.549502	0.0260108	24		10393.2	9081.29	0.277578	0.291966	0.0614082	NaN	NaN
816.575	33622.5	52735.6	1.4013e-45	8.40779e-45	0.880718	0.000979728	657		77437.5	81294.4	0.0988047	0.11016	0.188442	NaN	NaN		50773.7	69963	5.10345e-12	7.85518e-12	0.656082	NaN	NaN		12527.3	12217.9	0.000539101	0.000666351	0.131579	NaN	NaN
817.557	15991.4	21531.3	2.98425e-18	4.73706e-18	0.602012	NaN	NaN		34082.5	37248.2	0.000127359	0.000170864	0.396145	NaN	NaN		24521.4	25779.9	0.0206024	0.0227307	0.0300463	NaN	NaN		6041.79	5674.27	0.585087	0.599363	0.0364259	NaN	NaN
818.536	20023.4	31646.2	1.4013e-45	8.40779e-45	0.913264	NaN	NaN		33823.1	44828.9	1.72633e-27	4.74449e-27	1.21127	NaN	NaN		33331.3	45642.5	3.37935e-16	5.98452e-16	0.680523	NaN	NaN		6613.27	5502.59	0.105915	0.115187	0.192699	NaN	NaN
819.566	14027.9	16944.1	5.48196e-19	9.04988e-19	0.474209	0.00812179	405		26932.7	27585.9	0.299586	0.321787	0.135283	NaN	NaN		21990.1	21575.6	0.751816	0.758985	0.0201774	NaN	NaN		5323.73	4047.16	0.00121853	0.00148505	0.312181	NaN	NaN
820.534	17297.7	22765.7	1.45252e-39	6.53768e-39	0.674558	NaN	NaN		28961.1	31063.1	0.00226119	0.00284108	0.317921	NaN	NaN		25059.5	30678.6	1.14388e-14	1.92625e-14	0.589615	NaN	NaN		8946.85	7414.39	0.767113	0.776359	0.155651	NaN	NaN
821.536	10457.5	11776.3	2.83415e-16	4.08352e-16	0.392951	0.0076494	425		18533.4	19079	0.337037	0.359162	0.108086	NaN	NaN		15372.6	14082.1	0.790172	0.796057	0.0514861	NaN	NaN		5068.18	4000.06	0.0456102	0.0504822	0.24671	NaN	NaN
822.563	18442.6	35934.9	1.4013e-45	8.40779e-45	1.29985	0.00636284	472		31771.9	33502.8	0.0674178	0.0761775	0.204657	NaN	NaN		24902.9	58082.4	1.4013e-45	5.60519e-45	2.12844	0.00866706	80		10961.5	10314.5	0.000163798	0.00020655	0.149893	NaN	NaN
823.617	12876.6	19332.2	1.4013e-45	8.40779e-45	0.88368	NaN	NaN		23220.1	25865.2	7.38337e-06	1.04405e-05	0.462297	NaN	NaN		19325.3	27058.9	3.28489e-25	7.45454e-25	0.817957	NaN	NaN		5842.87	5402.89	0.0151565	0.0172943	0.0745464	NaN	NaN
824.638	45299.3	119446	1.4013e-45	8.40779e-45	1.71308	0.00731164	431		68345.7	69869.3	0.162795	0.17808	0.12224	NaN	NaN		60392.6	220688	1.4013e-45	5.60519e-45	3.02045	0.00875233	68		29007.5	28332	7.55456e-07	1.05281e-06	0.254925	NaN	NaN
825.657	24278.1	50822.1	1.4013e-45	8.40779e-45	1.40744	NaN	NaN		38101.6	40064.1	0.0133248	0.0159361	0.246287	NaN	NaN		33964.2	87158.2	1.4013e-45	5.60519e-45	2.41718	NaN	NaN		13964.1	13363.9	0.000466636	0.000577955	0.173295	NaN	NaN
826.558	38628.7	92998.5	1.4013e-45	8.40779e-45	1.63981	0.00972493	337		49775	55250.3	2.54175e-07	3.767e-07	0.494999	NaN	NaN		51445.9	169325	1.4013e-45	5.60519e-45	2.94511	NaN	NaN		26027.2	24559.1	0.000617538	0.000762142	0.128089	NaN	NaN
827.623	28149.5	60489.8	1.4013e-45	8.40779e-45	1.49629	NaN	NaN		43206	48179	4.72003e-08	7.16092e-08	0.478294	NaN	NaN		39243.7	102949	1.4013e-45	5.60519e-45	2.39748	NaN	NaN		16450.1	16544.2	0.000790551	0.000969281	0.186674	NaN	NaN
828.561	29927.1	56506.5	1.4013e-45	8.40779e-45	1.23496	NaN	NaN		44420	51054.2	2.19947e-09	3.48906e-09	0.581241	NaN	NaN		43689.9	93813.9	1.4013e-45	5.60519e-45	1.96024	NaN	NaN		16026.4	14265.1	0.23273	0.245962	0.014199	NaN	NaN
829.568	15469.7	23625.4	1.4013e-45	8.40779e-45	0.911464	NaN	NaN		25787.9	29311.8	2.0596e-07	3.06361e-07	0.529052	NaN	NaN		24074.4	35174.6	2.20908e-32	5.98344e-32	1.0093	NaN	NaN		6594.65	5562.95	0.357126	0.37258	0.163253	NaN	NaN
830.534	27792.8	65444.3	1.4013e-45	8.40779e-45	1.71893	0.0227469	132		47908.4	64446.3	1.19979e-33	4.05763e-33	1.32065	NaN	NaN		41092.6	104959	1.4013e-45	5.60519e-45	2.3781	NaN	NaN		13464.7	17473.6	3.47653e-18	1.25599e-17	0.765943	NaN	NaN
831.558	26513.4	54247.4	1.4013e-45	8.40779e-45	1.26629	0.00936292	347		52881.7	55000.6	0.209814	0.227571	0.149307	NaN	NaN		40384.8	88360	1.4013e-45	5.60519e-45	1.86848	0.00432156	137		10780.2	11743.2	1.94777e-08	2.91506e-08	0.379886	NaN	NaN
832.543	36171.8	70596	1.4013e-45	8.40779e-45	1.25771	0.015098	198		68237.1	64224.1	0.000447469	0.00058643	0.352645	NaN	NaN		51383.2	115716	1.4013e-45	5.60519e-45	2.06064	NaN	NaN		18457.4	19358.5	8.60932e-08	1.25007e-07	0.289438	0.00439413	258
833.572	22897.3	37305.4	1.4013e-45	8.40779e-45	0.96921	0.0105755	306		41183.4	39492.8	0.116303	0.129078	0.161341	NaN	NaN		33889.3	57609.7	1.4013e-45	5.60519e-45	1.26203	NaN	NaN		10812.3	10830.4	0.000338522	0.000421422	0.14137	0.00549261	240
834.523	21380.5	34490.1	1.4013e-45	8.40779e-45	1.00468	0.00631506	482		36476.7	37800.6	0.0879151	0.0982889	0.184473	NaN	NaN		31307.5	52539.5	1.4013e-45	5.60519e-45	1.33898	NaN	NaN		10673.9	10032	0.00427492	0.00503114	0.0862549	NaN	NaN
835.598	17208.7	25415.3	1.4013e-45	8.40779e-45	0.845441	0.00342857	615		28008.9	30503	8.3015e-05	0.000112739	0.412695	NaN	NaN		24453.8	36886	5.33558e-36	1.5748e-35	1.04759	NaN	NaN		9426.69	7854.24	0.865555	0.87056	0.122098	NaN	NaN
836.536	13654.9	19669.7	1.4013e-45	8.40779e-45	0.827117	NaN	NaN		22953.8	25238.3	5.93998e-06	8.47326e-06	0.450496	NaN	NaN		19261.2	27748.4	1.15154e-33	3.20824e-33	0.974329	NaN	NaN		7495.01	5959.17	0.615044	0.628729	0.174978	NaN	NaN
837.618	18474.2	24736.6	2.8026e-44	1.55544e-43	0.69436	NaN	NaN		32039.2	33499.9	0.0498484	0.0569328	0.205525	NaN	NaN		25840.1	33348.4	5.30122e-21	1.0775e-20	0.6959	NaN	NaN		10183.7	8209.85	0.620143	0.633675	0.164285	NaN	NaN
838.572	17294.3	23551.2	1.68156e-43	9.02436e-43	0.69024	NaN	NaN		30682.8	29597	0.0727604	0.0817967	0.174899	NaN	NaN		25989.3	34021.6	1.58036e-21	3.2667e-21	0.68903	NaN	NaN		7892.16	6573.91	0.684968	0.697865	0.152852	NaN	NaN
839.529	11758.6	14860.3	2.3986e-26	5.94161e-26	0.522552	NaN	NaN		20676.6	20309.2	0.303415	0.325612	0.0882919	NaN	NaN		18138	20593.5	0.000216218	0.000259355	0.293097	NaN	NaN		4992.98	4118.34	0.205168	0.217684	0.178869	NaN	NaN
840.545	13720.4	25449	1.4013e-45	8.40779e-45	1.11975	NaN	NaN		24961.7	25175.9	0.512879	0.532109	0.0593126	NaN	NaN		20346.6	41665.3	1.4013e-45	5.60519e-45	1.77756	NaN	NaN		6403.2	5670.23	0.712352	0.723646	0.0851441	NaN	NaN
841.657	10825.2	17011.8	1.4013e-45	8.40779e-45	0.89191	0.0053362	533		19071.1	20021.1	0.0250421	0.029288	0.231809	NaN	NaN		15902.9	25557.7	8.99339e-37	2.72714e-36	1.14223	NaN	NaN		5272.02	4456.43	0.307142	0.321951	0.173402	NaN	NaN
842.626	437204	6.5945e+06	1.4013e-45	8.40779e-45	3.40197	NaN	NaN		359577	378186	0.00304086	0.0037894	0.2769	NaN	NaN		590521	14845919	1.4013e-45	5.60519e-45	2.48757	NaN	NaN		317368	639557	1.17779e-33	2.2582e-32	1.53821	0.0128611	98
843.62	141242	1.42663e+06	1.4013e-45	8.40779e-45	2.92619	NaN	NaN		165381	173706	0.00681931	0.00832332	0.272732	NaN	NaN		201387	3.15708e+06	1.4013e-45	5.60519e-45	2.48113	NaN	NaN		86234.9	143470	4.43728e-22	2.66128e-21	1.09241	NaN	NaN
844.635	45616	185780	1.4013e-45	8.40779e-45	1.69203	NaN	NaN		69157.4	75227.2	2.6317e-05	3.65764e-05	0.412659	NaN	NaN		65873	375659	1.4013e-45	5.60519e-45	2.65025	NaN	NaN		24832.5	26774.1	0.000175116	0.000220594	0.27745	NaN	NaN
845.597	25632.1	47657.3	1.4013e-45	8.40779e-45	1.03292	NaN	NaN		45264.1	54568.1	4.69361e-16	9.04904e-16	0.859903	NaN	NaN		39657	75120.7	1.22995e-35	3.58245e-35	1.28101	NaN	NaN		10754.4	9175.66	0.500071	0.514873	0.139903	NaN	NaN
846.564	18343.8	26026.1	8.49481e-41	4.06382e-40	0.768628	NaN	NaN		31987.5	36046.1	2.98548e-08	4.55492e-08	0.547317	NaN	NaN		28670.1	36890.6	4.6823e-18	8.7906e-18	0.645111	NaN	NaN		7508.35	5876.58	0.00231615	0.00277687	0.31109	NaN	NaN
847.558	14943	24231.5	1.4013e-45	8.40779e-45	0.892133	NaN	NaN		28644.7	27911.7	0.161921	0.177203	0.142994	NaN	NaN		22584.7	37680.4	4.15485e-42	1.43101e-41	1.20967	NaN	NaN		6396.73	5186.8	0.037453	0.0416811	0.236758	NaN	NaN
848.538	27343.2	46182.5	1.4013e-45	8.40779e-45	0.993327	0.0141238	211		48221.7	48771.7	0.556784	0.575454	0.0625346	NaN	NaN		40502.1	73476.1	1.4013e-45	5.60519e-45	1.44414	NaN	NaN		13024.2	10831.9	0.264765	0.27873	0.173521	NaN	NaN
849.547	16486.6	25595.8	1.4013e-45	8.40779e-45	0.877329	NaN	NaN		28922.9	31011.5	0.000374433	0.000492037	0.345931	NaN	NaN		24784.5	37688.7	3.37555e-26	7.858e-26	0.914394	NaN	NaN		7563.78	7046.98	0.196156	0.20851	0.0414949	NaN	NaN
850.611	19358.5	30822.9	1.4013e-45	8.40779e-45	0.933201	0.00859953	385		34007.8	37254	6.93744e-06	9.83275e-06	0.452018	NaN	NaN		28467.4	45571.7	1.32246e-36	3.98046e-36	1.10967	NaN	NaN		9417.55	8317.83	0.368896	0.384365	0.053721	NaN	NaN
851.585	16442.2	26613.1	1.4013e-45	8.40779e-45	0.924289	NaN	NaN		27266.3	29407.3	0.000340944	0.000448513	0.368743	NaN	NaN		24252.5	40891.6	3.20757e-42	1.11095e-41	1.20677	NaN	NaN		8172.9	7146.22	0.912891	0.9159	0.0942768	NaN	NaN
852.509	15679.4	28809	1.4013e-45	8.40779e-45	1.12575	0.0024056	650		28638.1	29953.5	0.0312247	0.0361886	0.228494	NaN	NaN		22829.6	45995	1.4013e-45	5.60519e-45	1.69742	NaN	NaN		7662.22	6878.25	0.187046	0.199325	0.00622742	0.00219716	266
853.518	18135.5	26780.6	1.4013e-45	8.40779e-45	0.731125	NaN	NaN		34409	32528.7	0.00237904	0.00298606	0.302895	NaN	NaN		27758	40176.3	1.20312e-21	2.49541e-21	0.801179	NaN	NaN		7517.14	6402.87	0.872825	0.876786	0.0763085	NaN	NaN
854.535	17733	30441.7	1.4013e-45	8.40779e-45	1.00034	0.00484442	563		32859.8	33512.9	0.486426	0.506391	0.0656485	NaN	NaN		26603.2	48263.1	1.4013e-45	5.60519e-45	1.4302	NaN	NaN		7926.15	6425.89	0.0815371	0.0893935	0.204215	NaN	NaN
855.566	18234.9	25820.3	5.47232e-36	2.12521e-35	0.674161	NaN	NaN		35880.9	34594.3	0.0402226	0.0462209	0.199638	NaN	NaN		28530.9	37257.7	5.485e-11	8.21906e-11	0.587573	NaN	NaN		6839	5807.66	0.14767	0.158614	0.176386	NaN	NaN
856.593	50388.1	261548	1.4013e-45	8.40779e-45	1.89286	NaN	NaN		79784.4	77446.3	0.230112	0.248701	0.145526	NaN	NaN		75057.2	550235	1.4013e-45	5.60519e-45	2.7391	NaN	NaN		24971	30635.6	1.17858e-07	1.69613e-07	0.517986	NaN	NaN
857.589	24502.1	72966.3	1.4013e-45	8.40779e-45	1.29382	NaN	NaN		42831.7	42994.5	0.947587	0.950711	0.0239414	NaN	NaN		37516.5	139535	1.4013e-45	5.60519e-45	2.14722	NaN	NaN		10679.7	11281.5	0.0034402	0.00409027	0.234465	NaN	NaN
858.604	23508.5	51802.9	1.4013e-45	8.40779e-45	1.1316	NaN	NaN		42747.6	42120.4	0.475225	0.495329	0.0633035	NaN	NaN		36162.5	92234	1.4013e-45	5.60519e-45	1.89466	NaN	NaN		9861.63	8576.61	0.988441	0.989253	0.104589	NaN	NaN
859.557	16290	22739.1	4.49709e-36	1.75769e-35	0.689304	NaN	NaN		29360.1	30145.4	0.320114	0.341727	0.120026	NaN	NaN		25937.5	33041.4	1.71137e-13	2.77443e-13	0.618383	NaN	NaN		6119.25	5048.62	0.0713946	0.0784857	0.216938	NaN	NaN
860.553	19733.5	22821.6	5.4665e-22	1.07087e-21	0.485288	NaN	NaN		35168.1	33950.8	0.118475	0.131429	0.151771	NaN	NaN		31779.3	30460.1	0.0466251	0.0503915	0.115702	NaN	NaN		7164.21	5893.21	0.0958375	0.104507	0.200092	NaN	NaN
861.515	16884.9	19587.2	5.54043e-14	7.31614e-14	0.44093	NaN	NaN		28934.7	33347.6	9.11119e-09	1.41311e-08	0.618976	NaN	NaN		27270.1	23943.9	0.011056	0.0123776	0.144116	0.0151968	39		6232.46	4919.9	0.00331613	0.00394469	0.283787	NaN	NaN
862.529	15960.9	20441.3	2.71671e-23	5.70768e-23	0.559268	NaN	NaN		28877.2	31328.2	0.000259989	0.000343688	0.375006	NaN	NaN		24556	26574.3	0.0904159	0.0963934	0.177979	NaN	NaN		6713.45	5530.26	0.202161	0.214774	0.18407	NaN	NaN
863.534	14369.6	18293.8	1.16082e-23	2.4992e-23	0.595168	NaN	NaN		24788.3	30166.8	8.91027e-20	1.92345e-19	0.986982	NaN	NaN		22269.7	22584.4	0.600964	0.611256	0.0836518	NaN	NaN		6082.76	4984.06	0.047254	0.0522778	0.229521	NaN	NaN
864.521	19815.3	42854.4	1.4013e-45	8.40779e-45	1.17851	NaN	NaN		30391.3	32350.7	0.000744774	0.000960553	0.331804	NaN	NaN		29418.9	74956.9	1.4013e-45	5.60519e-45	1.88796	0.00650276	108		10047.6	10436.1	0.00378882	0.00448507	0.210019	NaN	NaN
865.474	95877.1	221830	1.4013e-45	8.40779e-45	1.46307	NaN	NaN		355363	150621	1.4013e-45	7.00649e-45	1.69888	NaN	NaN		136415	417758	1.4013e-45	5.60519e-45	2.47125	NaN	NaN		23177.8	28778.4	1.21864e-11	2.23955e-11	0.532897	0.0198979	57
866.555	53644.2	104791	1.4013e-45	8.40779e-45	1.16719	0.0131608	228		153422	90019.6	1.4013e-45	7.00649e-45	1.53616	NaN	NaN		78566.1	182972	1.4013e-45	5.60519e-45	2.05263	NaN	NaN		17702.1	18533.9	6.9933e-05	8.95776e-05	0.198689	NaN	NaN
867.52	26877.7	71211	1.4013e-45	8.40779e-45	1.36269	NaN	NaN		57979.2	47850.5	5.06603e-16	9.7439e-16	0.806581	NaN	NaN		39989.7	133867	1.4013e-45	5.60519e-45	2.50368	0.0149987	41		11101.4	9872.65	0.361182	0.376489	0.0355984	NaN	NaN
868.568	19391.8	43688.6	1.4013e-45	8.40779e-45	1.33473	NaN	NaN		35372.7	33124.8	0.00158676	0.00201132	0.300801	NaN	NaN		28353.1	78273.7	1.4013e-45	5.60519e-45	2.47355	0.0130258	44		9382.1	8254.76	0.25373	0.267808	0.0287271	NaN	NaN
869.517	17748.9	30030.4	1.4013e-45	8.40779e-45	0.965052	0.00436	587		32673.5	33141.9	0.569304	0.587646	0.0665763	NaN	NaN		26798.3	47467.5	1.4013e-45	5.60519e-45	1.36488	NaN	NaN		7818.44	6460.39	0.18813	0.200392	0.189708	NaN	NaN
870.15	1289.53	3414.07	1.4013e-45	8.40779e-45	1.53824	0.00970202	341		1680.98	1606.62	0.588082	0.605488	0.040956	NaN	NaN		1411.07	6320.37	1.4013e-45	5.60519e-45	2.9826	NaN	NaN		1128.19	1058.35	0.0160622	0.0182849	0.0870447	NaN	NaN
870.595	92420.6	523090	1.4013e-45	8.40779e-45	2.27037	NaN	NaN		118156	125490	0.00607115	0.00743624	0.283254	NaN	NaN		119210	1087696	1.4013e-45	5.60519e-45	2.67102	NaN	NaN		65725.7	96854.1	1.86458e-15	4.90309e-15	0.859031	NaN	NaN
871.594	40570.6	144128	1.4013e-45	8.40779e-45	1.64445	NaN	NaN		60792.9	64034.2	0.0172338	0.0204305	0.255276	NaN	NaN		56895.1	282356	1.4013e-45	5.60519e-45	2.46982	NaN	NaN		23638.6	28114.6	3.53514e-07	4.99393e-07	0.475922	NaN	NaN
872.566	40188.2	95111.2	1.4013e-45	8.40779e-45	1.29584	NaN	NaN		67076.1	71595.3	0.0172508	0.0204408	0.223585	NaN	NaN		57961.3	169496	1.4013e-45	5.60519e-45	2.15273	NaN	NaN		21040.1	19439.3	0.127623	0.137627	0.00837465	NaN	NaN
873.539	24687	35970.7	1.76692e-37	7.39251e-37	0.715588	NaN	NaN		43800	47918.4	0.000112685	0.000151763	0.401349	NaN	NaN		37956.8	51953.1	8.3078e-16	1.45222e-15	0.617649	NaN	NaN		10531.4	8217.17	0.000607857	0.000750955	0.336623	NaN	NaN
874.137	2272.81	6644.01	1.4013e-45	8.40779e-45	1.48421	NaN	NaN		3166.32	3159.33	0.593984	0.611048	0.028465	NaN	NaN		2661.19	12590.4	1.4013e-45	5.60519e-45	2.73146	NaN	NaN		1809.58	1679.78	0.123849	0.133795	0.0015671	NaN	NaN
874.568	26799.9	41673.6	1.86373e-43	9.94922e-43	0.781985	NaN	NaN		51724.1	54779.5	0.00682303	0.00832369	0.262373	NaN	NaN		41800.2	61689.9	4.01618e-20	7.95073e-20	0.651788	0.00646173	117		10312.2	8170.92	0.00654824	0.00764013	0.263855	NaN	NaN
875.578	79133.4	116635	1.13529e-35	4.31267e-35	0.808753	NaN	NaN		155712	221073	2.59186e-32	8.47139e-32	1.33896	NaN	NaN		127142	137062	0.00102984	0.00120214	0.229776	NaN	NaN		26831.8	20873	0.00448057	0.00526807	0.272055	NaN	NaN
876.591	84011.9	125657	8.07243e-36	3.09549e-35	0.8446	NaN	NaN		158704	195504	6.73055e-21	1.50357e-20	0.988383	NaN	NaN		132820	172043	6.86494e-14	1.12947e-13	0.560293	NaN	NaN		31303	21325.6	3.49589e-10	5.85051e-10	0.499894	NaN	NaN
876.758	3689.61	5629.86	3.18305e-37	1.32265e-36	0.855395	NaN	NaN		5939.08	8015.01	4.74888e-32	1.52352e-31	1.26895	NaN	NaN		5103.96	7580.97	1.47305e-14	2.47031e-14	0.676014	NaN	NaN		2149.79	1615.26	1.70616e-05	2.25054e-05	0.368502	NaN	NaN
877.598	41240.1	53202.6	4.31595e-28	1.17161e-27	0.670853	NaN	NaN		69969.4	89515.1	3.04845e-26	8.07723e-26	1.10901	NaN	NaN		67709.5	67990.6	0.00663029	0.00750221	0.146752	NaN	NaN		14380	10445.6	2.04131e-05	2.68536e-05	0.375314	NaN	NaN
878.604	78295.7	421453	1.4013e-45	8.40779e-45	2.26593	0.0128992	236		248583	215774	6.22629e-16	1.19661e-15	0.818354	0.0524713	17		109699	845988	1.4013e-45	5.60519e-45	3.12454	0.00434891	129		26478.6	37891	6.86662e-17	2.13268e-16	0.817981	NaN	NaN
879.514	27342.5	94748.5	1.4013e-45	8.40779e-45	1.76165	NaN	NaN		75575.4	64976.3	8.23855e-15	1.54077e-14	0.797253	0.00757442	96		38735.9	178405	1.4013e-45	5.60519e-45	2.64168	0.00865661	82		10527.6	11891.5	4.55318e-07	6.39388e-07	0.388442	NaN	NaN
880.515	23730.1	59574.8	1.4013e-45	8.40779e-45	1.49859	NaN	NaN		48212.6	45811.7	0.00310984	0.0038714	0.299279	0.00546237	145		34319.5	105938	1.4013e-45	5.60519e-45	2.50907	NaN	NaN		11081.8	11804.9	0.000146251	0.000184807	0.264336	NaN	NaN
881.505	14793.8	26365.8	1.4013e-45	8.40779e-45	1.09269	NaN	NaN		26229.1	30373.2	1.82382e-10	2.99057e-10	0.673089	NaN	NaN		22313.3	40862	3.52146e-42	1.21801e-41	1.44959	NaN	NaN		6683.77	5810.47	0.942497	0.945214	0.0686863	NaN	NaN
882.527	11548.7	16523.3	1.00501e-41	5.02506e-41	0.770621	NaN	NaN		19207.9	20973.2	7.31211e-05	9.94692e-05	0.43218	NaN	NaN		17353.9	23632.7	7.27582e-17	1.31331e-16	0.756142	NaN	NaN		5458.78	4762.58	0.705762	0.717549	0.11694	NaN	NaN
883.526	11297.2	13660.7	4.35187e-20	7.70116e-20	0.507697	NaN	NaN		18581.7	20378.7	6.09794e-05	8.34498e-05	0.411276	NaN	NaN		17335.2	17751.3	0.144938	0.153379	0.152651	NaN	NaN		5063.06	4082.76	0.0271003	0.0303678	0.247507	0.00653762	215
884.564	31740.1	55832	1.4013e-45	8.40779e-45	0.884881	0.0209057	140		81840	47975.1	1.4013e-45	7.00649e-45	1.46164	NaN	NaN		43962.1	96005.1	1.4013e-45	5.60519e-45	1.72709	NaN	NaN		13942.4	11688.8	0.192421	0.204783	0.0407958	NaN	NaN
885.507	23636.9	33954.5	1.43324e-33	5.02874e-33	0.625337	0.0185164	159		52070.4	38203.6	6.21062e-33	2.06597e-32	1.20684	NaN	NaN		34959.2	53102.6	5.0875e-23	1.08858e-22	0.91629	0.0215388	29		9782.81	7509.3	0.0666869	0.0734431	0.238516	NaN	NaN
886.589	17040.8	23511.6	5.40115e-37	2.20668e-36	0.674446	NaN	NaN		32504	30730.8	0.0173276	0.0205217	0.236567	NaN	NaN		25676.6	33663	8.26348e-15	1.39733e-14	0.644167	0.00860893	88		7385.43	6133.37	0.21711	0.229953	0.16783	NaN	NaN
887.501	14970.7	17911.5	7.54844e-17	1.12076e-16	0.421243	NaN	NaN		32732.4	27062.2	6.0016e-18	1.2219e-17	0.880831	NaN	NaN		22568.8	23473.3	0.797433	0.802708	0.0981209	NaN	NaN		5866.7	4877.56	0.210643	0.223298	0.1792	NaN	NaN
888.535	19407.7	23107.1	6.15257e-17	9.163e-17	0.433382	NaN	NaN		37584.7	36146.8	0.0672814	0.076094	0.183852	NaN	NaN		30446.4	29884.3	0.550864	0.562885	0.00571529	NaN	NaN		7298.66	5947.37	0.0671748	0.073947	0.232971	NaN	NaN
889.546	18017	24088.6	7.44896e-25	1.69993e-24	0.628993	NaN	NaN		31911.2	36498.9	2.1706e-10	3.55441e-10	0.632905	NaN	NaN		29068.2	32737.4	0.00984274	0.0110396	0.283207	NaN	NaN		6524.29	5050.3	0.000278174	0.000347896	0.31756	NaN	NaN
890.534	27547.4	34863.1	1.18744e-25	2.84589e-25	0.588266	0.00691308	447		49157.1	56344.7	2.47267e-09	3.9148e-09	0.631995	NaN	NaN		44790	45065.6	0.210752	0.220913	0.100531	NaN	NaN		9626.29	7778.82	0.0129964	0.0149205	0.276375	NaN	NaN
891.546	20237.5	25201.6	8.01342e-25	1.82191e-24	0.555025	NaN	NaN		34672.7	40291.1	1.22045e-10	2.01477e-10	0.693912	NaN	NaN		32713.6	32445.8	0.32657	0.338238	0.0467884	NaN	NaN		7446.45	6080.98	0.0322934	0.0360378	0.239657	NaN	NaN
892.512	24827.4	36497.2	1.4013e-45	8.40779e-45	0.819303	NaN	NaN		40396.6	45282.5	7.53213e-07	1.09825e-06	0.524588	NaN	NaN		39304.2	53838.2	1.00701e-22	2.14154e-22	0.799848	NaN	NaN		10157.8	9209.23	0.623595	0.636935	0.0894908	NaN	NaN
893.52	19958.9	29461.8	1.4013e-45	8.40779e-45	0.866024	NaN	NaN		33480.5	37723.9	3.02817e-07	4.47427e-07	0.543461	NaN	NaN		31820.8	43328.8	2.16424e-25	4.93438e-25	0.819271	NaN	NaN		7826.97	6804.38	0.624583	0.637677	0.123107	NaN	NaN
894.533	20960.8	32546.4	1.4013e-45	8.40779e-45	0.901108	NaN	NaN		38131.8	39970.8	0.06893	0.0777417	0.182388	NaN	NaN		32425.3	49119.4	8.5261e-37	2.58866e-36	1.06929	NaN	NaN		8634.75	7124.37	0.185183	0.197599	0.193737	NaN	NaN
895.514	21911.2	30909.1	1.4013e-45	8.40779e-45	0.794801	NaN	NaN		35490.8	38849	6.22115e-05	8.50561e-05	0.391627	NaN	NaN		35272.5	45795.2	4.04544e-24	8.90656e-24	0.744992	NaN	NaN		8487.79	7214.77	0.970247	0.971843	0.093568	NaN	NaN
896.568	28621.8	52324	1.4013e-45	8.40779e-45	1.22488	0.00194857	653		48612	72213.3	1.4013e-45	7.00649e-45	1.65594	NaN	NaN		45820.3	76456.1	1.4013e-45	5.60519e-45	1.32314	NaN	NaN		10975.6	9167.99	0.697668	0.709913	0.13474	NaN	NaN
897.546	21079.2	39587.9	1.4013e-45	8.40779e-45	1.21166	NaN	NaN		38384.3	48718.1	1.48551e-24	3.74841e-24	1.10538	NaN	NaN		32703.8	60837.7	1.4013e-45	5.60519e-45	1.47037	NaN	NaN		8596.36	7254.89	0.222145	0.235184	0.184945	NaN	NaN
898.548	24039.9	42101.9	1.4013e-45	8.40779e-45	1.09938	NaN	NaN		41497.3	50404.2	1.93264e-17	3.87324e-17	0.878276	NaN	NaN		37444.6	64919.9	1.4013e-45	5.60519e-45	1.39314	NaN	NaN		10011.3	8398	0.120674	0.13048	0.175158	NaN	NaN
899.585	18080.3	25282.4	2.12997e-43	1.13505e-42	0.795032	NaN	NaN		30050.7	37039.6	4.25842e-20	9.29978e-20	0.964731	NaN	NaN		28778.8	34508.7	4.49474e-13	7.20045e-13	0.5301	NaN	NaN		7171.39	5974.74	0.0692427	0.0761889	0.222531	NaN	NaN
900.539	29616.4	53582.7	1.4013e-45	8.40779e-45	1.08898	0.00532885	538		55996.9	63559	4.14735e-08	6.29993e-08	0.548844	NaN	NaN		44023	83566.6	1.4013e-45	5.60519e-45	1.53229	NaN	NaN		13423.7	9925.52	0.0392168	0.0435841	0.270293	0.0233963	53
901.58	38736.4	49580.8	4.72061e-22	9.27739e-22	0.504742	0.0552486	57		73282.9	69980	0.00766995	0.00932884	0.25814	NaN	NaN		62309.7	71104.1	0.000510327	0.000604989	0.292255	0.0107694	66		13502.6	9291.66	3.1254e-05	4.07625e-05	0.398095	NaN	NaN
902.54	26805.8	32457.4	1.14312e-20	2.09759e-20	0.480191	0.0185174	158		47694.4	45594.3	0.0184618	0.0217803	0.234175	NaN	NaN		42216.3	45445.2	0.00027277	0.000325905	0.262051	NaN	NaN		10558.2	7586.14	1.01698e-05	1.3532e-05	0.39478	NaN	NaN
903.574	24535.2	38060.5	1.24996e-42	6.48941e-42	0.77097	NaN	NaN		47869.8	42039.6	1.58706e-09	2.53409e-09	0.597072	NaN	NaN		38449.6	60865.5	2.13308e-31	5.63347e-31	1.06763	NaN	NaN		9209.43	7295.59	0.00831835	0.00965452	0.274636	NaN	NaN
904.538	27182.9	37302.1	3.38903e-34	1.22802e-33	0.656481	NaN	NaN		47029.1	47019.9	0.836557	0.846289	0.0165208	NaN	NaN		44627.6	56280.5	3.32766e-13	5.35549e-13	0.569287	NaN	NaN		9347.11	7367.97	0.00476477	0.00559143	0.303361	NaN	NaN
905.508	22895.7	29556.1	5.09656e-29	1.46001e-28	0.583265	NaN	NaN		40019.1	40285.1	0.608667	0.625624	0.0337981	NaN	NaN		37385.5	42478.3	1.19849e-05	1.50042e-05	0.335864	NaN	NaN		7987.52	6393.89	0.0250256	0.0281726	0.235939	NaN	NaN
906.529	21546.5	33929.4	1.4013e-45	8.40779e-45	0.850925	NaN	NaN		44337.3	46405.9	0.0146777	0.0174854	0.241872	NaN	NaN		33888.8	49481.9	2.32811e-20	4.63907e-20	0.829983	NaN	NaN		7645.93	6347.54	0.42146	0.436519	0.161183	NaN	NaN
907.528	20665.6	29053.1	5.29219e-37	2.1658e-36	0.714577	NaN	NaN		40594.8	41243.4	0.41647	0.438058	0.0721229	NaN	NaN		31323.6	40419.6	5.57404e-14	9.20189e-14	0.617457	0.00433524	135		8625.7	6818.07	0.00331196	0.00394166	0.29481	NaN	NaN
908.527	19671.6	43370.1	1.4013e-45	8.40779e-45	1.44685	0.0266711	111		36271.7	42336.1	1.01499e-16	1.98515e-16	0.836795	NaN	NaN		29047.3	72541	1.4013e-45	5.60519e-45	2.26842	NaN	NaN		9216.67	8158.07	0.842685	0.849312	0.0745455	NaN	NaN
909.592	19541.5	31879.8	1.4013e-45	8.40779e-45	0.981818	NaN	NaN		33388	41165.9	9.22225e-23	2.18658e-22	1.04064	NaN	NaN		28835.8	46892.8	2.68779e-39	8.6571e-39	1.19276	NaN	NaN		9559.43	7119.37	7.95532e-05	0.000101603	0.33906	NaN	NaN
910.516	21629.6	36326.3	1.4013e-45	8.40779e-45	1.06875	0.00531782	540		39369.5	44260.3	1.6998e-09	2.70701e-09	0.586739	NaN	NaN		32111.3	54460.2	1.4013e-45	5.60519e-45	1.37874	NaN	NaN		10061	8638.11	0.342659	0.357794	0.136959	NaN	NaN
911.547	17303.2	27282.2	1.4013e-45	8.40779e-45	0.927526	NaN	NaN		31382	33917.3	5.65387e-05	7.75615e-05	0.402704	NaN	NaN		26310.3	40854.6	5.54119e-36	1.63351e-35	1.10901	NaN	NaN		7533.03	6087.63	0.100425	0.109363	0.208895	NaN	NaN
912.579	22307.5	34831.5	1.4013e-45	8.40779e-45	0.905579	0.00681018	453		43872.8	43519.9	0.823372	0.833643	0.0158711	NaN	NaN		33970.6	52270.2	2.18716e-38	6.91653e-38	1.15609	NaN	NaN		9167.72	7489.04	0.254351	0.268347	0.192985	NaN	NaN
913.56	21443.8	31300	1.4013e-45	8.40779e-45	0.831337	NaN	NaN		39629.1	41983.8	0.00414594	0.00512455	0.271273	NaN	NaN		32759	44608.6	7.20326e-25	1.61957e-24	0.810085	NaN	NaN		9096.88	7692.5	0.613626	0.627543	0.132863	NaN	NaN
914.533	39188.9	46362.7	1.9574e-30	6.05626e-30	0.592596	NaN	NaN		66240	71540.2	0.000139962	0.000187257	0.339334	NaN	NaN		62479.3	60007.6	0.000105252	0.000127317	0.174378	NaN	NaN		15295.2	12541.6	0.0540888	0.0597307	0.225412	NaN	NaN
915.53	44587.9	44656.4	4.27358e-12	5.26095e-12	0.301953	NaN	NaN		70605.7	73707.1	0.0394157	0.0453151	0.198089	NaN	NaN		76325.9	56022.3	6.86979e-06	8.65835e-06	0.35336	0.0302739	16		13615.9	11022.1	0.00494842	0.00579855	0.265858	NaN	NaN
916.526	30789.4	45711.4	3.99089e-34	1.44181e-33	0.653773	NaN	NaN		55588.9	53322.7	0.0236618	0.0277136	0.221708	NaN	NaN		50312.8	71580.6	4.91416e-11	7.38186e-11	0.648039	0.0065643	95		10449.1	8718.64	0.113861	0.123498	0.192893	NaN	NaN
917.51	23753.7	35946.8	1.4013e-45	8.40779e-45	0.789925	0.00724148	444		43111.1	42261.4	0.508672	0.528194	0.0638972	NaN	NaN		38692.6	56163.2	2.2727e-26	5.32118e-26	0.891271	NaN	NaN		8133.83	6789.56	0.328654	0.344056	0.162696	NaN	NaN
918.583	22329.9	34315.4	1.4013e-45	8.40779e-45	0.874633	0.010138	323		39743.1	43897.6	6.80229e-06	9.6637e-06	0.472582	NaN	NaN		35728.7	51473.8	1.63666e-29	4.15131e-29	0.918002	NaN	NaN		8312.75	6713.64	0.028425	0.0318083	0.23965	NaN	NaN
919.525	25109.4	36788.3	1.39505e-39	6.30232e-39	0.739448	NaN	NaN		45878.5	48802	0.00167298	0.00211621	0.331617	NaN	NaN		40236.6	54062.5	8.99283e-14	1.4726e-13	0.678285	NaN	NaN		9121.69	7399.86	0.0370562	0.0412582	0.25477	NaN	NaN
920.504	29526.1	42600.6	4.76441e-44	2.62043e-43	0.83567	NaN	NaN		49190.8	73033.9	1.4013e-45	7.00649e-45	1.73211	0.0509811	18		48803.6	53721	6.63245e-07	8.64099e-07	0.349985	NaN	NaN		10148.6	8333.47	0.280658	0.294951	0.181488	NaN	NaN
921.552	25586	34099.1	1.03828e-38	4.50663e-38	0.714466	NaN	NaN		42649	52508.2	6.32424e-19	1.32071e-18	0.954631	NaN	NaN		40482.1	45350.6	2.57523e-09	3.63307e-09	0.409735	NaN	NaN		10339	7800.75	0.130612	0.140602	0.221089	NaN	NaN
922.521	20564.3	34913.9	1.4013e-45	8.40779e-45	0.983495	NaN	NaN		40586.2	43065.2	0.00262704	0.00328717	0.31489	NaN	NaN		31096.9	53291.9	1.4013e-45	5.60519e-45	1.28236	NaN	NaN		8618.02	6778.03	0.334818	0.350056	0.196219	NaN	NaN
923.516	20662	29844.6	3.7205e-40	1.7289e-39	0.721286	NaN	NaN		40587.6	38752.6	0.00923675	0.011162	0.251222	NaN	NaN		31459	43870	8.45941e-21	1.70943e-20	0.772885	NaN	NaN		8503.48	6555.36	0.0064301	0.00750589	0.291892	NaN	NaN
924.544	18990.8	42366.3	1.4013e-45	8.40779e-45	1.24117	0.0117065	268		34348.6	35005.9	0.329045	0.350799	0.0974018	NaN	NaN		28212.2	75131.5	1.4013e-45	5.60519e-45	2.18247	NaN	NaN		8849.79	7006.91	0.0772379	0.0847563	0.230885	NaN	NaN
925.552	22569.2	40486.4	1.4013e-45	8.40779e-45	0.944379	NaN	NaN		39008.7	37293.5	0.0282862	0.0329397	0.222792	NaN	NaN		32630.3	68917.1	1.4013e-45	5.60519e-45	1.7296	NaN	NaN		11551.2	7645.39	8.56966e-10	1.40048e-09	0.473075	NaN	NaN
926.568	23939.5	40280.7	1.4013e-45	8.40779e-45	0.943825	NaN	NaN		39584.1	40554.3	0.291527	0.313269	0.108859	NaN	NaN		36291.9	66127.7	1.4013e-45	5.60519e-45	1.53418	NaN	NaN		11077	8276.66	0.00189216	0.00228316	0.304401	NaN	NaN
927.572	25359.8	51740	1.4013e-45	8.40779e-45	1.00284	NaN	NaN		42732.7	42334.3	0.52064	0.539931	0.0806159	NaN	NaN		38870.8	92508.9	1.4013e-45	5.60519e-45	1.74779	NaN	NaN		11252.7	7910.74	3.19607e-07	4.5273e-07	0.420996	NaN	NaN
928.517	18907.9	32494.4	1.4013e-45	8.40779e-45	0.915117	NaN	NaN		32767.8	33431.6	0.211405	0.229195	0.130142	NaN	NaN		29211.8	53110	4.2039e-45	1.54143e-44	1.29031	NaN	NaN		8059.92	6481.72	0.00426907	0.00502668	0.269966	NaN	NaN
929.582	26841.6	31181.4	4.25801e-19	7.08698e-19	0.42593	NaN	NaN		45627.2	44222.3	0.144712	0.159301	0.14749	NaN	NaN		44131.8	43544.3	0.112175	0.119018	0.0532655	NaN	NaN		9293.56	7144.63	0.000403812	0.000501419	0.31537	NaN	NaN
930.542	23807.9	30261.1	2.82801e-30	8.70571e-30	0.589059	NaN	NaN		39961.3	41167	0.11994	0.132993	0.140342	NaN	NaN		38133.9	43055.1	1.60892e-08	2.20344e-08	0.360822	NaN	NaN		9182.06	7136.77	0.00353951	0.00420015	0.274715	NaN	NaN
931.562	24554.5	26853.9	2.75705e-14	3.66653e-14	0.362516	NaN	NaN		40130	41054.6	0.286235	0.307719	0.116312	NaN	NaN		38786.9	34690.5	0.55645	0.568116	0.105238	NaN	NaN		10093.6	7605.04	4.12953e-05	5.35147e-05	0.344678	NaN	NaN
932.567	58440.1	282328	1.4013e-45	8.40779e-45	2.0892	NaN	NaN		89349.8	104496	1.12891e-08	1.74755e-08	0.565764	NaN	NaN		97591.5	596490	1.4013e-45	5.60519e-45	2.62815	NaN	NaN		20407.7	15812.4	0.00769177	0.0089529	0.273563	NaN	NaN
933.54	34348.7	109779	1.4013e-45	8.40779e-45	1.54379	NaN	NaN		53694.1	58949.7	4.13632e-05	5.70648e-05	0.420167	NaN	NaN		56257	218679	1.4013e-45	5.60519e-45	2.38386	NaN	NaN		12766.5	10083.1	0.0411532	0.0456946	0.238379	NaN	NaN
934.569	25835	46984.1	1.4013e-45	8.40779e-45	0.994158	0.00244235	645		46301.4	46169.7	0.459185	0.47885	0.0507953	NaN	NaN		40259.7	78521.6	1.4013e-45	5.60519e-45	1.52412	NaN	NaN		10492.7	8709.98	0.395811	0.411002	0.168493	NaN	NaN
935.526	21092.7	32852.7	1.4013e-45	8.40779e-45	0.888102	NaN	NaN		37122.7	37084.5	0.915065	0.919976	0.00724115	NaN	NaN		32022.2	50701.4	3.3882e-41	1.13954e-40	1.19587	NaN	NaN		9391.56	8018.44	0.853226	0.85958	0.0986994	NaN	NaN
936.563	26625.8	45923.2	1.4013e-45	8.40779e-45	1.03929	NaN	NaN		50910.6	51708.9	0.524069	0.543024	0.0765381	NaN	NaN		40390.1	71870.4	1.4013e-45	5.60519e-45	1.45017	NaN	NaN		11289.4	10068.8	0.110552	0.120069	0.00493325	NaN	NaN
937.528	20547.8	30526.1	1.4013e-45	8.40779e-45	0.857675	0.0180911	163		36414.8	38695.3	0.00180651	0.0022792	0.316416	NaN	NaN		31559.9	44491	5.99743e-28	1.4633e-27	0.896753	NaN	NaN		8799.88	7810.96	0.210469	0.223211	0.0194775	NaN	NaN
938.514	19226.1	32261.4	1.4013e-45	8.40779e-45	0.955411	NaN	NaN		40249.2	34191.6	3.31765e-12	5.71726e-12	0.688136	NaN	NaN		28085.6	51499.4	1.4013e-45	5.60519e-45	1.54861	NaN	NaN		8564.83	7273.15	0.755321	0.765061	0.140143	NaN	NaN
939.513	16096.6	26338.5	1.4013e-45	8.40779e-45	0.839873	NaN	NaN		31102.4	27129.1	3.87631e-10	6.30516e-10	0.631585	NaN	NaN		23958.4	42626.9	9.52883e-44	3.46121e-43	1.3148	NaN	NaN		7170.78	5751.99	0.178142	0.190252	0.198778	NaN	NaN
940.554	32629.4	55690.6	1.4013e-45	8.40779e-45	1.08948	NaN	NaN		54745.7	67928.7	4.08808e-19	8.62606e-19	0.974739	NaN	NaN		52725.4	86699.9	1.4013e-45	5.60519e-45	1.3194	NaN	NaN		12192.3	9241.58	0.0156235	0.0178022	0.263889	NaN	NaN
941.526	26641.2	45041.4	1.4013e-45	8.40779e-45	0.980202	NaN	NaN		50747.4	51261.6	0.782591	0.794335	0.0238625	NaN	NaN		41724.3	71872.5	1.4013e-45	5.60519e-45	1.36159	NaN	NaN		10202.4	7805.13	0.00696838	0.00812255	0.299829	NaN	NaN
942.515	23209.9	36880.6	1.4013e-45	8.40779e-45	0.901084	NaN	NaN		41233	43945.8	0.00790118	0.00960048	0.277867	NaN	NaN		36845.6	56955.9	5.56814e-36	1.63947e-35	1.06335	NaN	NaN		8900.74	7389.79	0.251513	0.265698	0.173054	NaN	NaN
943.56	36140.8	50621.3	6.99776e-40	3.20896e-39	0.643399	0.00668857	467		58978	56777.2	0.0708946	0.0798466	0.188557	NaN	NaN		61213.7	79337.1	1.40899e-10	2.07806e-10	0.576598	NaN	NaN		11338.9	11108.1	0.0262653	0.0295273	0.0979243	NaN	NaN
944.593	200011	161718	0.0665247	0.0676923	0.0322624	NaN	NaN		292690	335980	1.49152e-06	2.16181e-06	0.561795	NaN	NaN		362931	166192	1.4013e-45	5.60519e-45	0.928846	0.470358	2		47011.9	38385.9	0.00144636	0.00175655	0.244745	0.01201	108
945.569	86149.1	81147.3	5.95928e-06	6.31181e-06	0.192747	NaN	NaN		139053	152786	0.00017312	0.000229851	0.424316	NaN	NaN		149853	92855.2	1.53864e-20	3.07601e-20	0.619837	NaN	NaN		23884.3	18296.4	4.77407e-05	6.16377e-05	0.338224	NaN	NaN
946.535	33392.3	42740.8	9.59288e-33	3.28533e-32	0.622465	NaN	NaN		54011	61649.5	2.29992e-10	3.7586e-10	0.666966	NaN	NaN		55667.4	59575.5	2.77035e-05	3.43123e-05	0.27861	NaN	NaN		11309.5	9231.34	0.0887294	0.0970166	0.223394	NaN	NaN
947.528	31916	40856.7	7.34303e-27	1.87032e-26	0.573691	NaN	NaN		53370.2	54359.3	0.344594	0.366734	0.0924961	NaN	NaN		50744.1	59106.5	2.59521e-08	3.54024e-08	0.421042	NaN	NaN		12660.9	9260.33	3.66701e-05	4.75968e-05	0.372825	NaN	NaN
948.533	22767.5	32184.5	7.9902e-42	4.01164e-41	0.731655	NaN	NaN		38698.1	38795.6	0.931964	0.935421	0.0213828	NaN	NaN		35495.5	48662.7	8.36838e-24	1.82426e-23	0.808543	NaN	NaN		9541.63	7428.92	0.0142484	0.0163193	0.260587	NaN	NaN
949.522	22055.1	29323	1.30285e-31	4.24122e-31	0.629332	NaN	NaN		35579	37227.9	0.0517658	0.059012	0.227924	NaN	NaN		35040.9	43417.8	5.70512e-13	9.06194e-13	0.575223	NaN	NaN		8961.27	6626.81	0.0003402	0.000423078	0.343766	NaN	NaN
950.542	24058.3	39181.4	1.4013e-45	8.40779e-45	0.963598	NaN	NaN		40224.2	41069.7	0.238119	0.257241	0.132078	NaN	NaN		36876.9	63159.1	1.4013e-45	5.60519e-45	1.45078	NaN	NaN		10720.6	8386.54	0.122178	0.132048	0.220071	NaN	NaN
951.554	23877.5	36125.4	1.4013e-45	8.40779e-45	0.837405	0.00633678	475		38741	40257.8	0.0300194	0.0348913	0.226407	NaN	NaN		35643.2	55948.7	1.43001e-40	4.75693e-40	1.16416	NaN	NaN		11631.4	8927.82	0.011163	0.0128581	0.282478	NaN	NaN
952.542	58135.9	145298	1.4013e-45	8.40779e-45	1.50198	NaN	NaN		88343.5	102240	9.2608e-12	1.57582e-11	0.685451	NaN	NaN		93562.8	271888	1.4013e-45	5.60519e-45	2.45905	NaN	NaN		23393.5	18570.2	0.299312	0.314149	0.204223	NaN	NaN
953.563	34639.7	64122.9	1.4013e-45	8.40779e-45	1.04995	NaN	NaN		56906.5	58370.4	0.110786	0.123124	0.15118	NaN	NaN		54527.6	110003	1.4013e-45	5.60519e-45	1.65231	NaN	NaN		14358.5	11531.7	0.472701	0.488344	0.167065	NaN	NaN
954.552	34907	78147.3	1.4013e-45	8.40779e-45	1.36437	0.0144627	206		58111.7	68196.5	1.39595e-13	2.51974e-13	0.737756	NaN	NaN		54294.1	137296	1.4013e-45	5.60519e-45	2.19969	NaN	NaN		14917.3	12059.2	0.0854551	0.0935626	0.20057	NaN	NaN
955.532	23235.4	40153.2	1.4013e-45	8.40779e-45	0.976745	NaN	NaN		36695.2	41608.2	7.48604e-10	1.20719e-09	0.608656	NaN	NaN		35648.5	65437.6	1.4013e-45	5.60519e-45	1.41728	NaN	NaN		10641	8042.77	0.000641845	0.000791338	0.336457	NaN	NaN
956.546	23122.6	34671.9	1.4013e-45	8.40779e-45	0.826049	0.0224058	133		40149.2	43849.6	0.000123188	0.000165633	0.429714	NaN	NaN		35383.5	51325.1	4.70177e-27	1.12243e-26	0.921799	NaN	NaN		10136	7965.61	0.00633422	0.00740107	0.290122	NaN	NaN
957.543	26379.5	34480.6	4.47824e-32	1.49172e-31	0.625917	NaN	NaN		44675.5	46962.6	0.0242632	0.0284043	0.243601	NaN	NaN		42491	49191.5	5.57989e-09	7.76401e-09	0.410091	NaN	NaN		9911.74	7930.98	0.00683669	0.00797287	0.283237	NaN	NaN
958.549	31564.7	42322.6	8.14184e-34	2.89845e-33	0.642554	NaN	NaN		59424.3	56997.6	0.0334569	0.0386652	0.215337	NaN	NaN		49706.4	60906.7	8.17431e-13	1.2925e-12	0.522987	NaN	NaN		11958.7	9522.03	0.0113408	0.0130567	0.279588	NaN	NaN
959.562	25221.5	36007.5	1.10726e-40	5.25572e-40	0.734129	NaN	NaN		45239.4	43982	0.14769	0.162359	0.149364	NaN	NaN		40156	54830.8	8.4563e-25	1.89431e-24	0.815864	NaN	NaN		9508.62	7443.28	0.0034898	0.0041452	0.316849	NaN	NaN
960.591	37874.6	61265.2	1.4013e-45	8.40779e-45	0.969117	0.0122361	247		64796.1	81480.2	8.3467e-22	1.92829e-21	1.07756	NaN	NaN		60098.4	90273.9	4.12137e-34	1.16152e-33	1.02532	NaN	NaN		14912.7	11885.4	0.0267607	0.0300564	0.265886	NaN	NaN
961.552	37232.3	68230.7	1.4013e-45	8.40779e-45	1.02991	0.0218809	135		61389.2	71757.3	9.52138e-15	1.77796e-14	0.816331	NaN	NaN		59890.8	112731	1.4013e-45	5.60519e-45	1.36212	NaN	NaN		14303.3	11063.5	0.0744904	0.0818152	0.251042	NaN	NaN
962.569	28207.4	48522.7	1.4013e-45	8.40779e-45	1.00335	0.00774562	421		43976.3	52454.8	1.15607e-17	2.33612e-17	0.904989	NaN	NaN		45982.8	79003.8	1.4013e-45	5.60519e-45	1.28082	0.00657456	94		10685.6	8340.33	0.202508	0.215049	0.213269	NaN	NaN
963.543	26266	51372.6	1.4013e-45	8.40779e-45	1.09562	NaN	NaN		40227.1	46072.6	3.43898e-11	5.7791e-11	0.695485	NaN	NaN		42158.5	89532.2	1.4013e-45	5.60519e-45	1.67411	NaN	NaN		10620.5	7979.48	0.00221374	0.00266064	0.325401	NaN	NaN
964.506	22801.7	42758.3	1.4013e-45	8.40779e-45	1.05181	NaN	NaN		35109.9	38379.3	8.92196e-06	1.25723e-05	0.449095	NaN	NaN		36476.8	73908	1.4013e-45	5.60519e-45	1.58682	0.010872	57		9296.11	7371.94	0.0949931	0.103726	0.232258	NaN	NaN
965.565	57059.7	354730	1.4013e-45	8.40779e-45	2.10362	0.0350476	93		122768	106699	5.04337e-16	9.70799e-16	0.84913	NaN	NaN		89428.1	761961	1.4013e-45	5.60519e-45	3.40117	0.300066	3		19735.1	21105.5	2.19595e-05	2.88411e-05	0.281479	NaN	NaN
966.517	41178.4	211113	1.4013e-45	8.40779e-45	2.04806	0.544724	4		81333.3	78502.5	0.00127148	0.00161928	0.342922	NaN	NaN		64139.4	442033	1.4013e-45	5.60519e-45	3.54117	0.245932	4		15647.2	16498.9	1.33516e-07	1.91467e-07	0.349341	NaN	NaN
967.523	35138.4	92075.6	1.4013e-45	8.40779e-45	1.49854	0.00530312	543		63896.9	63359.9	0.427715	0.44853	0.0595998	NaN	NaN		56248.6	173386	1.4013e-45	5.60519e-45	2.66507	NaN	NaN		12860.5	11393.7	0.341701	0.356947	0.0318021	NaN	NaN
968.558	21720.9	41044	1.4013e-45	8.40779e-45	1.17875	0.0212896	138		36384.4	38304	0.0038981	0.00482556	0.309759	NaN	NaN		34038.7	69588.4	1.4013e-45	5.60519e-45	1.88132	NaN	NaN		9031.76	7756.82	0.780994	0.789751	0.0869866	NaN	NaN
969.576	16806.6	24899.4	1.4013e-45	8.40779e-45	0.798811	NaN	NaN		29901.5	27640.5	9.23401e-05	0.000125194	0.39449	NaN	NaN		25693.2	38449.5	6.04111e-36	1.77658e-35	1.07586	NaN	NaN		7283.58	6365.14	0.765893	0.775447	0.0884148	NaN	NaN
970.563	21264.1	41225.8	1.4013e-45	8.40779e-45	1.07371	NaN	NaN		36170.9	34573.7	0.00891838	0.010788	0.255923	NaN	NaN		32499.7	71819.8	1.4013e-45	5.60519e-45	1.85654	NaN	NaN		9465.53	8060.6	0.386744	0.402102	0.167836	0.00329564	265
971.563	34375.6	48579	2.61317e-36	1.03297e-35	0.66293	NaN	NaN		71220.1	55188.6	8.07467e-24	1.98404e-23	1.00468	NaN	NaN		53175.3	76043.3	3.94715e-24	8.69802e-24	0.873901	NaN	NaN		12890.6	10299.7	0.0228254	0.0257433	0.253496	NaN	NaN
972.541	30462.1	40762.7	1.18442e-35	4.48532e-35	0.637761	NaN	NaN		57277.8	53903.7	0.00364248	0.00451831	0.314204	NaN	NaN		47781.1	58927	8.23008e-13	1.30047e-12	0.569142	NaN	NaN		11713.1	9516.45	0.143077	0.153815	0.195053	NaN	NaN
973.53	24140.9	30870.5	1.66658e-30	5.19604e-30	0.596302	NaN	NaN		41950.9	42155.9	0.661674	0.676965	0.0392238	NaN	NaN		38253.8	43741.8	3.25038e-08	4.42408e-08	0.404331	NaN	NaN		9454.6	7394.47	0.0101344	0.0117176	0.268953	0.00553718	234
974.531	43263.4	60942.9	1.58681e-37	6.65041e-37	0.712119	0.00537295	524		71717.4	75650	0.0116488	0.0139797	0.258807	NaN	NaN		71639.5	92679.1	1.73378e-15	2.98779e-15	0.663898	NaN	NaN		14811.7	11929.6	0.0121166	0.0139235	0.274544	NaN	NaN
975.54	33519.3	44333.8	3.92561e-35	1.4706e-34	0.635616	NaN	NaN		55822.2	57147	0.304398	0.326381	0.102164	NaN	NaN		54371	65181.5	2.7835e-12	4.3226e-12	0.503292	NaN	NaN		12408.1	10005.5	0.0482033	0.0533038	0.230805	NaN	NaN
976.547	244563	282085	4.42069e-19	7.35272e-19	0.454082	0.0409447	74		424537	371271	1.99616e-07	2.97288e-07	0.532621	NaN	NaN		432590	429451	0.000524384	0.000621048	0.1538	NaN	NaN		57292.8	40367.4	5.74055e-10	9.509e-10	0.488364	NaN	NaN
977.494	121319	132519	1.56314e-15	2.17998e-15	0.360307	0.0155124	192		199959	175962	4.40078e-10	7.14871e-10	0.639724	0.00373128	167		216187	199621	0.311783	0.323335	0.0151273	NaN	NaN		28616.4	20537.8	2.85229e-07	4.04739e-07	0.413525	NaN	NaN
978.538	57408	86010.9	4.76441e-44	2.62043e-43	0.752084	NaN	NaN		93492.6	88860.8	0.00443078	0.00546829	0.263413	NaN	NaN		95656	141846	4.24488e-33	1.164e-32	0.956654	NaN	NaN		19390.5	15347.5	0.0150808	0.0172241	0.265199	NaN	NaN
979.546	28927	49776.5	1.4013e-45	8.40779e-45	1.00041	NaN	NaN		49211.3	45837.2	0.000257787	0.000340962	0.365328	NaN	NaN		45471.1	84380.5	1.4013e-45	5.60519e-45	1.62874	NaN	NaN		11797.7	9840.33	0.329609	0.344906	0.158916	NaN	NaN
980.552	62994.9	150212	1.4013e-45	8.40779e-45	1.66015	0.0663821	49		107251	212070	1.4013e-45	7.00649e-45	1.98252	0.0125884	60		98681.2	221150	1.4013e-45	5.60519e-45	2.0968	NaN	NaN		25972.5	21058.1	0.157624	0.16871	0.203894	NaN	NaN
981.561	41508.2	74306.9	1.4013e-45	8.40779e-45	1.24516	0.012491	245		64919.4	110697	1.4013e-45	7.00649e-45	2.02057	NaN	NaN		67783.2	104779	6.10966e-43	2.16501e-42	1.17638	NaN	NaN		15593.4	12189.2	0.0046243	0.00543182	0.29413	NaN	NaN
982.553	31081.3	48577.1	1.4013e-45	8.40779e-45	0.952613	NaN	NaN		47841.8	62038.4	1.42111e-28	4.052e-28	1.25577	NaN	NaN		49995.4	72677.5	1.34896e-33	3.74541e-33	0.982717	NaN	NaN		12439.9	9806.55	0.0152677	0.0174049	0.264974	NaN	NaN
983.555	30011.4	40770.9	3.05188e-39	1.36355e-38	0.748462	NaN	NaN		47515.8	58215.5	1.73331e-23	4.2164e-23	1.09194	NaN	NaN		47456.5	56194.7	4.74774e-14	7.84843e-14	0.500959	NaN	NaN		12518.3	9988.28	0.000162826	0.000205431	0.339741	NaN	NaN
984.545	21538	28605.3	5.49995e-36	2.13254e-35	0.667533	0.00968197	343		34483.3	36903	0.000537248	0.00070032	0.349461	NaN	NaN		34057.4	41558	9.39132e-16	1.63576e-15	0.577315	NaN	NaN		8928.09	7049.31	0.00137314	0.00166847	0.339411	NaN	NaN
985.591	25564.9	30734.6	2.58656e-24	5.73614e-24	0.474078	NaN	NaN		44131.1	39681.4	3.66666e-07	5.40455e-07	0.514704	NaN	NaN		40145.8	44065.2	2.39688e-06	3.07341e-06	0.301345	NaN	NaN		10367.5	8274.52	0.00857981	0.00995323	0.267477	NaN	NaN
986.579	25096.3	35973.8	1.4013e-45	8.40779e-45	0.743009	NaN	NaN		42252.1	39531	0.00518105	0.00636843	0.293212	NaN	NaN		39318.6	54734.9	1.22937e-22	2.61215e-22	0.800998	NaN	NaN		10412.2	10472.4	0.00380035	0.00449435	0.15537	NaN	NaN
987.575	35941.8	63149.4	1.4013e-45	8.40779e-45	0.866641	0.0191117	152		68833.9	59772.4	1.28756e-13	2.32928e-13	0.745091	NaN	NaN		57564.5	106572	6.97557e-40	2.27383e-39	1.34933	NaN	NaN		12619.7	11976.9	0.0432599	0.0479681	0.0717202	NaN	NaN
988.573	35909.2	56565.6	1.4013e-45	8.40779e-45	0.802028	NaN	NaN		60387.9	58747.8	0.067827	0.0765688	0.182431	NaN	NaN		59475.3	92571.9	3.55954e-29	8.93555e-29	1.02881	NaN	NaN		12156.3	10764.2	0.663134	0.676186	0.0663149	NaN	NaN
989.586	37612.4	63090.8	1.4013e-45	8.40779e-45	0.826111	NaN	NaN		70318.9	65607.8	0.00014287	0.000190938	0.406097	NaN	NaN		61045.5	104383	5.43027e-31	1.4218e-30	1.14267	NaN	NaN		12768.2	10555.2	0.255747	0.269703	0.18334	NaN	NaN
990.516	35286.4	54377.8	1.4013e-45	8.40779e-45	0.802718	NaN	NaN		62104.2	60398.3	0.241024	0.260263	0.115303	NaN	NaN		57483.2	86268.8	1.17784e-28	2.92359e-28	0.981558	NaN	NaN		12362.6	11047.5	0.377742	0.393077	0.0457935	NaN	NaN
991.524	28953.9	39989.5	9.23666e-41	4.41005e-40	0.686016	NaN	NaN		49243.4	49491.1	0.718062	0.731276	0.0418173	NaN	NaN		47386.5	60275.7	4.45117e-16	7.84269e-16	0.627959	NaN	NaN		10207.6	8591.42	0.40635	0.421406	0.173759	NaN	NaN
992.529	25928.9	40357.6	1.4013e-45	8.40779e-45	0.910561	NaN	NaN		41626	43066.6	0.0586393	0.0666604	0.203303	NaN	NaN		40888.4	63935.6	5.74532e-44	2.08793e-43	1.21948	NaN	NaN		10827.7	9500.05	0.710286	0.721847	0.100061	NaN	NaN
993.516	23209.1	34916.7	1.4013e-45	8.40779e-45	0.84988	NaN	NaN		38987.7	38761.6	0.902094	0.90731	0.0235478	NaN	NaN		35722.8	54380.7	6.06622e-42	2.08051e-41	1.12391	NaN	NaN		10189	8355.69	0.159654	0.170807	0.210167	NaN	NaN
994.523	32408.8	65411.9	1.4013e-45	8.40779e-45	1.16141	NaN	NaN		51687.2	54476.9	0.0376754	0.0433962	0.239439	NaN	NaN		50401.7	114982	1.4013e-45	5.60519e-45	1.9612	NaN	NaN		14186.9	11781.8	0.734557	0.745269	0.17895	NaN	NaN
995.627	23222.7	40945.1	1.4013e-45	8.40779e-45	0.997237	NaN	NaN		36398.5	36525.7	0.837835	0.847229	0.00626259	NaN	NaN		35455.3	69482	1.4013e-45	5.60519e-45	1.64065	NaN	NaN		10824.4	8802.46	0.373042	0.388352	0.151452	NaN	NaN
996.635	28286.3	66994.9	1.4013e-45	8.40779e-45	1.22328	0.002434	648		44047.5	42784.5	0.0189371	0.0223086	0.248933	NaN	NaN		42806.7	125474	1.4013e-45	5.60519e-45	2.27656	NaN	NaN		13551.3	11373.3	0.53948	0.553808	0.161959	NaN	NaN
997.527	23545.3	51914.1	1.4013e-45	8.40779e-45	1.19305	NaN	NaN		38018.8	36662.6	0.185113	0.20135	0.129363	NaN	NaN		36162	95448	1.4013e-45	5.60519e-45	2.16647	NaN	NaN		10628	8633.3	0.453304	0.468703	0.153134	NaN	NaN
998.554	44621.5	86269.1	1.4013e-45	8.40779e-45	0.955658	NaN	NaN		82271.8	66323.6	6.11781e-24	1.50778e-23	0.992709	NaN	NaN		68893.2	156288	1.4013e-45	5.60519e-45	1.82774	NaN	NaN		18335.6	13557	8.69935e-05	0.000110847	0.3579	0.00871676	156
999.19	1270.68	1907.69	5.13535e-35	1.91665e-34	0.752102	NaN	NaN		720.945	968.461	4.57043e-21	1.03046e-20	1.02852	NaN	NaN		1649.28	3367.95	1.4013e-45	5.60519e-45	1.82766	NaN	NaN		1027.21	745.071	1.42135e-05	1.88302e-05	0.380743	NaN	NaN
999.527	38919.5	61299.9	3.02821e-42	1.54255e-41	0.761445	NaN	NaN		73388.6	63006	1.17732e-16	2.29894e-16	0.846031	NaN	NaN		59670.5	100445	6.7963e-43	2.40603e-42	1.15341	NaN	NaN		16112.5	11956.9	7.60607e-07	1.05893e-06	0.392961	NaN	NaN
999.852	1304.48	2438.93	1.4013e-45	8.40779e-45	1.13248	NaN	NaN		1514.52	1316.59	0.000822039	0.00105852	0.346981	NaN	NaN		1569.14	4332.31	1.4013e-45	5.60519e-45	2.51559	0.00650276	107		1047.21	866.904	0.183483	0.19587	0.185811	NaN	NaN
1000.6	31025.7	55698.6	1.4013e-45	8.40779e-45	0.975962	NaN	NaN		52497.2	52021.3	0.362998	0.385309	0.0893245	NaN	NaN		47173.9	94355.4	1.4013e-45	5.60519e-45	1.6149	0.0108207	62		14061.3	10596.4	0.000916317	0.00112235	0.328283	NaN	NaN
1001.55	25568.1	40095.2	1.4013e-45	8.40779e-45	0.869562	NaN	NaN		41713	41002.1	0.457753	0.477562	0.087535	NaN	NaN		38919.5	64263.1	1.4013e-45	5.60519e-45	1.26342	NaN	NaN		11777.6	9729.85	0.154885	0.165997	0.19337	NaN	NaN
1002.56	50289	69955.2	1.4013e-45	8.40779e-45	0.734744	NaN	NaN		93626.9	89681	0.0623248	0.070718	0.195834	0.00932792	82		81112.1	103502	1.21795e-20	2.44493e-20	0.681191	NaN	NaN		17563.6	15319.5	0.734523	0.745269	0.134255	NaN	NaN
1003.51	41630.6	66626.1	1.4013e-45	8.40779e-45	0.891389	NaN	NaN		74804.3	71090.2	0.00894686	0.0108171	0.263406	NaN	NaN		67223.2	108226	4.2039e-45	1.54143e-44	1.24052	NaN	NaN		14869.8	12395.4	0.692692	0.705439	0.1423	NaN	NaN
1004.56	38885.2	57586.1	1.4013e-45	8.40779e-45	0.840495	NaN	NaN		60841.8	65648.4	3.75738e-05	5.19547e-05	0.394146	NaN	NaN		64460.4	90565.3	1.96372e-29	4.97053e-29	0.929002	NaN	NaN		13782.4	11535.4	0.558622	0.572734	0.142109	NaN	NaN
1005.55	31759.8	43447.5	2.71642e-41	1.34441e-40	0.74023	NaN	NaN		46096.4	61284.1	3.18585e-21	7.20293e-21	1.09984	NaN	NaN		51992.7	61058	4.81577e-13	7.68944e-13	0.507367	NaN	NaN		12345	9708.04	0.11512	0.124807	0.242857	NaN	NaN
1006.57	27341.2	35891.6	3.88705e-40	1.80285e-39	0.701833	0.0527421	61		40840.4	53750.6	2.25885e-26	6.01125e-26	1.17861	NaN	NaN		43985.8	47614.3	2.65435e-07	3.50127e-07	0.321684	NaN	NaN		11119.8	9385.08	0.824605	0.831778	0.130824	NaN	NaN
1007.64	24302.3	31680.5	4.91128e-39	2.17436e-38	0.663483	0.0116745	271		41154	42559.5	0.0421904	0.048368	0.202832	NaN	NaN		37718.2	44421.2	2.46242e-13	3.97876e-13	0.498116	NaN	NaN		10353	8640.18	0.231497	0.244766	0.18533	NaN	NaN
1008.54	23822.6	35989	1.4013e-45	8.40779e-45	0.907315	0.0126161	241		38783.4	42956.7	3.71827e-08	5.66229e-08	0.568984	NaN	NaN		36330.6	53711.7	5.02645e-36	1.48717e-35	1.0749	NaN	NaN		10927.1	9460.12	0.717807	0.728882	0.0819175	NaN	NaN
1009.55	23691.5	33988.7	1.4013e-45	8.40779e-45	0.778646	0.0116506	273		38133.2	40009.4	0.00825755	0.0100085	0.262888	NaN	NaN		36985.9	51368.4	1.33194e-26	3.14575e-26	0.873485	NaN	NaN		10199.1	8522.51	0.517003	0.531631	0.149256	NaN	NaN
1010.67	19537.8	29264.3	1.4013e-45	8.40779e-45	0.788921	0.00829218	394		31106	30469.3	0.382798	0.404739	0.104462	NaN	NaN		30191.2	46658.5	3.38984e-38	1.05553e-37	1.13285	NaN	NaN		8726.46	7036.24	0.0956786	0.104381	0.217338	NaN	NaN
1011.65	290624	6.01925e+06	1.4013e-45	8.40779e-45	2.50535	0.572231	2		429644	373031	1.98686e-14	3.6819e-14	0.830538	0.00373128	166		514650	13953454	1.4013e-45	5.60519e-45	3.3245	0.502871	1		78544.2	69362	0.697054	0.709585	0.0654544	NaN	NaN
1012.64	175849	2.41511e+06	1.4013e-45	8.40779e-45	2.51347	0.0185479	157		362693	265697	4.72896e-29	1.3692e-28	1.12371	NaN	NaN		286210	5.51417e+06	1.4013e-45	5.60519e-45	3.32543	0.069635	11		54037.7	53276.9	0.00271159	0.00324298	0.156861	NaN	NaN
1013.64	78703.7	428145	1.4013e-45	8.40779e-45	1.98672	0.00822971	401		164742	134292	3.78316e-25	9.68664e-25	1.06801	NaN	NaN		121123	917036	1.4013e-45	5.60519e-45	3.0494	NaN	NaN		29799.9	24974.9	0.285058	0.299446	0.157175	NaN	NaN
1014.6	37665.9	82571.8	1.4013e-45	8.40779e-45	1.08644	NaN	NaN		68805.7	61061.1	4.06131e-10	6.60166e-10	0.649159	NaN	NaN		58188.8	151465	1.4013e-45	5.60519e-45	1.99149	NaN	NaN		15541.3	12304.4	0.00825853	0.00958967	0.285153	NaN	NaN
1015.61	22894.7	29501.5	1.72559e-18	2.78188e-18	0.501909	0.0142077	209		36038.4	37152.5	0.553615	0.572665	0.0233895	NaN	NaN		35679.9	42908.1	0.000977548	0.00114384	0.378215	NaN	NaN		10028	7824.03	0.000833156	0.001021	0.312053	NaN	NaN
1016.6	25037.6	33716.3	1.38003e-29	4.07319e-29	0.61814	NaN	NaN		37525.4	39247.9	0.53874	0.557752	0.0519573	NaN	NaN		39029.5	50811.8	9.57155e-14	1.56211e-13	0.653285	NaN	NaN		11234.6	8930.47	0.00787173	0.00915798	0.267794	NaN	NaN
1017.55	30070.2	46060.9	1.65357e-36	6.60074e-36	0.748801	NaN	NaN		42111	45126.8	0.0983968	0.109755	0.240368	NaN	NaN		46512.1	74816.4	2.01838e-26	4.73482e-26	1.06404	NaN	NaN		14236.1	11292.9	0.0752467	0.0826085	0.225756	NaN	NaN
1018.55	27885.7	43910.1	1.13101e-39	5.13807e-39	0.831265	0.00776165	416		38765.5	43402.3	0.000320642	0.000422491	0.486045	NaN	NaN		43603.4	71483.4	1.34709e-32	3.67732e-32	1.14709	NaN	NaN		12841.2	10309	0.115406	0.125061	0.215621	NaN	NaN
1019.65	342497	725227	1.4013e-45	8.40779e-45	1.22737	NaN	NaN		543143	1.05484e+06	1.4013e-45	7.00649e-45	2.62622	NaN	NaN		635676	1.09014e+06	4.68905e-13	7.50186e-13	0.857038	NaN	NaN		62210.1	53138.6	0.864709	0.870069	0.12343	NaN	NaN
1020.59	159793	325178	1.4013e-45	8.40779e-45	1.28028	NaN	NaN		261431	464786	1.4013e-45	7.00649e-45	2.40965	NaN	NaN		286135	487072	5.05987e-29	1.26497e-28	1.0777	NaN	NaN		36785.1	31484.1	0.959932	0.961907	0.11273	NaN	NaN
1021.58	50867.2	88486.3	1.4013e-45	8.40779e-45	1.13313	NaN	NaN		84629.9	122182	1.4013e-45	7.00649e-45	1.88603	NaN	NaN		83529.1	129490	7.23069e-36	2.11874e-35	1.09798	NaN	NaN		17970.6	15225.7	0.483031	0.498381	0.152337	NaN	NaN
1022.58	41340.6	73114.3	1.4013e-45	8.40779e-45	1.2426	0.00783649	409		65083.6	101631	1.4013e-45	7.00649e-45	2.1393	0.0262357	35		65890.2	104962	1.4013e-45	5.60519e-45	1.23963	NaN	NaN		16853.9	14626.8	0.547123	0.561417	0.141453	NaN	NaN
1023.57	30858.4	47429.6	1.4013e-45	8.40779e-45	0.964015	0.00864764	384		48021.3	61607.4	5.52087e-35	1.96253e-34	1.38716	NaN	NaN		47116.3	68375.6	2.83116e-35	8.15842e-35	1.01511	NaN	NaN		14431.3	12057.6	0.499266	0.514261	0.15914	NaN	NaN
1024.59	38678.3	60256.9	1.4013e-45	8.40779e-45	1.00804	NaN	NaN		63471.5	79535.5	3.05753e-33	1.02408e-32	1.30921	NaN	NaN		59570.4	86822.9	1.39284e-36	4.18711e-36	1.01203	NaN	NaN		17167.8	14517.4	0.436643	0.452052	0.155936	NaN	NaN
1025.55	33507.5	62619.1	1.4013e-45	8.40779e-45	1.16111	0.0243953	120		60264.4	60609.2	0.777705	0.789705	0.00814313	NaN	NaN		48958.7	102977	1.4013e-45	5.60519e-45	1.87405	NaN	NaN		16365.5	14294.6	0.869715	0.874022	0.0977611	NaN	NaN
1026.54	61165.4	209869	1.4013e-45	8.40779e-45	1.64021	0.0100398	325		143645	105305	5.88545e-44	2.90069e-43	1.39657	NaN	NaN		94767.9	422532	1.4013e-45	5.60519e-45	2.99141	NaN	NaN		20328.4	18767.1	0.0269176	0.0301908	0.0715249	NaN	NaN
1027.55	45714.6	113392	1.4013e-45	8.40779e-45	1.35615	0.0193696	151		89366.3	72039.1	5.4951e-28	1.53976e-27	1.15327	NaN	NaN		69386	215129	1.4013e-45	5.60519e-45	2.54506	NaN	NaN		19063.2	16109.2	0.390582	0.405918	0.142612	0.00439413	257
1028.57	46410.3	66268.9	1.30201e-38	5.63127e-38	0.681498	0.00964188	344		74110.7	67023.3	1.42545e-08	2.19961e-08	0.584287	NaN	NaN		72974.7	106509	2.66502e-28	6.56149e-28	0.877728	NaN	NaN		19619.5	16220.2	0.00600508	0.00702324	0.285367	NaN	NaN
1029.57	43308.7	60125.3	1.1911e-43	6.48801e-43	0.752457	0.0107898	296		66690.4	75790.2	3.07803e-12	5.31184e-12	0.735266	NaN	NaN		68906.6	88437.7	3.22234e-19	6.22236e-19	0.638792	NaN	NaN		17977.9	14679.5	0.0289146	0.0323265	0.243022	NaN	NaN
1030.55	36521.7	53503.4	1.4013e-45	8.40779e-45	0.841175	NaN	NaN		57598.4	69205.1	2.40989e-20	5.30568e-20	1.01793	NaN	NaN		57105.4	78369.1	1.2986e-24	2.90366e-24	0.813275	NaN	NaN		15819.4	12275.7	0.00050201	0.000621135	0.332807	NaN	NaN
1031.58	41686.7	57844.8	1.20652e-42	6.27782e-42	0.756616	NaN	NaN		66294	76998.7	1.93309e-11	3.26427e-11	0.773953	NaN	NaN		66718.2	83612.3	3.51909e-18	6.64262e-18	0.629088	NaN	NaN		16661.3	13173.1	0.0287337	0.032139	0.240303	NaN	NaN
1032.59	38167.3	48157.9	1.77444e-30	5.50415e-30	0.570172	NaN	NaN		61646	62526.6	0.890371	0.89626	0.028341	NaN	NaN		61811.9	70261.7	6.58577e-10	9.46656e-10	0.400132	NaN	NaN		14493.5	11231.7	0.00913432	0.0105814	0.287713	NaN	NaN
1033.56	43615.5	98781.8	1.4013e-45	8.40779e-45	0.981073	0.00634112	474		63280.4	63269.7	0.738278	0.750608	0.0320834	NaN	NaN		70822.7	187524	1.4013e-45	5.60519e-45	1.75031	NaN	NaN		17451.4	13545.3	0.0169511	0.0192429	0.270025	NaN	NaN
1034.58	35936.8	75685.8	1.4013e-45	8.40779e-45	1.11354	NaN	NaN		54791.4	52421	0.0248774	0.0291093	0.221976	NaN	NaN		58993.4	141138	1.4013e-45	5.60519e-45	1.96098	NaN	NaN		13443.8	10840.1	0.229074	0.242308	0.205845	0.0065911	207
1035.55	34494.2	62529.3	1.4013e-45	8.40779e-45	1.03982	NaN	NaN		58255.6	53098.4	4.31126e-09	6.78598e-09	0.585787	NaN	NaN		53272	108752	1.4013e-45	5.60519e-45	1.83299	0.0086019	90		14944	12003.6	0.02161	0.0244065	0.252403	NaN	NaN
1036.55	30230	50083.1	1.4013e-45	8.40779e-45	0.892138	NaN	NaN		60066.6	45633.4	1.4013e-45	7.00649e-45	1.50573	0.00376489	159		45476.7	85034.8	1.4013e-45	5.60519e-45	1.66299	NaN	NaN		12811.9	10063.9	0.0236291	0.0266251	0.26075	NaN	NaN
1037.54	34800.7	61870.5	1.4013e-45	8.40779e-45	0.989947	0.0134518	223		73377.9	50935	7.00649e-45	3.64338e-44	1.37726	NaN	NaN		51010.5	107910	1.4013e-45	5.60519e-45	1.88937	NaN	NaN		15278.6	12587	0.319523	0.334784	0.179168	NaN	NaN
1038.55	26496.4	45694.3	1.4013e-45	8.40779e-45	0.967311	NaN	NaN		46970.5	37328.9	9.26701e-29	2.65785e-28	1.14023	NaN	NaN		39242.1	78940.4	1.4013e-45	5.60519e-45	1.81817	NaN	NaN		12590	10422.4	0.214112	0.226877	0.185694	NaN	NaN
1039.53	29168.7	44763.1	1.4013e-45	8.40779e-45	0.808994	NaN	NaN		46994.7	41885.3	8.33114e-13	1.46683e-12	0.746018	NaN	NaN		43883.3	73532.5	1.4013e-45	5.60519e-45	1.34337	NaN	NaN		13965.2	11292	0.0569142	0.0628223	0.221698	NaN	NaN
1040.53	28212.5	43380.2	1.4013e-45	8.40779e-45	0.795386	NaN	NaN		45801.7	40556.6	2.30376e-11	3.8848e-11	0.674822	NaN	NaN		42848.9	71512.6	1.4013e-45	5.60519e-45	1.29528	NaN	NaN		13110.6	10656.7	0.0147437	0.016847	0.247507	NaN	NaN
1041.55	31654.8	44364.3	1.4013e-45	8.40779e-45	0.720901	NaN	NaN		50397.5	48731.9	0.0520285	0.0592813	0.197597	NaN	NaN		48353.6	67904.4	5.05406e-29	1.26481e-28	0.880523	NaN	NaN		14619.1	12432	0.518881	0.53312	0.142177	NaN	NaN
1042.56	35872.2	47084.9	1.78188e-35	6.72694e-35	0.605972	NaN	NaN		58833.9	52909.3	6.68805e-08	1.00714e-07	0.533843	NaN	NaN		57275.1	72372.2	3.01579e-18	5.7103e-18	0.630746	NaN	NaN		14193	12016.8	0.188411	0.200603	0.195005	NaN	NaN
1043.56	53712	58423.9	4.22382e-18	6.66127e-18	0.329559	NaN	NaN		109352	78611.2	1.4013e-45	7.00649e-45	1.59624	0.00559683	136		79430.1	80710.3	9.25929e-05	0.000112451	0.201115	NaN	NaN		23553.6	17338.5	0.0627355	0.0691539	0.269205	0.0363976	34
1044.58	39203.2	48559.4	1.03078e-30	3.23863e-30	0.570905	NaN	NaN		72095.7	70456.8	0.379436	0.401533	0.0935041	NaN	NaN		60166.7	65744.7	1.78939e-08	2.44647e-08	0.353882	NaN	NaN		16445.2	12597.7	0.0352405	0.0392546	0.256944	NaN	NaN
1045.54	49488.2	105734	1.4013e-45	8.40779e-45	1.25643	0.0044051	574		80532.1	81645.6	0.570168	0.588288	0.0549867	NaN	NaN		75877.6	184284	1.4013e-45	5.60519e-45	1.97698	NaN	NaN		22357.4	25322.3	9.62142e-07	1.33418e-06	0.355132	NaN	NaN
1046.55	41950.6	73871.7	1.4013e-45	8.40779e-45	1.07034	NaN	NaN		66685.8	71249.9	0.000464282	0.000606831	0.36704	NaN	NaN		64706.7	120359	1.4013e-45	5.60519e-45	1.53884	NaN	NaN		18853.1	18415.9	0.0391075	0.0434825	0.081215	NaN	NaN
1047.63	39301.5	61848.7	1.4013e-45	8.40779e-45	0.916353	NaN	NaN		62154.4	66406.7	0.000349589	0.000459638	0.376501	NaN	NaN		61773.1	98175.4	4.2039e-44	1.54143e-43	1.22336	NaN	NaN		16723.2	14046.7	0.227113	0.240339	0.169276	NaN	NaN
1048.63	44763.4	75685.5	1.4013e-45	8.40779e-45	1.00262	NaN	NaN		65968.7	84572.5	1.38757e-21	3.19049e-21	1.13791	NaN	NaN		75863.6	122228	9.06527e-37	2.74551e-36	1.03734	NaN	NaN		15042.6	12379.7	0.125479	0.135435	0.216143	NaN	NaN
1049.62	44623	115951	1.4013e-45	8.40779e-45	1.36213	NaN	NaN		83742.6	74660	4.10351e-09	6.46734e-09	0.586457	NaN	NaN		71132.1	221848	1.4013e-45	5.60519e-45	2.43752	NaN	NaN		16206.8	13503.8	0.144999	0.155813	0.177806	NaN	NaN
1050.54	34708	82789.2	1.4013e-45	8.40779e-45	1.37395	NaN	NaN		63260.3	57088	7.42386e-09	1.15879e-08	0.614933	NaN	NaN		54119.9	154848	1.4013e-45	5.60519e-45	2.57165	NaN	NaN		13913.5	11458.3	0.0349098	0.038904	0.249464	NaN	NaN
1051.57	29899.2	62215.1	1.4013e-45	8.40779e-45	1.27716	0.0137044	214		51043.7	47699.8	1.88479e-05	2.63158e-05	0.434376	NaN	NaN		45322.2	111605	1.4013e-45	5.60519e-45	2.38318	0.0196314	30		13603.3	11227.2	0.151092	0.162075	0.191523	NaN	NaN
1052.54	29105.1	53322.6	1.4013e-45	8.40779e-45	1.07644	NaN	NaN		49678.4	45477	2.16699e-08	3.32909e-08	0.577793	NaN	NaN		44293.5	92322.3	1.4013e-45	5.60519e-45	1.9055	0.00647199	114		13093.8	10616.4	0.0163814	0.0186222	0.239544	NaN	NaN
1053.56	30169.6	49472.8	1.4013e-45	8.40779e-45	0.950851	NaN	NaN		48758	47685.1	0.310995	0.332721	0.104375	NaN	NaN		46022.1	81648.3	1.4013e-45	5.60519e-45	1.50182	NaN	NaN		13880.8	11071.4	0.0116177	0.0133628	0.261159	NaN	NaN
1054.54	32958.3	52255.5	1.4013e-45	8.40779e-45	0.811336	NaN	NaN		50539	47573.2	0.00131327	0.00167074	0.319675	NaN	NaN		52052.5	87848.7	1.4013e-45	5.60519e-45	1.26858	NaN	NaN		14042.6	11604.1	0.128764	0.138796	0.20234	NaN	NaN
1055.53	31952.1	52891.8	1.4013e-45	8.40779e-45	0.859237	NaN	NaN		48158.9	44660.7	0.000506183	0.000660888	0.354285	NaN	NaN		49099.8	90852.8	1.4013e-45	5.60519e-45	1.45232	NaN	NaN		14903.7	11725.1	0.00894982	0.0103726	0.27643	NaN	NaN
1056.59	34719	60137.4	1.4013e-45	8.40779e-45	0.93206	NaN	NaN		53172.5	50968.5	0.0317705	0.0367337	0.227909	NaN	NaN		54279.4	104048	1.4013e-45	5.60519e-45	1.55558	NaN	NaN		15276.8	12280.6	0.0393895	0.0437561	0.240973	NaN	NaN
1057.56	51623.5	74570.9	8.88423e-43	4.63269e-42	0.725174	NaN	NaN		79110.6	77037.4	0.137443	0.151504	0.153207	NaN	NaN		82992.7	119957	9.79281e-30	2.48909e-29	0.914459	NaN	NaN		20752.2	17029.6	0.0251683	0.0283201	0.245527	NaN	NaN
1058.57	44999.9	70218.4	1.4013e-45	8.40779e-45	0.867916	NaN	NaN		73972.4	76332	0.0898255	0.100333	0.175943	NaN	NaN		72452.1	112572	1.52083e-41	5.16491e-41	1.12658	NaN	NaN		17263.2	13944.5	0.0161599	0.0183875	0.252423	NaN	NaN
1059.54	35091.6	53504.5	1.4013e-45	8.40779e-45	0.860901	NaN	NaN		55488.3	57388.1	0.0716934	0.0807089	0.198648	NaN	NaN		55642	85077.8	4.54874e-40	1.49476e-39	1.11701	NaN	NaN		14517.2	12010.4	0.0857821	0.0938362	0.197895	NaN	NaN
1060.59	42453	68929.7	1.4013e-45	8.40779e-45	0.971256	NaN	NaN		62010.3	79610.1	6.36516e-38	2.56609e-37	1.42656	NaN	NaN		68971	107508	9.40172e-35	2.67444e-34	1.01691	0.00650276	106		16894.9	14216.3	0.117837	0.127582	0.195405	0.00871676	155
1061.56	44793.9	65101.3	1.4013e-45	8.40779e-45	0.818632	NaN	NaN		63128.1	75231.1	5.91356e-21	1.32592e-20	0.961989	NaN	NaN		71418.9	100307	8.13662e-28	1.97731e-27	0.834823	NaN	NaN		19323.1	14911.5	0.00107308	0.00131173	0.309893	NaN	NaN
1062.56	40801.2	55671.2	4.81452e-39	2.1393e-38	0.711586	0.0302667	105		59804.1	66539.4	4.4311e-09	6.97011e-09	0.586148	NaN	NaN		62965	83584.5	4.7415e-23	1.01633e-22	0.735867	NaN	NaN		19049.9	13960	0.000353541	0.000439444	0.343125	NaN	NaN
1063.54	33547.5	49706.7	1.4013e-45	8.40779e-45	0.813702	NaN	NaN		51110.4	53577.6	0.00309521	0.00385516	0.305131	NaN	NaN		50578.5	77412.8	6.97699e-39	2.22369e-38	1.07741	NaN	NaN		16400	12981.3	0.00949885	0.0109984	0.273449	NaN	NaN
1064.55	36183.5	68166.4	1.4013e-45	8.40779e-45	1.2048	0.0164138	180		59226.4	70810.3	5.17824e-27	1.40883e-26	1.14051	NaN	NaN		56351.6	111501	1.4013e-45	5.60519e-45	1.71611	NaN	NaN		15549	13031	0.63861	0.651452	0.159932	NaN	NaN
1065.55	47809.4	79583.7	1.4013e-45	8.40779e-45	0.97718	NaN	NaN		80077.2	82299.3	0.147791	0.162397	0.146502	NaN	NaN		75923	130099	1.4013e-45	5.60519e-45	1.42948	NaN	NaN		19023.9	15559.7	0.126859	0.136863	0.203083	0.0132981	93
1066.54	38309.5	89655.8	1.4013e-45	8.40779e-45	1.51982	0.571051	3		61282.5	66686.6	5.24866e-05	7.20434e-05	0.413509	NaN	NaN		60784.4	155360	1.4013e-45	5.60519e-45	2.09971	0.00868396	78		15711.2	24299.8	3.05798e-22	1.90439e-21	1.00302	0.0241069	52
1067.52	42176.8	120671	1.4013e-45	8.40779e-45	1.57033	NaN	NaN		60929.5	61813.2	0.485745	0.505897	0.0460932	NaN	NaN		69452.8	235133	1.4013e-45	5.60519e-45	2.57955	NaN	NaN		16087.7	19555.5	2.59439e-10	4.37489e-10	0.536051	NaN	NaN
1068.58	34391.2	72421.1	1.4013e-45	8.40779e-45	1.1264	NaN	NaN		51368.4	55189.5	0.00160367	0.00203065	0.338947	NaN	NaN		55768	130427	1.4013e-45	5.60519e-45	1.77563	NaN	NaN		13610.7	12663.4	0.196179	0.20851	0.0148658	NaN	NaN
1069.55	36605.8	75200.1	1.4013e-45	8.40779e-45	1.07078	NaN	NaN		53277.3	60256.6	2.42361e-09	3.83961e-09	0.631496	NaN	NaN		58651.4	134561	1.4013e-45	5.60519e-45	1.67074	NaN	NaN		15297.6	12227.3	0.0341232	0.0380449	0.234704	NaN	NaN
1070.57	34969.1	60054.9	1.4013e-45	8.40779e-45	0.98997	NaN	NaN		51810.2	61472.4	2.74245e-18	5.63057e-18	0.940715	NaN	NaN		55502.1	98505.2	1.4013e-45	5.60519e-45	1.33486	NaN	NaN		14930.8	11761.8	0.00398589	0.00470463	0.296341	NaN	NaN
1071.54	100704	348030	1.4013e-45	8.40779e-45	1.69565	NaN	NaN		127083	155209	1.31331e-15	2.50816e-15	0.872312	NaN	NaN		179285	717996	1.4013e-45	5.60519e-45	2.31945	NaN	NaN		29591.9	22953.1	0.0172631	0.0195879	0.240804	NaN	NaN
1071.76	8428.28	26704.3	1.4013e-45	8.40779e-45	1.56835	NaN	NaN		10944.1	13350.2	7.39896e-17	1.45411e-16	0.886669	NaN	NaN		14136.9	53612.9	1.4013e-45	5.60519e-45	2.21136	0.00436259	123		3174.43	2607.5	0.261809	0.275857	0.184717	NaN	NaN
1072.54	70513.5	189287	1.4013e-45	8.40779e-45	1.36069	NaN	NaN		96622.7	104940	0.000761174	0.000981186	0.356432	NaN	NaN		121177	375129	1.4013e-45	5.60519e-45	2.18328	NaN	NaN		23332.3	17535.1	0.000666103	0.000820416	0.325854	NaN	NaN
1072.79	4869.83	12911.6	1.4013e-45	8.40779e-45	1.4047	NaN	NaN		6186.68	6926.62	2.09542e-06	3.02092e-06	0.502546	0.00946798	74		7753.65	25161.7	1.4013e-45	5.60519e-45	2.21695	NaN	NaN		2209.02	1877.65	0.993396	0.993804	0.11685	NaN	NaN
1073.57	50626	100240	1.4013e-45	8.40779e-45	1.09076	NaN	NaN		69098.4	73563.5	0.000461442	0.000603768	0.331188	NaN	NaN		83303.1	183357	1.4013e-45	5.60519e-45	1.78277	NaN	NaN		19956.1	15954.3	0.00788173	0.00916524	0.27681	NaN	NaN
1074.56	50670.5	78207.3	1.4013e-45	8.40779e-45	0.83807	NaN	NaN		75274.2	82000.8	4.33388e-07	6.36489e-07	0.515153	NaN	NaN		83990.9	128002	1.36814e-33	3.79002e-33	1.0254	NaN	NaN		18551.8	14341.6	0.00425372	0.00501103	0.290976	NaN	NaN
1075.59	44208.9	66043.1	1.4013e-45	8.40779e-45	0.792795	0.00924232	354		72775.1	75549.5	0.0182998	0.0216205	0.241531	NaN	NaN		70910.4	103347	4.12749e-30	1.05906e-29	0.950207	NaN	NaN		17174	13692	0.0101475	0.0117272	0.270306	NaN	NaN
1076.58	37026.2	55608.5	1.4013e-45	8.40779e-45	0.818382	0.00773493	422		60831.6	68598.5	1.58798e-12	2.76987e-12	0.78059	NaN	NaN		58302.9	83792.3	3.16007e-27	7.57359e-27	0.885872	NaN	NaN		15330.9	12129.5	0.00706438	0.00823051	0.276692	NaN	NaN
1077.57	34717.3	49169.4	5.26888e-43	2.76476e-42	0.730272	NaN	NaN		60022.3	60459.4	0.927771	0.931597	0.0256728	NaN	NaN		53895	73323.8	1.2165e-23	2.64009e-23	0.784112	NaN	NaN		14599	11800.2	0.0245117	0.0276069	0.239135	NaN	NaN
1078.55	47737.5	77769	1.4013e-45	8.40779e-45	0.913248	NaN	NaN		78291.5	83690.6	0.000185591	0.00024614	0.389276	NaN	NaN		75419	125355	2.38221e-44	8.82818e-44	1.23735	NaN	NaN		19572.9	15183.3	0.00120346	0.00146741	0.307783	NaN	NaN
1079.55	55023.5	92737.4	1.4013e-45	8.40779e-45	1.01987	NaN	NaN		88946.4	110833	8.47136e-19	1.76306e-18	1.02767	NaN	NaN		86948.6	143849	1.4013e-45	5.60519e-45	1.25371	NaN	NaN		22734.1	17580.6	0.0168056	0.0190866	0.283276	NaN	NaN
1080.55	44288.8	69311.6	1.4013e-45	8.40779e-45	0.917468	NaN	NaN		70425.1	81725.4	2.25463e-12	3.90748e-12	0.757594	NaN	NaN		70539.3	106881	1.48305e-37	4.57116e-37	1.02611	NaN	NaN		17996	14668.6	0.155854	0.166888	0.186242	NaN	NaN
1081.6	47167.8	76420.5	1.4013e-45	8.40779e-45	0.896045	NaN	NaN		75955.8	80766.9	0.00532567	0.00652971	0.296781	NaN	NaN		74325.9	122599	1.09301e-43	3.96567e-43	1.12599	NaN	NaN		19709.9	16633.1	0.336082	0.351227	0.174325	NaN	NaN
1082.54	41480.6	62705.5	1.4013e-45	8.40779e-45	0.809633	0.0111957	290		69248	74381.6	5.98614e-05	8.19812e-05	0.43765	NaN	NaN		66269.8	96344.6	6.91317e-30	1.76268e-29	0.842965	NaN	NaN		16199.4	13399.2	0.13737	0.147745	0.196918	NaN	NaN
1083.55	41466.7	68381.9	1.4013e-45	8.40779e-45	0.911983	NaN	NaN		68914.3	70888.6	0.21942	0.237355	0.131619	NaN	NaN		66607.9	111429	1.4013e-45	5.60519e-45	1.18933	NaN	NaN		15931	13693.6	0.79907	0.80669	0.107697	NaN	NaN
1084.55	40045	61847.8	1.4013e-45	8.40779e-45	0.863475	NaN	NaN		63949.1	68947.6	0.000839456	0.00108038	0.382039	NaN	NaN		64284.1	97407.3	5.68709e-39	1.81733e-38	1.0331	0.00218823	144		15800.4	13271.6	0.407417	0.422333	0.167261	NaN	NaN
1085.56	49075	76568.7	1.4013e-45	8.40779e-45	0.906179	NaN	NaN		76553	87809.4	9.71484e-14	1.76009e-13	0.787241	NaN	NaN		78854.4	119917	2.56932e-38	8.04448e-38	1.02509	0.00434208	132		19565.6	15603.8	0.0098471	0.0113962	0.261921	NaN	NaN
1086.57	49083.6	71548.3	1.4013e-45	8.40779e-45	0.77659	NaN	NaN		85140.8	86495	0.709111	0.722765	0.0338933	NaN	NaN		79536.5	110097	7.97637e-29	1.98594e-28	0.827453	NaN	NaN		17741.4	13986.6	0.0105247	0.0121516	0.272572	NaN	NaN
1087.55	50973.3	89416.6	1.4013e-45	8.40779e-45	0.952586	NaN	NaN		84738.2	80989.3	0.000326064	0.000429403	0.361679	NaN	NaN		82563.5	154655	1.4013e-45	5.60519e-45	1.55466	NaN	NaN		18993.5	14802.9	0.00579304	0.00678176	0.284949	NaN	NaN
1088.55	43083.9	73218.2	1.4013e-45	8.40779e-45	0.995582	NaN	NaN		66523.5	67221	0.429624	0.450338	0.0693249	NaN	NaN		69970.3	124049	1.4013e-45	5.60519e-45	1.47254	NaN	NaN		16641.8	14697.6	0.868518	0.873179	0.0759212	NaN	NaN
1089.54	54686.1	82717.2	1.4013e-45	8.40779e-45	0.798985	NaN	NaN		80435.4	81397.4	0.617732	0.634407	0.0474492	NaN	NaN		91433.5	137545	8.80149e-35	2.50956e-34	1.05364	NaN	NaN		19467	16113.5	0.276002	0.290434	0.17417	NaN	NaN
1090.53	36888.3	50043.4	9.39722e-37	3.79473e-36	0.670775	NaN	NaN		53010.3	55547.4	0.0035452	0.00440662	0.287005	NaN	NaN		60577	78588.7	3.47799e-20	6.90213e-20	0.713664	NaN	NaN		14254.5	11180.8	0.00361395	0.00428639	0.270121	NaN	NaN
1091.56	41197.8	57286.7	1.40636e-38	6.07179e-38	0.659999	NaN	NaN		64124.7	62442.1	0.0222416	0.026113	0.233682	NaN	NaN		65576.2	89580.9	3.14974e-21	6.45591e-21	0.768264	0.00650276	105		16977.1	14044.8	0.117171	0.126918	0.192798	0.0108291	124
1092.56	38127.4	56671.3	3.92364e-44	2.17201e-43	0.755128	NaN	NaN		58708.2	58375.2	0.857777	0.865597	0.0243473	NaN	NaN		60102.6	91001.3	6.55431e-30	1.67468e-29	1.0158	NaN	NaN		16307	13256.8	0.0628349	0.0692321	0.21746	NaN	NaN
1093.56	50126.4	97685.9	1.4013e-45	8.40779e-45	1.18285	0.0475616	66		84477.8	102974	3.56386e-27	9.7396e-27	1.26072	NaN	NaN		79267.9	160008	1.4013e-45	5.60519e-45	1.63136	NaN	NaN		20156.3	17388.6	0.506209	0.520752	0.12357	NaN	NaN
1094.58	52731.6	88460.6	1.4013e-45	8.40779e-45	0.915406	0.00583732	505		118062	84578.2	1.36817e-34	4.77976e-34	1.13332	NaN	NaN		79981.2	147788	1.4013e-45	5.60519e-45	1.50809	NaN	NaN		19842.9	18050.3	0.348114	0.363334	0.0408718	NaN	NaN
1095.54	91125.5	134135	1.4013e-45	8.40779e-45	0.898211	0.0319212	104		176189	100693	1.4013e-45	7.00649e-45	1.30812	NaN	NaN		132788	187138	2.75105e-22	5.81493e-22	0.888347	NaN	NaN		43011.8	91495.5	1.4013e-45	5.74532e-44	1.75285	0.303801	5
1096.55	71210.1	98159.9	1.4013e-45	8.40779e-45	0.698038	NaN	NaN		120426	89751.8	2.41474e-36	9.04598e-36	1.24675	NaN	NaN		111273	143757	2.88276e-12	4.47389e-12	0.620323	0.0767022	9		29716	47712.7	2.41796e-27	2.59372e-26	1.09415	0.0609078	24
1097.57	42740.8	60812.7	1.4013e-45	8.40779e-45	0.710161	0.0275175	109		66613.2	62111	2.65077e-05	3.68205e-05	0.435054	NaN	NaN		67325.7	92254.8	5.41885e-15	9.19505e-15	0.730567	0.0086019	89		18204.8	21227.9	1.49285e-08	2.24804e-08	0.434283	0.0251586	48
1098.59	34619	48410.3	6.8012e-41	3.2859e-40	0.694125	NaN	NaN		51064	54316	0.000292917	0.000386168	0.388803	NaN	NaN		54800.1	73816.7	4.05227e-16	7.15319e-16	0.71767	NaN	NaN		14939.5	13140.4	0.997044	0.997044	0.0890473	NaN	NaN
1099.55	34101.9	42985.3	6.23344e-29	1.77526e-28	0.522937	NaN	NaN		55128.2	50448.3	6.59463e-07	9.63283e-07	0.490058	NaN	NaN		53810	64374.1	9.44184e-11	1.40445e-10	0.47826	NaN	NaN		14156.3	11608.3	0.0838409	0.0918366	0.218125	NaN	NaN
1100.59	31442	39674	1.04476e-28	2.93088e-28	0.542569	NaN	NaN		50078.7	46102.8	9.07873e-08	1.36041e-07	0.536689	NaN	NaN		48913.5	59793.5	3.13808e-15	5.36602e-15	0.579501	NaN	NaN		13760.6	10559	0.00126416	0.00153912	0.297445	NaN	NaN
1101.54	32866.3	43289	1.13574e-32	3.88415e-32	0.597208	NaN	NaN		50850.9	47997.9	0.00010824	0.000145938	0.395652	NaN	NaN		52219.6	67449.5	3.65767e-21	7.47183e-21	0.71841	NaN	NaN		13670	10362.2	0.000759007	0.000932013	0.330479	NaN	NaN
1102.58	39693.5	53941.9	6.06518e-36	2.34053e-35	0.687388	NaN	NaN		55332.8	61542	2.24324e-08	3.43757e-08	0.607184	NaN	NaN		66662.7	84787.4	8.35836e-19	1.6051e-18	0.652124	NaN	NaN		14323.1	10830.8	0.000113668	0.000144157	0.348917	0.00762719	184
1103.55	46052.6	62248.6	3.05043e-38	1.30312e-37	0.691803	NaN	NaN		66236.1	72980.6	5.68446e-08	8.59731e-08	0.573042	NaN	NaN		77344.8	96679.5	3.81654e-19	7.34646e-19	0.648669	NaN	NaN		16316.9	12606	0.00174093	0.00210799	0.305947	NaN	NaN
1104.56	55035	75091.6	1.50725e-40	7.09895e-40	0.707099	NaN	NaN		92715.2	105413	5.33255e-07	7.81274e-07	0.598697	NaN	NaN		91338.7	107330	5.14664e-13	8.19625e-13	0.484082	0.00645148	119		18447.9	14902	0.0923593	0.100895	0.186989	NaN	NaN
1105.57	50518.5	73915	4.2039e-45	2.38221e-44	0.757135	NaN	NaN		87372.8	87822.3	0.185143	0.20135	0.107434	NaN	NaN		82310.8	115079	1.82309e-29	4.61938e-29	0.899573	NaN	NaN		17913	13836.8	0.0137016	0.0157152	0.270995	NaN	NaN
1106.57	40239.3	62855.7	1.4013e-45	8.40779e-45	0.860972	NaN	NaN		62859.5	62745.3	0.406938	0.428773	0.0573143	NaN	NaN		63371.2	102640	4.2039e-45	1.54143e-44	1.26792	NaN	NaN		17130.3	13953.4	0.113818	0.123498	0.192782	NaN	NaN
1107.6	35957.9	58417.4	1.4013e-45	8.40779e-45	0.917907	NaN	NaN		57451.2	56135	0.328325	0.350184	0.0751891	NaN	NaN		55441.4	96872.3	1.4013e-45	5.60519e-45	1.48078	NaN	NaN		16136.3	12620.5	0.00468095	0.00549572	0.29699	NaN	NaN
1108.57	26577.3	41052.5	1.4013e-45	8.40779e-45	0.842614	NaN	NaN		42906	43688.1	0.126169	0.139709	0.162824	NaN	NaN		41265.3	65829.6	1.92538e-42	6.6884e-42	1.21762	NaN	NaN		11616	8768.36	6.69543e-05	8.58524e-05	0.344921	NaN	NaN
1109.55	59184.8	88119.3	6.90952e-38	2.92095e-37	0.75761	NaN	NaN		78001.9	96363.7	2.40196e-16	4.67527e-16	0.995401	NaN	NaN		100914	142923	5.83478e-21	1.18496e-20	0.787442	NaN	NaN		20717.8	15078	0.00020445	0.000256882	0.349109	NaN	NaN
1110.58	45720.5	76128.1	1.4013e-45	8.40779e-45	0.950125	NaN	NaN		62490.5	80392.7	8.98764e-29	2.58077e-28	1.26317	NaN	NaN		76688.1	125217	2.95816e-35	8.51433e-35	1.15119	NaN	NaN		16762.6	12812.5	0.0200441	0.0226485	0.273058	NaN	NaN
1111.53	95451.6	152224	1.4013e-45	8.40779e-45	0.944677	NaN	NaN		178753	233831	3.19494e-33	1.06864e-32	1.42196	0.0129191	57		157833	211112	4.12584e-18	7.76384e-18	0.727228	NaN	NaN		29865.7	24552.3	0.186505	0.19892	0.207001	NaN	NaN
1112.56	75860.1	105969	8.39795e-36	3.21525e-35	0.712272	NaN	NaN		131644	153417	3.84452e-16	7.42379e-16	0.90285	NaN	NaN		126927	150798	4.37887e-08	5.93353e-08	0.445634	NaN	NaN		23987.3	18702.2	0.00480951	0.00564121	0.294666	NaN	NaN
1113.55	55388.8	80681.2	1.4013e-45	8.40779e-45	0.789939	0.00727155	440		89513.4	95946.2	4.27832e-05	5.89237e-05	0.422229	NaN	NaN		90581.9	124958	4.025e-26	9.33416e-26	0.853119	NaN	NaN		20272.6	15852.5	0.0270063	0.0302764	0.258357	NaN	NaN
1114.56	43689.4	59054.8	7.17781e-36	2.76113e-35	0.650397	NaN	NaN		69269.9	68755.6	0.507683	0.527392	0.05802	NaN	NaN		69870.9	90729.1	8.96224e-20	1.76135e-19	0.682819	NaN	NaN		17536.9	13502.7	0.0019964	0.00240536	0.307476	NaN	NaN
1115.56	45146.7	58280.5	1.14891e-31	3.74511e-31	0.60058	NaN	NaN		70214.3	73121.1	0.0180412	0.0213357	0.233522	NaN	NaN		73239.6	86442.5	1.04738e-10	1.5551e-10	0.458087	NaN	NaN		17433.6	13577	0.00805876	0.00936215	0.285389	NaN	NaN
1116.56	45935.9	57201.3	4.78406e-29	1.37535e-28	0.551359	NaN	NaN		71847.8	71202.9	0.621837	0.638353	0.057739	NaN	NaN		75579.3	85536.6	4.51038e-10	6.51797e-10	0.423143	0.00433524	134		16772.2	12852	0.00113499	0.00138601	0.319436	NaN	NaN
1117.56	50730.8	64838.6	8.65554e-40	3.95427e-39	0.576772	NaN	NaN		81995.8	76344.8	4.77315e-06	6.81679e-06	0.460434	NaN	NaN		82253.6	96274.6	1.10565e-10	1.64062e-10	0.443533	NaN	NaN		19174.9	18359.5	0.0306624	0.0342491	0.0772209	NaN	NaN
1118.56	55477.6	69603	5.18011e-32	1.72081e-31	0.54568	NaN	NaN		90819.6	83804.4	2.77013e-08	4.23431e-08	0.570773	NaN	NaN		91584.8	105013	1.56684e-10	2.30669e-10	0.441688	NaN	NaN		19400.5	16409.4	0.476861	0.492433	0.156434	NaN	NaN
1119.59	40932.1	51468.5	2.96767e-28	8.14688e-28	0.519606	NaN	NaN		65166	59314.1	6.47167e-11	1.07861e-10	0.664225	NaN	NaN		66631	79354.6	6.49934e-13	1.03033e-12	0.506369	NaN	NaN		15389.8	11834.4	0.00888081	0.0102975	0.293126	NaN	NaN
1120.58	35007.4	46191.6	1.74001e-30	5.40425e-30	0.552604	NaN	NaN		57796.2	49181.9	3.69079e-25	9.46008e-25	1.06228	NaN	NaN		56223.2	73579.2	4.84128e-20	9.56084e-20	0.700829	NaN	NaN		13513.6	10454	0.00259028	0.00310248	0.303085	NaN	NaN
1121.59	34559.3	44801.2	1.43605e-31	4.66861e-31	0.54789	0.00344027	611		56611.4	48937.5	1.05871e-21	2.44356e-21	0.966543	NaN	NaN		54679.2	69808	8.42464e-19	1.61655e-18	0.642195	NaN	NaN		14111.1	11219.6	0.0166284	0.0188941	0.265602	NaN	NaN
1122.58	24415.3	32429.1	1.23895e-36	4.98653e-36	0.622613	NaN	NaN		36930.6	35627.4	0.0314534	0.0364189	0.211368	NaN	NaN		38885.3	50284.6	1.18625e-19	2.32197e-19	0.671402	NaN	NaN		10198.9	8285.33	0.0442636	0.049014	0.222744	NaN	NaN
1123.57	42886.7	105156	1.4013e-45	8.40779e-45	1.31454	NaN	NaN		72682.5	61098.4	1.2661e-31	3.98315e-31	1.23809	NaN	NaN		69716.9	203968	1.4013e-45	5.60519e-45	2.61161	NaN	NaN		15561.5	13302	0.703637	0.715687	0.115846	NaN	NaN
1124.55	45672.9	88020.9	1.4013e-45	8.40779e-45	1.05384	NaN	NaN		73655.2	68147.5	1.40763e-07	2.1041e-07	0.5316	NaN	NaN		74477.5	159293	1.4013e-45	5.60519e-45	1.868	NaN	NaN		16924	13717.9	0.104886	0.114119	0.214259	NaN	NaN
1125.57	36662.5	65650.8	1.4013e-45	8.40779e-45	1.01766	0.0238564	124		59902	59621.6	0.574003	0.591743	0.0635078	NaN	NaN		58845.3	113417	1.4013e-45	5.60519e-45	1.67993	NaN	NaN		14275.1	10924.8	0.00379828	0.00449408	0.306834	NaN	NaN
1126.55	48966.8	99575.3	1.4013e-45	8.40779e-45	1.0105	0.00976884	334		71529.9	74513.5	0.0050315	0.00618773	0.278773	0.00544556	147		82008.7	182738	1.4013e-45	5.60519e-45	1.60668	NaN	NaN		17385.4	14142.8	0.107772	0.117102	0.197767	NaN	NaN
1127.58	81459.4	137036	5.0727e-43	2.66807e-42	0.802032	NaN	NaN		116927	114431	0.691327	0.706412	0.0800735	NaN	NaN		142715	245302	7.71295e-35	2.20176e-34	1.19718	NaN	NaN		23843.6	19039.7	0.0831274	0.091096	0.22438	NaN	NaN
1128.57	64965.3	95174.9	7.53377e-32	2.46569e-31	0.657479	NaN	NaN		94765.7	90938.4	0.022359	0.0262381	0.228339	0.0147453	50		110708	161724	2.98591e-22	6.30588e-22	0.884904	NaN	NaN		21454.2	16113.4	9.79294e-05	0.000124586	0.349012	NaN	NaN
1129.6	51982.6	70216.2	2.88419e-30	8.84179e-30	0.594693	NaN	NaN		83697.3	80375.6	0.000634206	0.000823622	0.345711	NaN	NaN		84585.6	109961	1.35557e-15	2.34934e-15	0.663352	NaN	NaN		19436	14418.5	0.000124922	0.000158347	0.362471	NaN	NaN
1130.59	52751.1	66815.5	1.91381e-25	4.5244e-25	0.505183	0.00388894	599		85502.9	75807.1	6.83006e-17	1.34448e-16	0.867998	0.0746228	10		85134.9	103789	1.64438e-12	2.57331e-12	0.538689	NaN	NaN		20240.2	15219.6	7.27965e-05	9.31474e-05	0.375915	NaN	NaN
1131.58	60067.3	75571.4	3.32619e-23	6.97612e-23	0.471259	0.0395365	77		96907.7	84240.5	7.91387e-21	1.76306e-20	0.959241	0.0584433	14		100444	119813	4.67423e-09	6.52998e-09	0.44755	NaN	NaN		20117.9	15245.7	0.000411914	0.000511218	0.327905	NaN	NaN
1132.61	61799.2	108790	1.4013e-45	8.40779e-45	0.903165	0.0053656	527		98895.4	102358	0.059102	0.067155	0.194615	NaN	NaN		103535	187256	2.72334e-38	8.51263e-38	1.3557	NaN	NaN		20648.2	16541.5	0.0216223	0.024409	0.266162	NaN	NaN
1133.55	45351	73603.5	1.4013e-45	8.40779e-45	0.855815	NaN	NaN		72307.1	74736.2	0.026796	0.0312641	0.217932	NaN	NaN		73544.1	120333	3.01055e-32	8.12758e-32	1.14765	NaN	NaN		17275.3	15311	0.834287	0.841197	0.0940999	NaN	NaN
1134.61	41862	60214.9	1.4013e-45	8.40779e-45	0.787889	0.0129714	234		67280.2	78640.1	1.2381e-10	2.04253e-10	0.776957	NaN	NaN		68643.3	88296.9	9.6391e-17	1.73475e-16	0.662017	NaN	NaN		15219.9	13186.2	0.480495	0.495975	0.167285	NaN	NaN
1135.58	34987.5	45617.4	7.30207e-35	2.70632e-34	0.632983	0.0121442	255		53613.1	59940.3	8.65129e-08	1.29876e-07	0.593578	NaN	NaN		56988.1	66101.3	3.46074e-10	5.03099e-10	0.437536	NaN	NaN		13431.6	10716.4	0.0268323	0.0301229	0.257902	NaN	NaN
1136.56	35181.1	46438.4	3.35611e-34	1.2179e-33	0.634541	NaN	NaN		52276.6	58085.3	8.61597e-12	1.46712e-11	0.699444	NaN	NaN		56758.9	68619.4	2.04188e-10	2.99337e-10	0.487856	NaN	NaN		14211.3	11257.4	0.0177689	0.0201149	0.264203	NaN	NaN
1137.58	32520.2	40412.9	4.04036e-27	1.04219e-26	0.548584	NaN	NaN		49530.3	54159.4	0.000284586	0.000375592	0.40303	NaN	NaN		52272.9	57573.4	2.06307e-06	2.65097e-06	0.299893	NaN	NaN		13124.7	9992.97	0.000159038	0.000200756	0.352469	NaN	NaN
1138.56	38715.2	45537.4	3.20457e-20	5.72077e-20	0.451655	0.00586138	498		59540.3	60204.2	0.832867	0.842906	0.0293102	NaN	NaN		62641.8	65034.7	0.00238735	0.00274596	0.171563	NaN	NaN		15188.7	11618.5	8.89958e-05	0.000113339	0.358643	NaN	NaN
1139.57	37744.8	49465.6	2.80311e-33	9.79278e-33	0.574046	NaN	NaN		60677.7	58635.4	0.00281696	0.00351939	0.305181	NaN	NaN		60237.4	74632.2	7.0305e-13	1.11309e-12	0.53386	NaN	NaN		15136.9	12283.9	0.0697168	0.0766759	0.230081	NaN	NaN
1140.57	34676.3	44241	1.37079e-26	3.43049e-26	0.526665	NaN	NaN		53750.8	54049.6	0.84452	0.85328	0.000941921	NaN	NaN		55409.4	66026.6	1.22747e-08	1.68768e-08	0.446368	NaN	NaN		14139.2	10789.5	0.00103853	0.00127013	0.320784	NaN	NaN
1141.61	100436	102628	8.54781e-08	9.31689e-08	0.186151	0.0537716	60		157937	124825	2.8026e-45	1.54143e-44	1.57049	NaN	NaN		179509	159417	0.0215241	0.0236726	0.155006	NaN	NaN		24344.5	17708.6	1.60514e-06	2.20446e-06	0.4137	NaN	NaN
1142.6	84894.5	91637.5	1.41182e-13	1.8325e-13	0.26854	0.0541053	59		133258	106931	3.22299e-44	1.61149e-43	1.50699	NaN	NaN		143658	139779	0.361536	0.373818	0.0402666	NaN	NaN		27521.9	22031.9	0.028282	0.0316628	0.246371	NaN	NaN
1143.59	55018.3	61969.8	1.98909e-17	3.03093e-17	0.363849	NaN	NaN		82870	74795.8	1.1965e-11	2.02888e-11	0.696619	NaN	NaN		91603.3	92658.6	0.0138344	0.0154173	0.123709	NaN	NaN		19630.2	15518.1	0.00367968	0.00436223	0.283868	NaN	NaN
1144.57	46263.8	54611	4.96239e-21	9.29495e-21	0.453432	NaN	NaN		65733.8	66883.9	0.59903	0.615979	0.00707519	NaN	NaN		74825.1	80561.8	2.28512e-05	2.83746e-05	0.283952	NaN	NaN		18969.7	14365.8	0.000125888	0.000159405	0.353809	NaN	NaN
1145.59	42108.7	55646.1	5.32574e-31	1.69297e-30	0.598252	NaN	NaN		59616.5	60890.8	0.772412	0.784657	0.0583086	NaN	NaN		68151.1	87147.9	1.87232e-15	3.21971e-15	0.635804	NaN	NaN		17257.6	13319.4	0.0107822	0.0124371	0.271614	NaN	NaN
1146.61	46988.4	56267.7	1.91473e-20	3.48197e-20	0.449953	NaN	NaN		69714.4	69787.8	0.845372	0.853787	0.0188328	NaN	NaN		75918.7	82083.6	0.00489931	0.0055799	0.239518	NaN	NaN		18901.5	15345.4	0.106701	0.11599	0.207872	NaN	NaN
1147.63	40601.2	51639.2	1.0102e-25	2.42827e-25	0.544718	NaN	NaN		56184.4	59862.8	1.34376e-05	1.88374e-05	0.476825	NaN	NaN		65757.5	78503.2	6.03837e-09	8.39237e-09	0.46748	NaN	NaN		16790.2	13007.6	0.00218725	0.00263141	0.303161	NaN	NaN
1148.57	44631.8	100374	1.4013e-45	8.40779e-45	1.2484	0.0771327	43		62295.9	74631.1	4.01572e-23	9.63377e-23	1.05521	0.00188254	181		71103.7	183920	1.4013e-45	5.60519e-45	2.11017	NaN	NaN		19390.4	14928.7	0.00353727	0.00419953	0.306653	NaN	NaN
1149.59	127220	408739	1.4013e-45	8.40779e-45	1.92498	0.0126039	243		175645	295655	1.4013e-45	7.00649e-45	2.23958	0.0129414	56		220535	776757	1.4013e-45	5.60519e-45	2.90298	NaN	NaN		40270.3	32148.3	0.0143052	0.0163766	0.270297	NaN	NaN
1150.58	87782.2	226865	1.4013e-45	8.40779e-45	1.55855	0.0798826	38		127891	175825	2.158e-43	1.03836e-42	1.58777	NaN	NaN		147985	419313	1.4013e-45	5.60519e-45	2.29429	NaN	NaN		30387.1	24461.6	0.0427115	0.0473816	0.24678	NaN	NaN
1151.6	63922.8	104856	1.4013e-45	8.40779e-45	0.899692	NaN	NaN		96131.1	120748	4.33568e-33	1.44622e-32	1.38108	NaN	NaN		109268	167951	2.00416e-24	4.47309e-24	0.936916	0.00875233	67		20399.8	16436.2	0.0954794	0.10421	0.213062	NaN	NaN
1152.66	50322.2	65004.4	8.73717e-28	2.33791e-27	0.553113	0.00634547	473		79184.4	82515.3	0.0296219	0.0344621	0.237166	NaN	NaN		83259.4	97028.9	6.10329e-07	7.95584e-07	0.374881	NaN	NaN		17907.4	13740.6	0.000662319	0.000816167	0.322185	NaN	NaN
1153.6	52422.9	62665	5.68639e-21	1.06265e-20	0.441048	0.0170357	174		82329.2	76479.3	1.44219e-08	2.22403e-08	0.593432	NaN	NaN		83792.9	93329.8	1.83257e-06	2.35851e-06	0.316244	NaN	NaN		21196.7	15574.6	1.34164e-05	1.77838e-05	0.393249	NaN	NaN
1154.56	65262.6	74268.7	1.01814e-13	1.33003e-13	0.356491	0.0559747	56		104997	94263.9	1.44343e-17	2.90957e-17	0.890691	NaN	NaN		105939	109760	0.011932	0.0133461	0.162369	NaN	NaN		24631.9	17057.6	7.99237e-10	1.30965e-09	0.48419	NaN	NaN
1155.61	59708.8	68175.8	1.67799e-13	2.16599e-13	0.359735	0.0884121	34		88582.3	82093.7	1.34142e-09	2.14609e-09	0.621183	NaN	NaN		96101.3	102503	0.00115066	0.00134253	0.223671	NaN	NaN		24335.4	16506	2.26945e-11	4.10253e-11	0.49908	NaN	NaN
1156.6	61476.3	68075	1.52892e-13	1.98028e-13	0.364443	0.0158539	188		90691.9	90274.5	0.401713	0.423817	0.0721084	NaN	NaN		97911.4	96868.2	0.0267436	0.0292809	0.103315	0.0260108	23		26016.7	17619.2	6.6099e-11	1.15876e-10	0.505335	0.00439413	256
1157.62	47082.2	60143.9	4.96848e-31	1.58354e-30	0.592481	NaN	NaN		68679.6	73318.1	4.20182e-05	5.79028e-05	0.428714	NaN	NaN		74487.3	88870.6	3.6746e-11	5.54378e-11	0.475476	NaN	NaN		20466	15872	0.00129179	0.0015704	0.296912	NaN	NaN
1158.58	44519.6	56380.2	2.88675e-30	8.84179e-30	0.560872	NaN	NaN		64883.2	67674.6	0.00474666	0.00585221	0.293469	NaN	NaN		70961.3	83859.7	4.77325e-10	6.88967e-10	0.447441	NaN	NaN		18908.6	14914.9	0.012449	0.0142987	0.261579	0.00649751	217
1159.58	43613.4	56153.2	4.17074e-30	1.26473e-29	0.560909	NaN	NaN		62279.5	63158.3	0.555808	0.574689	0.0582575	NaN	NaN		70634.9	86429	2.23995e-11	3.39408e-11	0.519669	NaN	NaN		17755	14145.7	0.018059	0.0204339	0.264282	0.00980633	140
1160.56	47773.1	56061.8	1.09317e-16	1.60935e-16	0.416765	NaN	NaN		68898	68149.9	0.248548	0.26815	0.102736	NaN	NaN		77375.6	84007.7	0.000134349	0.000162191	0.268749	0.00862925	85		19345.9	13485.2	4.18901e-09	6.49283e-09	0.462845	NaN	NaN
1161.59	61608.1	97546.1	5.04467e-43	2.65826e-42	0.8324	NaN	NaN		91274.1	104775	4.19167e-07	6.16348e-07	0.665294	NaN	NaN		101401	158228	2.45441e-27	5.89979e-27	0.974689	NaN	NaN		23208.9	17955.6	0.000723004	0.000889598	0.314914	NaN	NaN
1162.59	45272.7	71837.2	1.4013e-45	8.40779e-45	0.861833	0.0160523	186		65954.8	75154.9	1.32184e-09	2.11755e-09	0.706546	NaN	NaN		73901.7	117241	1.32953e-33	3.69567e-33	1.06598	NaN	NaN		17743.2	13699.2	0.0021739	0.00261664	0.317073	NaN	NaN
1163.58	50498.6	70956.7	6.03077e-40	2.78209e-39	0.701214	NaN	NaN		78481.4	80597.6	0.0955428	0.106621	0.196992	NaN	NaN		82164.1	111279	2.99557e-24	6.63713e-24	0.804722	NaN	NaN		19301.1	14799.2	0.0011079	0.00135361	0.321229	NaN	NaN
1164.56	42030.7	56106.4	5.13992e-35	1.91665e-34	0.608722	NaN	NaN		65307.7	62173.6	9.58052e-05	0.000129531	0.398331	NaN	NaN		67997.9	87966	5.34269e-20	1.0534e-19	0.707069	NaN	NaN		16399	12782.9	0.00991505	0.0114694	0.283497	NaN	NaN
1165.58	56276.9	74283.6	1.34278e-26	3.36732e-26	0.522585	NaN	NaN		79930.2	74378.5	1.24591e-06	1.80799e-06	0.503774	NaN	NaN		94313.3	121718	1.05127e-13	1.71341e-13	0.588711	NaN	NaN		20261.9	15824.4	0.00237897	0.00285078	0.308	NaN	NaN
1166.6	48247.9	63857.6	3.34498e-27	8.68341e-27	0.578695	0.00735674	426		66038.2	68409	0.0153715	0.0182851	0.234701	NaN	NaN		77735.9	101351	1.7258e-16	3.07637e-16	0.665648	NaN	NaN		20406.8	14623.5	5.00706e-08	7.31824e-08	0.428401	NaN	NaN
1167.6	71895.4	78282	1.87697e-17	2.86367e-17	0.329154	0.280872	13		215633	93606.4	1.4013e-45	7.00649e-45	1.75293	0.0778162	7		100937	117061	6.5066e-08	8.74852e-08	0.398769	0.0194363	35		25988.6	20181.6	0.00505671	0.0059226	0.297033	NaN	NaN
1168.62	61103.9	71281.1	1.87325e-20	3.4091e-20	0.368712	0.113272	29		154036	85041.4	1.4013e-45	7.00649e-45	1.76882	0.136741	3		91584.5	107530	2.47223e-07	3.26281e-07	0.383306	0.0474333	12		21407.1	17353.1	0.0422031	0.0468389	0.241867	NaN	NaN
1169.56	47723.9	58085.7	1.88125e-21	3.58439e-21	0.402929	NaN	NaN		91685.8	70098.1	1.4013e-45	7.00649e-45	1.54177	0.0443703	21		75105	87433.4	8.69034e-07	1.12979e-06	0.357783	NaN	NaN		17852.7	13834.7	0.00605574	0.00707908	0.29577	NaN	NaN
1170.59	46862	61929.1	6.83255e-29	1.93682e-28	0.555649	NaN	NaN		69447.1	65366.5	3.56808e-06	5.11677e-06	0.463868	NaN	NaN		77391	99614.9	4.59379e-15	7.81682e-15	0.614701	NaN	NaN		17427.6	13211.5	0.00062575	0.000771885	0.321857	NaN	NaN
1171.6	72889.1	98956	3.52772e-35	1.32357e-34	0.652868	NaN	NaN		115025	117254	0.151751	0.166597	0.122756	NaN	NaN		119697	152803	6.59851e-17	1.19283e-16	0.647778	NaN	NaN		26660	20295.3	0.00317556	0.00378673	0.305709	NaN	NaN
1172.59	61324.5	77510	4.2831e-28	1.16399e-27	0.546627	0.036718	89		94031.2	89527.5	0.00107141	0.00137093	0.341638	0.0110926	66		101186	120004	1.16583e-12	1.83385e-12	0.502764	NaN	NaN		22421.1	17071.9	0.000278927	0.000348659	0.344454	NaN	NaN
1173.66	52765	67635.8	4.03796e-30	1.22752e-29	0.595409	NaN	NaN		77472.1	87493.7	1.52772e-10	2.51181e-10	0.713204	NaN	NaN		87784.8	99893.3	3.98112e-08	5.40057e-08	0.374093	NaN	NaN		19176.8	14498.1	0.000723587	0.000889866	0.322283	NaN	NaN
1174.63	56017.9	69526.1	1.99837e-25	4.71972e-25	0.538779	NaN	NaN		78026.1	83768	6.30294e-05	8.6126e-05	0.435923	NaN	NaN		92685.3	105498	1.05907e-08	1.45779e-08	0.386095	NaN	NaN		21414.7	15612.7	1.22669e-06	1.69523e-06	0.418491	NaN	NaN
1175.63	56284.9	71067.5	1.61377e-25	3.83481e-25	0.528733	NaN	NaN		77819.1	79453.7	0.217175	0.235031	0.152534	0.00189935	179		94380.5	111696	1.79015e-09	2.54318e-09	0.443202	NaN	NaN		20529	15381.1	3.43304e-05	4.46075e-05	0.370799	NaN	NaN
1176.59	52828.1	66701.6	3.16516e-29	9.16429e-29	0.592701	NaN	NaN		74398.2	82468.9	3.49797e-12	6.02374e-12	0.735867	NaN	NaN		87801.2	100161	2.34042e-09	3.3114e-09	0.402339	NaN	NaN		19739.6	14849.7	2.23544e-05	2.93281e-05	0.367491	NaN	NaN
1177.59	53073.8	62911.7	9.4551e-23	1.94288e-22	0.477952	0.0157779	189		71653.6	75268.6	0.000539794	0.000703263	0.368131	NaN	NaN		88345.2	94973.3	1.10729e-05	1.38767e-05	0.264398	NaN	NaN		20168.2	15087.1	2.38471e-05	3.12359e-05	0.379792	NaN	NaN
1178.59	50450	61124.4	4.37811e-24	9.63897e-24	0.512681	NaN	NaN		67525.3	72263.5	1.69033e-05	2.36413e-05	0.448045	NaN	NaN		83926.1	93143.3	1.55797e-07	2.07304e-07	0.361127	NaN	NaN		19300.8	14175.6	2.62271e-06	3.55189e-06	0.392065	NaN	NaN
1179.6	41476	50365.3	5.02003e-25	1.15537e-24	0.509694	0.00535457	529		56161.7	59011.8	0.000663183	0.000859877	0.344326	NaN	NaN		69564.1	77241	1.42416e-07	1.89603e-07	0.358672	NaN	NaN		15287.5	11433.4	4.76845e-05	6.15978e-05	0.35307	NaN	NaN
1180.59	48280.6	61200.6	1.86967e-31	6.06211e-31	0.588785	NaN	NaN		67877.7	73160.2	3.85497e-08	5.86311e-08	0.571239	NaN	NaN		79071.7	92585.9	1.26536e-11	1.92693e-11	0.4563	NaN	NaN		19059.7	14477	0.000963849	0.00117938	0.330098	NaN	NaN
1181.59	46878.8	54655.1	2.6892e-25	6.28426e-25	0.455324	0.00488117	556		68156.5	65085.3	0.00193429	0.00243663	0.294693	NaN	NaN		77235.8	81437.8	1.63422e-05	2.03754e-05	0.255416	NaN	NaN		17783.2	14631.7	0.129975	0.139977	0.184377	NaN	NaN
1182.62	46610.6	60837.2	3.27841e-34	1.19148e-33	0.60468	NaN	NaN		67180.6	68889.4	0.0520507	0.0592813	0.194439	NaN	NaN		76649.1	94082.6	6.47814e-14	1.06655e-13	0.564256	NaN	NaN		17891.2	14465.9	0.0610863	0.067397	0.224804	NaN	NaN
1183.6	49723.1	62687.6	1.61868e-30	5.05317e-30	0.554744	NaN	NaN		70949.3	73529.8	0.00850002	0.0102871	0.27448	NaN	NaN		80964.9	94776.6	2.81488e-10	4.10433e-10	0.451959	NaN	NaN		19878	15853.5	0.0235844	0.026587	0.255247	NaN	NaN
1184.61	53522.8	64751	1.50679e-25	3.59356e-25	0.49766	NaN	NaN		75716.4	79570.7	0.000224221	0.00029705	0.38951	NaN	NaN		89911.7	96945.1	5.5123e-05	6.75513e-05	0.274705	NaN	NaN		19131.1	15097.9	0.0111355	0.0128324	0.277722	NaN	NaN
1185.63	85778.5	79446.1	1.24771e-07	1.35452e-07	0.180854	0.169492	22		97701.2	98105.8	0.30547	0.327385	0.090555	NaN	NaN		154209	118360	0.000585981	0.00069198	0.282975	NaN	NaN		25470.2	18923.8	4.87095e-06	6.55654e-06	0.384193	NaN	NaN
1186.63	92894.5	102663	1.43484e-17	2.20292e-17	0.384874	0.020886	141		110029	114325	0.00105532	0.00135177	0.359887	NaN	NaN		165529	162584	0.0305605	0.0333399	0.110158	NaN	NaN		28226	21011.3	1.21227e-05	1.61041e-05	0.355494	NaN	NaN
1187.62	86903.5	104885	8.41331e-25	1.90926e-24	0.54293	0.0101801	321		112264	128677	1.73642e-19	3.71219e-19	0.972596	NaN	NaN		151660	160149	6.60919e-05	8.06685e-05	0.260157	NaN	NaN		27771.3	20765.8	1.09488e-05	1.45526e-05	0.374617	NaN	NaN
1188.65	74722.5	87567	1.43946e-23	3.08003e-23	0.502464	0.0252619	114		100180	112969	3.45844e-15	6.54844e-15	0.841405	NaN	NaN		129424	130138	0.00121773	0.0014201	0.163521	NaN	NaN		24180.8	17984.1	3.24166e-05	4.22109e-05	0.378479	NaN	NaN
1189.6	70370.1	85515.5	6.38837e-28	1.72076e-27	0.509252	NaN	NaN		108007	103312	0.0011912	0.0015199	0.329246	NaN	NaN		118476	129570	8.41003e-08	1.12519e-07	0.324954	1.94769e-07	154		23689.7	19248.8	0.0175988	0.0199317	0.255605	NaN	NaN
1190.6	59635.1	76290.1	6.56059e-33	2.26275e-32	0.577279	NaN	NaN		92791.4	89624	0.00646205	0.00790709	0.281832	NaN	NaN		98357	116869	3.95637e-14	6.54912e-14	0.52645	NaN	NaN		21641	17319.5	0.0173835	0.0197061	0.255844	NaN	NaN
1191.59	44382.1	59343.8	1.67383e-34	6.17542e-34	0.632755	NaN	NaN		65218.1	64260.5	0.27629	0.297816	0.114305	NaN	NaN		72711.4	94211.1	2.24752e-21	4.62612e-21	0.707404	NaN	NaN		17086.5	13095.6	0.000251747	0.000315494	0.326521	NaN	NaN
1192.58	61520.5	77771.1	5.35962e-29	1.53357e-28	0.562986	NaN	NaN		88456.5	88416.9	0.851926	0.86005	0.0205865	NaN	NaN		102744	121724	1.92513e-13	3.11682e-13	0.514088	NaN	NaN		22297.2	16463.9	3.30575e-05	4.30224e-05	0.381489	NaN	NaN
1193.64	62328	76746.5	9.48026e-27	2.39465e-26	0.508525	NaN	NaN		98732.9	92627.1	7.26935e-07	1.06057e-06	0.509164	NaN	NaN		101548	116056	1.12068e-10	1.6619e-10	0.426294	NaN	NaN		23431.9	17616.9	0.000434663	0.000538902	0.345633	NaN	NaN
1194.6	70469.8	83551.8	1.18142e-20	2.16624e-20	0.450787	NaN	NaN		119898	105850	3.26484e-24	8.12042e-24	1.04202	0.0146108	51		114531	124559	4.39882e-08	5.95725e-08	0.349902	NaN	NaN		25523.6	17992.4	3.2769e-08	4.84178e-08	0.437099	NaN	NaN
1195.6	74982.8	88798.8	3.00283e-22	5.97864e-22	0.528937	NaN	NaN		113034	139966	7.94631e-36	2.91405e-35	1.52479	NaN	NaN		125926	117784	0.204769	0.214826	0.0375092	NaN	NaN		25813.3	18520.7	5.00935e-07	7.02636e-07	0.437194	NaN	NaN
1196.61	62374.2	73761.2	3.89546e-24	8.59188e-24	0.53747	NaN	NaN		83547.8	102226	2.56379e-36	9.5896e-36	1.4683	NaN	NaN		105109	104538	0.00475887	0.00542503	0.157998	NaN	NaN		22701.6	16627.1	5.3741e-06	7.20591e-06	0.381241	NaN	NaN
1197.63	55525.1	61919.6	2.1281e-19	3.61866e-19	0.438045	NaN	NaN		72577.9	83608.6	5.17694e-21	1.16397e-20	1.00726	NaN	NaN		94021	88292.6	0.216303	0.226537	0.027114	NaN	NaN		20082.9	14787.8	4.65816e-05	6.0269e-05	0.358388	NaN	NaN
1198.68	1.83626e+06	1.10389e+06	1.13679e-05	1.19727e-05	0.174579	0.455575	6		1.79144e+06	2.05252e+06	1.38377e-14	2.57606e-14	0.833716	NaN	NaN		3.6292e+06	1.37162e+06	1.4013e-45	5.60519e-45	0.981949	0.197558	5		308460	132898	1.4013e-45	5.74532e-44	0.917011	0.063771	22
1199.72	1.05584e+06	661630	0.00290748	0.00299988	0.127692	0.105774	30		1049981	1.17176e+06	7.56205e-13	1.33432e-12	0.746953	NaN	NaN		2073400	846806	1.4013e-45	5.60519e-45	0.905581	NaN	NaN		185903	88747.8	6.97847e-43	2.42747e-41	0.858305	0.00873459	154
1200.68	253472	199132	0.0487392	0.0497401	0.0677439	0.00435098	588		283846	305541	1.49831e-08	2.30764e-08	0.579523	NaN	NaN		472720	271798	2.87417e-19	5.55886e-19	0.606021	NaN	NaN		61394.3	37730.1	2.49099e-18	9.17633e-18	0.616596	NaN	NaN
1201.68	88162.8	88209.8	8.81416e-11	1.04542e-10	0.271649	0.00922962	358		112242	109870	0.281904	0.303331	0.105048	NaN	NaN		152148	130466	0.660041	0.66883	0.095725	NaN	NaN		29878.2	21545.6	4.99317e-07	7.00771e-07	0.41642	NaN	NaN
1202.63	52392.4	60339.2	1.62391e-19	2.771e-19	0.412794	0.00437203	582		71186.8	69003.7	0.0284438	0.0331074	0.218383	NaN	NaN		88247.5	93199.8	3.65619e-05	4.50548e-05	0.258621	NaN	NaN		18955.3	14027.3	4.1583e-05	5.38589e-05	0.371768	0.010067	127
1203.61	69699.5	78058.5	5.1727e-16	7.3615e-16	0.377571	NaN	NaN		98702.9	95693.7	0.0131629	0.0157502	0.254735	NaN	NaN		115069	116318	0.00407726	0.00465672	0.168758	NaN	NaN		26624.9	19034.5	3.26618e-07	4.62392e-07	0.411881	NaN	NaN
1204.58	65899	77776.7	1.60089e-21	3.067e-21	0.473925	NaN	NaN		95857	98838.5	0.304355	0.326381	0.142261	NaN	NaN		108273	114813	1.09979e-05	1.37898e-05	0.272335	NaN	NaN		25248.3	17942.1	1.62883e-06	2.23448e-06	0.418507	NaN	NaN
1205.61	55911.7	72022.2	5.57405e-29	1.59118e-28	0.569305	NaN	NaN		87158.9	87280.3	0.340526	0.362721	0.081006	NaN	NaN		90920	109392	1.32582e-12	2.08147e-12	0.517449	NaN	NaN		21375.7	15701	8.64201e-05	0.000110174	0.362859	NaN	NaN
1206.59	51010.3	67946.5	7.96904e-37	3.2341e-36	0.639865	NaN	NaN		78182.4	79637	0.214881	0.232755	0.130621	NaN	NaN		83604.9	104787	2.02894e-18	3.86579e-18	0.623106	NaN	NaN		19136.5	14688.8	0.00277027	0.0033083	0.299436	NaN	NaN
1207.6	49167.6	62286.8	7.16849e-32	2.3493e-31	0.578308	NaN	NaN		69546.6	73102.5	0.000158871	0.000211625	0.393798	NaN	NaN		81593.1	95367.1	2.46248e-12	3.83139e-12	0.458947	NaN	NaN		18433.5	14250.1	0.00201604	0.00242783	0.311313	NaN	NaN
1208.62	47315.9	64145.7	1.95201e-34	7.17998e-34	0.622208	NaN	NaN		66871.9	64549.5	0.00996673	0.0120263	0.255538	NaN	NaN		79328.9	105445	9.2289e-23	1.96609e-22	0.729078	NaN	NaN		17055.3	13031	0.00178821	0.00216309	0.315944	NaN	NaN
1209.59	61125.1	75906.1	1.33071e-24	2.99748e-24	0.488825	NaN	NaN		81867.5	79959.8	0.109289	0.121571	0.158387	NaN	NaN		102143	122162	1.19637e-12	1.88067e-12	0.479593	NaN	NaN		22984.4	16221.2	1.89208e-05	2.49038e-05	0.383967	NaN	NaN
1210.63	53290.7	68283.3	2.08132e-30	6.42335e-30	0.566487	NaN	NaN		72680.3	72235.9	0.964101	0.966085	0.00755089	NaN	NaN		88145.6	109083	4.50632e-17	8.18262e-17	0.5836	NaN	NaN		20622.6	15383.5	0.00145591	0.00176727	0.324361	NaN	NaN
1211.58	56626.2	82897.1	9.80909e-45	5.46506e-44	0.78042	NaN	NaN		81021	89177.2	8.71522e-13	1.53003e-12	0.728107	NaN	NaN		93570.6	134110	2.79098e-31	7.33914e-31	0.928202	NaN	NaN		21436.7	15605.3	0.000299259	0.000373499	0.354661	NaN	NaN
1212.64	91686.8	115788	1.51886e-30	4.74764e-30	0.617399	NaN	NaN		139544	158378	6.63161e-15	1.24311e-14	0.831548	NaN	NaN		157195	169623	6.16485e-08	8.29818e-08	0.311773	NaN	NaN		28615.6	20714.6	8.01202e-06	1.07076e-05	0.415257	NaN	NaN
1212.85	2574.84	4045.96	1.4013e-45	8.40779e-45	1.00489	0.0072064	446		3770.84	4307.68	8.13459e-13	1.4343e-12	0.718307	NaN	NaN		3832.66	6257.02	1.4013e-45	5.60519e-45	1.31581	NaN	NaN		1323.26	1147.07	0.782541	0.790987	0.0714274	NaN	NaN
1213.62	138068	188141	1.15605e-32	3.94809e-32	0.741403	NaN	NaN		176816	269813	1.4013e-45	7.00649e-45	2.23144	NaN	NaN		248218	273908	9.54204e-05	0.000115712	0.227807	NaN	NaN		38128.9	27336.4	4.19977e-06	5.66248e-06	0.399993	NaN	NaN
1214.65	117098	148840	3.52799e-27	9.13901e-27	0.644909	NaN	NaN		150276	219868	1.4013e-45	7.00649e-45	2.26724	0.00370887	170		208771	210966	0.0204613	0.0225854	0.0955731	NaN	NaN		33786.3	24333.1	2.08643e-07	2.97277e-07	0.42145	NaN	NaN
1215.61	99179.2	120792	8.07974e-24	1.75304e-23	0.540144	NaN	NaN		128655	153993	5.72135e-29	1.65261e-28	1.26313	NaN	NaN		173370	182322	0.000909519	0.00106629	0.195112	NaN	NaN		31371.4	22595.1	5.17081e-07	7.24449e-07	0.41944	NaN	NaN
1216.65	77786	92967.5	2.41452e-24	5.38402e-24	0.50497	0.0116905	270		103058	114373	5.64316e-15	1.06027e-14	0.841926	NaN	NaN		133074	140551	6.31777e-05	7.7189e-05	0.249196	NaN	NaN		26769.9	19915.8	2.42678e-05	3.177e-05	0.369849	NaN	NaN
1217.59	68435.7	77081.4	2.16818e-17	3.29023e-17	0.392489	NaN	NaN		94508.8	96326.9	0.0740462	0.0832037	0.180471	NaN	NaN		115907	114978	0.0525218	0.0566138	0.0933294	NaN	NaN		23991.4	17415.5	1.34024e-05	1.7775e-05	0.385023	0.00549261	239
1218.6	56690.5	65025.2	2.40117e-19	4.06879e-19	0.434309	NaN	NaN		74346.6	80154	1.36907e-08	2.11394e-08	0.620998	NaN	NaN		96817	97711	0.00814308	0.00917981	0.147867	NaN	NaN		19764.1	14557.9	2.94832e-06	3.98843e-06	0.379523	NaN	NaN
1219.63	46682.4	54014.9	2.13163e-20	3.86199e-20	0.442431	NaN	NaN		60701.6	65363.3	2.46162e-07	3.65268e-07	0.53439	NaN	NaN		78322.7	81017.7	0.0016305	0.00189422	0.194479	NaN	NaN		17551.4	13099.6	6.18784e-05	7.94694e-05	0.356432	NaN	NaN
1220.63	72073.6	83402.1	4.8182e-19	7.99203e-19	0.465385	NaN	NaN		103432	111203	1.67326e-09	2.66648e-09	0.624082	NaN	NaN		120420	120812	0.00609413	0.00691482	0.153044	NaN	NaN		26106.4	18551.9	1.004e-08	1.52701e-08	0.471892	NaN	NaN
1221.62	71544.4	86077	8.30298e-17	1.22979e-16	0.39032	NaN	NaN		138344	107010	1.4013e-45	7.00649e-45	1.37655	NaN	NaN		115352	130059	0.000252467	0.000302241	0.296616	0.0151728	40		24271.1	17778.4	2.12283e-06	2.88615e-06	0.402958	NaN	NaN
1222.58	65085.1	76038.5	2.39118e-16	3.4555e-16	0.36667	0.00438105	579		111366	93803.9	8.49704e-31	2.58629e-30	1.15657	NaN	NaN		107572	114751	0.00591323	0.00671269	0.223636	0.0109917	48		21947.2	16368.9	5.29573e-05	6.82641e-05	0.349122	NaN	NaN
1223.59	55339.5	60522.7	9.40573e-13	1.18362e-12	0.299858	0.0479585	65		81544.5	71867	4.49495e-20	9.80753e-20	0.962853	NaN	NaN		93658.9	92068.3	0.289782	0.301161	0.0680045	NaN	NaN		18707.7	14018	8.21512e-05	0.000104842	0.350772	NaN	NaN
1224.59	52999.1	62852.5	9.39313e-20	1.6187e-19	0.423642	0.00982897	329		73146.2	68196.7	5.42666e-07	7.94584e-07	0.512872	NaN	NaN		89811	99623.3	3.79807e-06	4.84458e-06	0.314759	NaN	NaN		18544.9	13972.2	5.00263e-05	6.45544e-05	0.366279	NaN	NaN
1225.64	47710.6	61948.6	1.42291e-32	4.84585e-32	0.604158	NaN	NaN		66707.4	69364.8	0.0183267	0.0216419	0.239076	NaN	NaN		79380.7	96727.9	6.93147e-14	1.13964e-13	0.552361	NaN	NaN		17825.3	14118.8	0.0107585	0.0124156	0.278742	NaN	NaN
1226.63	96842.9	165678	1.4013e-45	8.40779e-45	1.02229	0.0333033	99		134408	328065	1.4013e-45	7.00649e-45	2.00057	0.0263533	34		166904	190893	2.21212e-10	3.24098e-10	0.434256	NaN	NaN		31383.6	24839.8	0.00800587	0.00930515	0.280276	NaN	NaN
1227.63	74325.4	116365	8.54792e-43	4.46594e-42	0.933098	NaN	NaN		102971	212683	1.4013e-45	7.00649e-45	1.97192	NaN	NaN		126259	142326	6.81614e-10	9.78037e-10	0.400091	NaN	NaN		25686.1	19282.2	8.9805e-05	0.00011431	0.346524	NaN	NaN
1228.57	63717.2	101937	1.4013e-45	8.40779e-45	0.968576	NaN	NaN		91388	124477	1.35304e-36	5.13987e-36	1.54422	NaN	NaN		103706	157914	1.65619e-36	4.97266e-36	1.07792	NaN	NaN		25442.7	17785.5	2.71461e-09	4.25633e-09	0.47259	NaN	NaN
1229.68	69843.1	93908.8	7.30011e-34	2.61025e-33	0.709389	NaN	NaN		97839.4	123732	1.22325e-40	5.40583e-40	1.6163	NaN	NaN		118028	139762	2.10103e-12	3.27739e-12	0.498459	NaN	NaN		24506.5	17296.4	4.46944e-08	6.54425e-08	0.44554	NaN	NaN
1230.65	68556.1	102228	4.2039e-45	2.38221e-44	0.830142	NaN	NaN		92315.2	107936	1.64332e-26	4.3828e-26	1.18891	0.00746237	105		118391	168715	1.04277e-30	2.70986e-30	0.937465	NaN	NaN		22428.8	16518.1	4.07637e-05	5.28538e-05	0.372189	NaN	NaN
1231.61	80381.7	102480	1.83211e-29	5.38141e-29	0.595944	NaN	NaN		103424	114769	3.43009e-13	6.13235e-13	0.797288	NaN	NaN		134039	163247	2.37186e-16	4.21261e-16	0.582024	0.0216414	28		31087.5	19363	2.50321e-07	3.55619e-07	0.449104	NaN	NaN
1232.59	63506.8	79250.3	5.40081e-26	1.3151e-25	0.547139	NaN	NaN		83964.2	85532.4	0.0901016	0.100595	0.178535	NaN	NaN		104651	127102	5.33194e-17	9.66737e-17	0.578598	0.0108378	61		25300.4	16094.5	1.37467e-08	2.07394e-08	0.472352	NaN	NaN
1233.6	69119.2	81591.6	7.13271e-20	1.24058e-19	0.404611	0.0150795	200		112469	95502.1	7.4015e-39	3.0808e-38	1.36914	0.0149694	43		112871	125831	2.86501e-08	3.90391e-08	0.347275	0.010872	56		25327.6	17724.2	1.53843e-05	2.03481e-05	0.389255	NaN	NaN
1234.66	55357.7	70286.5	1.8793e-26	4.67424e-26	0.51151	NaN	NaN		88244.4	76109.7	2.07087e-31	6.47312e-31	1.22035	NaN	NaN		90622.5	111996	5.51353e-17	9.98174e-17	0.608741	NaN	NaN		20361.8	15002.4	1.72428e-05	2.27322e-05	0.368062	NaN	NaN
1235.59	46936.9	58870.9	7.40952e-28	1.98702e-27	0.517648	0.0130977	230		70469.4	64761.9	2.89001e-11	4.86665e-11	0.683238	0.0151038	42		76912	92342.9	2.49587e-14	4.1541e-14	0.532348	NaN	NaN		17838.2	13681.6	0.000319286	0.000398085	0.340338	NaN	NaN
1236.6	86598.6	97983.1	3.1802e-17	4.77422e-17	0.390916	NaN	NaN		110616	110375	0.787624	0.79911	0.039506	NaN	NaN		150665	153921	0.00420417	0.00479942	0.140226	NaN	NaN		28254.2	20741.9	5.17072e-07	7.24449e-07	0.416951	NaN	NaN
1237.63	66247.9	72853.3	2.29007e-15	3.17017e-15	0.346074	NaN	NaN		85463.2	83458.7	0.121814	0.13501	0.152669	NaN	NaN		112967	111872	0.0481424	0.0520084	0.0911613	NaN	NaN		23452.7	17648.3	8.37904e-06	1.11858e-05	0.376134	NaN	NaN
1238.59	53822.4	63142.9	4.56357e-22	8.98326e-22	0.454768	NaN	NaN		73493.8	74729.8	0.163509	0.17878	0.146949	NaN	NaN		90381.3	95757.9	8.10943e-05	9.87817e-05	0.242259	NaN	NaN		19654.7	15157.8	0.00020419	0.000256687	0.328155	NaN	NaN
1239.59	52769.9	60254.4	3.73433e-20	6.64215e-20	0.400713	NaN	NaN		72703.1	70575.9	0.0308137	0.0357633	0.225478	NaN	NaN		89243.5	91281.1	0.00845463	0.00952221	0.156847	NaN	NaN		18636.6	15079.9	0.0145392	0.0166367	0.245077	NaN	NaN
1240.69	58385.3	64239.1	4.74836e-17	7.09341e-17	0.403975	NaN	NaN		70581.4	88633.4	1.959e-21	4.47903e-21	1.17452	NaN	NaN		103060	91457.3	0.389272	0.401813	0.0995206	NaN	NaN		18366.8	14237.9	0.00126569	0.0015402	0.287909	NaN	NaN
1241.59	60442.7	64089.1	8.71601e-13	1.09909e-12	0.33507	0.00581327	511		72616.6	88301.2	1.29079e-09	2.06918e-09	0.891691	NaN	NaN		105334	91141	0.231711	0.242257	0.132659	NaN	NaN		20242.3	14416	3.69868e-06	4.98963e-06	0.395925	NaN	NaN
1242.6	71647.2	81370.4	1.72778e-16	2.51173e-16	0.400972	NaN	NaN		101367	100999	0.0408099	0.0468516	0.138722	NaN	NaN		121043	122594	0.00161157	0.00187312	0.149647	NaN	NaN		25021.5	17350.9	3.10482e-09	4.84941e-09	0.462089	NaN	NaN
1243.61	68745.2	79877.3	1.5663e-16	2.28516e-16	0.388714	NaN	NaN		107390	96550.7	4.9321e-17	9.76396e-17	0.916698	NaN	NaN		113262	121696	2.02353e-05	2.51778e-05	0.247626	NaN	NaN		24988.2	17121.7	1.23071e-09	1.982e-09	0.477538	NaN	NaN
1244.61	74117.7	113364	1.4013e-45	8.40779e-45	0.776568	NaN	NaN		109705	103954	8.0674e-09	1.25682e-08	0.591532	NaN	NaN		124876	192611	1.57104e-35	4.55959e-35	1.07382	NaN	NaN		25467.2	22168.4	0.601534	0.615471	0.101226	NaN	NaN
1245.59	60612.5	85775.6	6.3909e-41	3.09997e-40	0.671948	NaN	NaN		86641.9	81315.2	2.73286e-08	4.17998e-08	0.57288	NaN	NaN		101749	142661	5.41627e-26	1.25248e-25	0.832769	NaN	NaN		21596	18762.6	0.573276	0.587511	0.110113	NaN	NaN
1246.6	56327.7	76970.3	5.63151e-32	1.86568e-31	0.611779	NaN	NaN		76505.2	74709.1	0.0258545	0.0301946	0.221985	NaN	NaN		94470	128025	1.18285e-21	2.45755e-21	0.71951	NaN	NaN		20730.6	15647.3	0.000324396	0.00040425	0.326275	NaN	NaN
1247.66	50500.2	63485.7	1.47901e-24	3.32538e-24	0.51179	NaN	NaN		70237.1	66856.7	0.000167549	0.000222819	0.369451	NaN	NaN		83538.9	101873	2.08325e-14	3.47685e-14	0.52375	NaN	NaN		19335.2	13950	2.49477e-07	3.54627e-07	0.431085	NaN	NaN
1248.64	58444.3	79755.1	3.04182e-30	9.30505e-30	0.623538	NaN	NaN		82225.6	81983.4	0.958885	0.961649	0.00583349	NaN	NaN		96854.1	130446	1.425e-21	2.94807e-21	0.721248	NaN	NaN		22090.3	15845.1	2.04015e-09	3.22373e-09	0.468457	NaN	NaN
1249.61	68847.1	100557	1.23239e-40	5.83824e-40	0.784435	NaN	NaN		102919	120658	1.63673e-17	3.29103e-17	1.00583	NaN	NaN		111698	155856	4.65312e-27	1.11191e-26	0.847997	NaN	NaN		27185.5	18890.3	1.31632e-08	1.98836e-08	0.473414	NaN	NaN
1250.67	60379	94230.9	1.4013e-45	8.40779e-45	0.887773	NaN	NaN		87839.6	101282	2.76461e-18	5.67129e-18	0.971776	NaN	NaN		99142.2	153156	1.89776e-40	6.29571e-40	1.12204	NaN	NaN		23184.6	16922.8	8.32406e-07	1.15691e-06	0.412365	NaN	NaN
1251.69	74372.3	96144.4	2.5308e-29	7.38909e-29	0.58702	NaN	NaN		105995	107518	0.430795	0.451371	0.0750038	NaN	NaN		127083	153296	3.91399e-14	6.48338e-14	0.532663	NaN	NaN		24630.8	18097	1.93239e-06	2.63754e-06	0.411086	NaN	NaN
1252.67	74518.4	102408	9.77181e-34	3.45848e-33	0.657718	0.00341688	617		103599	101514	0.22024	0.238137	0.114891	NaN	NaN		127769	171111	3.2574e-24	7.1976e-24	0.797544	NaN	NaN		24687.8	18432.9	9.39867e-06	1.25333e-05	0.374601	NaN	NaN
1253.65	62752.6	82049.1	4.07546e-32	1.36128e-31	0.60524	NaN	NaN		88622.7	90014	0.24256	0.261806	0.130069	NaN	NaN		105013	130074	5.30303e-16	9.31665e-16	0.609858	NaN	NaN		22797.8	17542.6	0.000491353	0.000608259	0.329346	NaN	NaN
1254.68	84729.5	117613	7.00649e-45	3.92364e-44	0.670497	0.0202379	148		123546	113586	1.13944e-09	1.82776e-09	0.590272	NaN	NaN		138768	188000	3.52546e-21	7.20781e-21	0.745062	NaN	NaN		32799	33684.3	0.10081	0.109733	0.0909283	0.0284741	43
1255.63	79133.3	105964	6.51604e-43	3.41216e-42	0.663194	NaN	NaN		111358	117090	0.00198964	0.00250375	0.330113	NaN	NaN		129551	161646	9.01908e-14	1.4759e-13	0.55604	NaN	NaN		31266.8	29894.5	0.324867	0.340238	0.0148879	NaN	NaN
1256.68	107530	134236	2.10608e-32	7.10291e-32	0.572036	NaN	NaN		123002	135707	3.50402e-15	6.6296e-15	0.817122	NaN	NaN		192362	219694	9.89476e-09	1.36431e-08	0.42359	0.0260929	20		32666	28038	0.601569	0.615471	0.139623	NaN	NaN
1257.67	75881.7	89448.3	7.49628e-24	1.62977e-23	0.471293	NaN	NaN		87971.3	91124.4	0.00122312	0.00155851	0.328696	NaN	NaN		133930	145058	2.80036e-06	3.58134e-06	0.328978	0.00867028	79		24434.1	19856.1	0.0151318	0.0172742	0.259145	NaN	NaN
1258.63	100602	99170.8	3.30411e-09	3.73341e-09	0.229741	0.101096	31		117991	112147	4.95146e-05	6.80022e-05	0.434507	NaN	NaN		179805	155102	0.564986	0.576106	0.0874383	0.00648225	110		30275.5	21542.3	3.53575e-07	4.99393e-07	0.413575	NaN	NaN
1259.63	137121	132137	5.83329e-09	6.54867e-09	0.207906	0.377594	8		171573	158940	0.010804	0.0130171	0.279826	0.0277316	30		248304	202845	0.0228318	0.0250899	0.20132	0.00655404	96		36927.1	26968.4	1.91017e-06	2.60868e-06	0.401077	0.00531435	248
1260.6	136576	198882	2.46041e-24	5.47131e-24	0.490499	0.0098557	327		204299	174085	2.64298e-32	8.61534e-32	1.27147	0.0759339	9		240125	351484	4.34295e-13	6.96645e-13	0.609217	NaN	NaN		38040.6	27785.1	1.49505e-05	1.97851e-05	0.366687	NaN	NaN
1261.61	94894.3	217114	1.4013e-45	8.40779e-45	1.08315	NaN	NaN		143135	138354	5.26492e-07	7.71829e-07	0.527044	NaN	NaN		160743	416348	1.4013e-45	5.60519e-45	1.9411	NaN	NaN		31476.6	25098	0.0110965	0.0127936	0.24666	NaN	NaN
1262.62	78440.3	172306	1.4013e-45	8.40779e-45	1.16537	NaN	NaN		108853	112660	0.525966	0.544759	0.105823	NaN	NaN		134280	328417	1.4013e-45	5.60519e-45	2.00657	NaN	NaN		26199.5	20452.6	0.00125182	0.00152485	0.30824	NaN	NaN
1263.62	74062.8	143011	1.4013e-45	8.40779e-45	1.08727	0.00534355	531		100237	108199	1.42586e-07	2.13004e-07	0.558428	0.00363043	174		125050	260738	1.4013e-45	5.60519e-45	1.71164	NaN	NaN		26595.1	21619.4	0.0142116	0.0162848	0.273043	NaN	NaN
1264.62	77471.1	133124	1.4013e-45	8.40779e-45	0.934541	NaN	NaN		113835	115496	0.493171	0.513193	0.065261	NaN	NaN		129751	233740	1.4013e-45	5.60519e-45	1.40737	NaN	NaN		27404.6	21177.3	0.00158549	0.00192264	0.310192	NaN	NaN
1265.62	73850.6	104839	1.0304e-34	3.81309e-34	0.690497	NaN	NaN		106854	117872	5.03855e-14	9.16956e-14	0.838262	NaN	NaN		123352	167980	3.16694e-21	6.4857e-21	0.716399	NaN	NaN		26654.4	18298.7	1.40838e-09	2.2547e-09	0.473245	NaN	NaN
1266.63	65611.8	108842	1.4013e-45	8.40779e-45	0.898205	NaN	NaN		92197.7	98185.7	2.21626e-06	3.19137e-06	0.492085	NaN	NaN		109074	188355	1.4013e-45	5.60519e-45	1.30027	NaN	NaN		24523	18161.2	1.43548e-05	1.90071e-05	0.385543	NaN	NaN
1267.63	59125.3	82405.7	5.54836e-30	1.67e-29	0.622863	NaN	NaN		83994.9	83113.3	0.170544	0.186055	0.142165	NaN	NaN		97884.7	135397	3.71227e-21	7.57066e-21	0.773722	NaN	NaN		22313.3	16691.6	4.66875e-05	6.03739e-05	0.367535	NaN	NaN
1268.66	65922.8	100030	3.28198e-41	1.61121e-40	0.784334	NaN	NaN		92236.2	95720.9	0.0075997	0.00924801	0.288442	NaN	NaN		111009	169704	1.42062e-37	4.3843e-37	1.04967	NaN	NaN		23484.1	17169.9	1.13702e-07	1.63923e-07	0.44064	NaN	NaN
1269.66	145600	187438	3.08401e-12	3.81584e-12	0.41244	0.0116616	272		194993	182854	1.57514e-06	2.28031e-06	0.475063	NaN	NaN		215702	309288	4.79686e-22	1.00867e-21	0.800727	NaN	NaN		78374.5	40532.6	7.73133e-40	2.35322e-38	0.820415	0.318293	4
1270.68	114066	179124	2.94874e-26	7.23809e-26	0.711088	0.0184028	162		149815	142553	6.10569e-06	8.69436e-06	0.460571	NaN	NaN		175791	318452	1.4013e-45	5.60519e-45	1.38957	NaN	NaN		56006.5	32328	5.17167e-28	5.99667e-27	0.704977	0.0806611	15
1271.66	86163	123383	1.37567e-28	3.82829e-28	0.643408	NaN	NaN		120556	118897	0.156746	0.171695	0.14148	NaN	NaN		140695	207148	2.11368e-25	4.82363e-25	0.900917	NaN	NaN		34458.3	23297.1	4.63284e-13	9.56015e-13	0.525559	NaN	NaN
1272.66	61911.2	96028.1	1.4013e-45	8.40779e-45	0.835441	NaN	NaN		85594.2	85992.8	0.593606	0.610918	0.0498483	NaN	NaN		103540	164587	1.06639e-41	3.63175e-41	1.19324	NaN	NaN		22817	18413.4	0.00185857	0.0022447	0.30271	NaN	NaN
1273.66	57321.1	84182.4	1.63952e-43	8.82818e-43	0.751222	NaN	NaN		78341.4	81151.9	0.000564356	0.000734477	0.341668	NaN	NaN		96656.2	140245	4.45191e-28	1.0873e-27	0.903038	NaN	NaN		20580	17215.1	0.0298267	0.0333309	0.22203	NaN	NaN
1274.67	409362	2417255	1.4013e-45	8.40779e-45	1.78232	NaN	NaN		485809	678651	2.3578e-18	4.85312e-18	0.89126	NaN	NaN		764210	5282994	1.4013e-45	5.60519e-45	2.33484	NaN	NaN		94493.8	64890	5.17402e-06	6.95295e-06	0.379988	NaN	NaN
1275.69	284005	1509050	1.4013e-45	8.40779e-45	1.61187	NaN	NaN		344831	475780	1.33734e-21	3.08083e-21	1.02505	NaN	NaN		524234	3.26318e+06	1.4013e-45	5.60519e-45	2.18144	NaN	NaN		69512.4	48245.5	0.000110142	0.000139759	0.359132	NaN	NaN
1276.73	119110	425031	1.4013e-45	8.40779e-45	1.2968	NaN	NaN		157670	197682	7.41388e-25	1.88246e-24	1.12499	NaN	NaN		207532	871470	1.4013e-45	5.60519e-45	2.01323	NaN	NaN		37791.7	29156.3	0.00639166	0.0074646	0.273378	NaN	NaN
1277.67	64094.4	123962	6.25399e-42	3.15292e-41	0.800686	NaN	NaN		87097.8	93474.6	2.58153e-07	3.82362e-07	0.524611	NaN	NaN		108542	227115	4.849e-29	1.21474e-28	1.14	NaN	NaN		22687.8	17588.3	0.0175367	0.0198706	0.261358	NaN	NaN
1278.65	57762.3	78457.2	4.57056e-27	1.17771e-26	0.531078	NaN	NaN		75693	76788.6	0.183849	0.200122	0.128045	NaN	NaN		97849.2	129861	1.35801e-10	2.00653e-10	0.528412	NaN	NaN		20830.4	16304.3	0.0036923	0.00437507	0.294379	NaN	NaN
1279.64	57666	64957.2	9.87942e-15	1.3335e-14	0.343278	NaN	NaN		77920.7	75726.7	0.0557853	0.063505	0.188169	NaN	NaN		96074	98902.9	0.0273294	0.0298954	0.135154	NaN	NaN		21829.9	15886.6	2.55256e-06	3.46074e-06	0.399992	NaN	NaN
1280.67	52096.4	57214.7	1.26145e-13	1.64083e-13	0.320625	NaN	NaN		71942.3	67723.8	1.40878e-05	1.97262e-05	0.444732	NaN	NaN		86632.2	86245.8	0.070158	0.0752245	0.101943	NaN	NaN		19634.4	14370.2	2.46614e-06	3.34729e-06	0.390117	NaN	NaN
1281.64	52776.5	56616.1	4.3548e-14	5.77242e-14	0.321373	0.0105693	307		73145.7	71112.9	0.0762196	0.0855669	0.175883	0.00544556	146		88768.3	82851.5	0.786668	0.792855	0.000379563	0.00653353	98		18991.7	14516.8	0.00178613	0.00216164	0.32526	NaN	NaN
1282.62	49782.2	63205.1	2.93747e-29	8.5253e-29	0.547139	NaN	NaN		68827.2	69482.9	0.649982	0.665842	0.0486703	NaN	NaN		83824.2	99919	5.33925e-12	8.1974e-12	0.485643	NaN	NaN		17860.1	13763.7	0.00224937	0.00270213	0.296416	NaN	NaN
1283.6	57927.1	83918.9	1.27518e-43	6.92241e-43	0.801229	NaN	NaN		82060.7	107047	6.65659e-38	2.67472e-37	1.53923	NaN	NaN		98054.4	126508	1.2821e-15	2.22518e-15	0.642121	NaN	NaN		20051.7	15851.6	0.0216392	0.0244168	0.237638	NaN	NaN
1284.64	86515.5	107259	1.80276e-30	5.58489e-30	0.610388	NaN	NaN		102742	129361	2.2425e-39	9.56304e-39	1.56624	NaN	NaN		153874	166321	4.46012e-07	5.8452e-07	0.305847	NaN	NaN		26495.1	19605.1	0.000158104	0.00019968	0.334857	NaN	NaN
1285.67	77457.4	88761.3	4.69111e-20	8.28344e-20	0.434979	NaN	NaN		99670.4	103706	0.0301573	0.0350348	0.234778	NaN	NaN		135310	138276	0.000992923	0.00116127	0.163735	NaN	NaN		24694.4	17700.9	4.65055e-06	6.26679e-06	0.400146	NaN	NaN
1286.65	66899.4	85412.3	2.20848e-29	6.45575e-29	0.570888	NaN	NaN		87300	91358.5	0.00175914	0.00222173	0.344352	NaN	NaN		114825	137635	3.06172e-13	4.93401e-13	0.490571	NaN	NaN		22897.7	17102.4	6.37108e-05	8.17795e-05	0.345794	NaN	NaN
1287.61	56825.4	72766.9	1.66785e-32	5.67209e-32	0.602273	NaN	NaN		73462.6	84258.5	1.6562e-21	3.80098e-21	1.08708	NaN	NaN		97584.4	113551	1.6421e-10	2.41602e-10	0.403843	NaN	NaN		19507.6	14789	0.00220255	0.0026485	0.302549	NaN	NaN
1288.64	73224.3	96974.2	4.73126e-34	1.70172e-33	0.645774	NaN	NaN		92721.3	101830	6.75978e-12	1.15428e-11	0.72418	NaN	NaN		127377	158428	9.90637e-17	1.78154e-16	0.585183	NaN	NaN		24025.7	18037.5	0.000105406	0.000133958	0.358506	NaN	NaN
1289.63	67551	84141.8	2.03254e-27	5.33322e-27	0.526585	NaN	NaN		86177.7	89342.1	0.00191654	0.00241552	0.312616	NaN	NaN		116436	135362	3.51171e-10	5.10204e-10	0.406854	NaN	NaN		22988.2	17570.6	0.000365217	0.000453726	0.342689	NaN	NaN
1290.64	66687.4	87462.4	1.1855e-29	3.5118e-29	0.58073	NaN	NaN		89191.1	91197.9	0.0305891	0.0355195	0.220304	0.00907581	89		113487	142212	8.78204e-15	1.48296e-14	0.547885	NaN	NaN		23341.5	17537	7.10068e-06	9.50008e-06	0.378492	NaN	NaN
1291.64	72895.3	89802.5	8.09532e-21	1.50359e-20	0.453656	NaN	NaN		105050	95383.6	1.34842e-18	2.79677e-18	0.935046	NaN	NaN		120890	144193	1.536e-11	2.33468e-11	0.459589	NaN	NaN		27112.5	19071.2	1.05537e-09	1.71207e-09	0.457594	0.0134494	90
1292.65	63908.4	82277.8	1.24571e-27	3.31508e-27	0.527176	NaN	NaN		87927.8	80992.3	1.64191e-12	2.86188e-12	0.745022	NaN	NaN		105197	134499	6.89276e-18	1.28612e-17	0.618801	NaN	NaN		25056	18859.1	6.86524e-05	8.79834e-05	0.34762	NaN	NaN
1293.63	56719.3	69287.8	8.10374e-25	1.84073e-24	0.477091	0.00339115	623		78608.1	73029.4	1.41208e-10	2.32639e-10	0.650549	0.014073	53		94574.6	110697	8.10942e-12	1.2388e-11	0.434637	NaN	NaN		21117.4	15780.1	0.000214344	0.000269035	0.341481	NaN	NaN
1294.64	63156.5	75339.4	9.48726e-23	1.94785e-22	0.452009	0.00726153	442		81637.9	77889.2	0.000167307	0.000222619	0.385771	NaN	NaN		107513	121525	7.83495e-10	1.12092e-09	0.38557	NaN	NaN		22489.6	16758.1	6.56271e-05	8.4195e-05	0.35021	NaN	NaN
1295.63	70321.2	86749.2	6.90276e-25	1.57824e-24	0.469144	NaN	NaN		93168.2	88483.9	0.00112353	0.00143611	0.339181	NaN	NaN		120747	141101	4.60575e-08	6.23056e-08	0.399422	NaN	NaN		23821.4	18666.5	0.0255569	0.0287442	0.249346	NaN	NaN
1296.64	89421.8	128431	5.50991e-29	1.57472e-28	0.576938	NaN	NaN		118010	120404	0.194259	0.210982	0.106726	0.0147901	49		156155	220102	1.39059e-13	2.2604e-13	0.632637	NaN	NaN		28124.9	21004.4	0.000610621	0.000753987	0.329688	NaN	NaN
1297.65	89560.7	111309	1.58095e-20	2.88145e-20	0.448296	0.00970202	340		114572	128213	5.79071e-14	1.05227e-13	0.807707	NaN	NaN		158772	176326	0.0543133	0.0584931	0.145653	NaN	NaN		26667.5	19840.5	0.000189924	0.000239	0.324362	NaN	NaN
1298.71	84834	102495	3.84033e-21	7.23217e-21	0.453814	0.012211	248		111937	115058	0.019939	0.0234661	0.240294	NaN	NaN		147475	162916	4.22007e-05	5.18722e-05	0.285406	NaN	NaN		27257.7	19618.8	7.82114e-06	1.04583e-05	0.385951	NaN	NaN
1299.7	75693.2	96602.6	1.04758e-24	2.3663e-24	0.544427	NaN	NaN		99592.4	102033	0.0408637	0.0468912	0.207166	NaN	NaN		130906	157921	2.58194e-11	3.90984e-11	0.513708	NaN	NaN		24941.7	17444.3	8.2296e-08	1.19636e-07	0.448958	NaN	NaN
1300.64	63417.5	76623.2	3.62923e-20	6.45993e-20	0.466902	NaN	NaN		82165.7	81875.9	0.926762	0.930967	0.0058855	NaN	NaN		108786	123814	1.75136e-08	2.39581e-08	0.390579	NaN	NaN		21845.7	14977.4	1.34901e-09	2.16392e-09	0.474579	NaN	NaN
1301.63	62433.8	83369.8	7.25714e-28	1.94831e-27	0.627837	NaN	NaN		83611	95286.3	6.75675e-15	1.26559e-14	0.864705	1.88235e-07	193		106660	132590	5.28166e-13	8.4003e-13	0.551953	0.00217114	151		21483.9	14719.9	1.10645e-10	1.90808e-10	0.49546	NaN	NaN
1302.64	79262.8	103117	1.3222e-40	6.25154e-40	0.663382	NaN	NaN		104193	118727	2.89173e-18	5.92708e-18	0.95303	NaN	NaN		137275	158832	2.46171e-10	3.598e-10	0.439149	NaN	NaN		25965.6	23973.2	0.637989	0.651092	0.0319205	NaN	NaN
1303.62	77413.4	90798.8	2.08548e-26	5.17123e-26	0.523441	NaN	NaN		102865	134733	1.18722e-31	3.73983e-31	1.49573	NaN	NaN		135552	123627	0.616254	0.626285	0.016891	NaN	NaN		23931.3	20680.3	0.395174	0.410516	0.119159	NaN	NaN
1303.9	3439.52	4603.2	1.4013e-45	8.40779e-45	0.785017	NaN	NaN		4292.21	5788.66	2.49951e-35	9.03014e-35	1.52365	NaN	NaN		5290.75	6363.05	1.38374e-15	2.39644e-15	0.587582	NaN	NaN		1730.37	1635.18	0.044071	0.0488452	0.0616733	NaN	NaN
1304.67	80942.7	96475.9	2.1902e-27	5.7284e-27	0.56395	NaN	NaN		101628	129946	3.59655e-39	1.52042e-38	1.62492	NaN	NaN		138733	138461	0.00201248	0.00232246	0.154759	NaN	NaN		28457.3	22158.5	0.00394291	0.00465615	0.282799	NaN	NaN
1305.63	61248.1	68791.2	1.27225e-18	2.06254e-18	0.432299	0.0116985	269		80868.7	89509.4	1.18401e-12	2.07266e-12	0.807999	NaN	NaN		103271	99710.2	0.0733359	0.0784591	0.0729109	NaN	NaN		22412.3	16719.9	9.70445e-06	1.29198e-05	0.379181	NaN	NaN
1306.7	62905.6	83315.4	1.39908e-27	3.70703e-27	0.557608	NaN	NaN		84160.4	88514.5	0.000235204	0.000311432	0.396597	NaN	NaN		105683	133878	8.18695e-11	1.22227e-10	0.485144	NaN	NaN		23184.1	17553.8	0.000109217	0.000138656	0.369481	NaN	NaN
1307.62	60904.6	75155	3.42859e-19	5.73788e-19	0.448077	0.00541337	517		82987.4	82207.6	0.653192	0.668567	0.0519903	NaN	NaN		102219	119581	7.17295e-07	9.33518e-07	0.354649	NaN	NaN		22313.6	15694.7	5.2018e-09	8.00151e-09	0.47319	NaN	NaN
1308.62	62773.4	76121.3	6.77765e-20	1.18221e-19	0.450553	NaN	NaN		84787.1	86010	0.164831	0.179984	0.159024	NaN	NaN		106728	119786	2.00743e-05	2.49902e-05	0.302541	NaN	NaN		21933.2	15680.7	3.41001e-07	4.82194e-07	0.403789	NaN	NaN
1309.64	74614.9	92358	1.0711e-26	2.70272e-26	0.637876	0.0117226	266		98361.4	147768	1.4013e-45	7.00649e-45	2.72053	NaN	NaN		128257	121737	0.287782	0.29921	0.0326722	NaN	NaN		25230.5	18726.5	6.02346e-05	7.74108e-05	0.355295	NaN	NaN
1310.64	72773.1	108347	2.6521e-41	1.31524e-40	0.807305	NaN	NaN		98128.5	137404	1.4013e-45	7.00649e-45	2.80269	0.0995311	6		124270	165490	8.14346e-13	1.28846e-12	0.613108	NaN	NaN		24989.5	18354.1	4.48298e-05	5.80333e-05	0.364816	NaN	NaN
1311.71	103081	123808	1.67335e-18	2.70379e-18	0.46485	NaN	NaN		131111	154108	3.04586e-41	1.3684e-40	1.53403	NaN	NaN		183106	190763	0.171834	0.180507	0.130492	NaN	NaN		30490.8	20894.1	2.87245e-09	4.49512e-09	0.46985	NaN	NaN
1312.73	108622	153287	8.31088e-27	2.11242e-26	0.602322	NaN	NaN		146692	165823	3.67134e-24	9.10359e-24	1.10069	NaN	NaN		190018	251928	2.89752e-09	4.08065e-09	0.495716	NaN	NaN		33389.2	23376.2	1.27821e-09	2.05577e-09	0.480975	NaN	NaN
1313.68	119502	147491	3.79123e-12	4.67425e-12	0.378642	NaN	NaN		193920	180399	3.35786e-06	4.82098e-06	0.457098	NaN	NaN		197841	229879	0.00170557	0.00197859	0.274149	NaN	NaN		41559.9	23815.6	3.32002e-20	1.53693e-19	0.656654	0.013182	95
1314.67	318623	1.29653e+06	1.4013e-45	8.40779e-45	1.77008	NaN	NaN		369588	434874	1.64711e-09	2.62653e-09	0.808812	NaN	NaN		579077	2783576	1.4013e-45	5.60519e-45	2.43806	NaN	NaN		88265.3	48484.4	5.09904e-14	1.16256e-13	0.572417	0.0152854	80
1315.63	187079	653014	1.4013e-45	8.40779e-45	1.55869	NaN	NaN		207882	244060	4.90522e-15	9.24475e-15	0.906495	0.00723828	118		340706	1.38301e+06	1.4013e-45	5.60519e-45	2.31083	NaN	NaN		52560.2	30851.6	6.76579e-10	1.11542e-09	0.499588	NaN	NaN
1315.93	6288.3	23016.2	1.4013e-45	8.40779e-45	1.77154	NaN	NaN		6898.01	8400.73	2.51447e-20	5.52593e-20	1.09656	NaN	NaN		10413.3	48024.6	1.4013e-45	5.60519e-45	2.54286	NaN	NaN		2668.89	2111.37	0.149099	0.160078	0.207744	NaN	NaN
1316.64	116726	243630	1.10408e-41	5.50906e-41	0.994883	0.0102082	317		131496	158953	2.18951e-24	5.48504e-24	1.22951	NaN	NaN		211486	468836	9.58048e-37	2.89795e-36	1.4864	NaN	NaN		33467.8	23641.3	0.00019891	0.000250178	0.344273	NaN	NaN
1317.71	75007.3	110734	1.56244e-35	5.90768e-35	0.732716	NaN	NaN		91488.9	107485	3.21966e-19	6.81135e-19	1.0724	NaN	NaN		132029	188096	1.41137e-20	2.82391e-20	0.794936	0.00869763	75		23795.2	17694.6	0.000176442	0.000222149	0.331437	NaN	NaN
1318.65	63102.7	81245.3	5.4779e-26	1.33254e-25	0.561362	NaN	NaN		80306.8	86084.8	2.01188e-05	2.80581e-05	0.483371	NaN	NaN		107494	131401	3.50374e-12	5.42033e-12	0.524572	NaN	NaN		22594.1	16227.8	9.43106e-07	1.30853e-06	0.409064	NaN	NaN
1319.68	57833.3	69222	1.70793e-21	3.26181e-21	0.466941	0.00489788	552		73071.1	77969.5	9.10463e-06	1.28223e-05	0.470196	NaN	NaN		98423.3	108506	1.0091e-05	1.26788e-05	0.303535	NaN	NaN		20865.5	14946.4	2.97897e-05	3.89151e-05	0.380686	NaN	NaN
1320.7	70190	82506.7	3.20062e-18	5.0739e-18	0.412928	NaN	NaN		97812.7	91751.7	6.10414e-08	9.22059e-08	0.571508	0.0153279	41		120858	131533	1.0882e-05	1.36586e-05	0.281121	NaN	NaN		22783.8	15900.7	9.42693e-08	1.3631e-07	0.432558	NaN	NaN
1321.63	65475.4	74887.8	9.86617e-17	1.45777e-16	0.389984	NaN	NaN		89348.7	82299.1	1.15359e-11	1.95749e-11	0.726137	NaN	NaN		112032	119128	9.84066e-06	1.23707e-05	0.269065	NaN	NaN		22136.7	15415.2	5.64814e-09	8.66618e-09	0.471653	NaN	NaN
1322.71	59520.8	68475.6	6.68515e-18	1.04415e-17	0.402833	0.00430287	591		79017.2	74339.9	1.40064e-05	1.96235e-05	0.427442	0.0439669	22		100804	108449	4.02558e-06	5.12404e-06	0.275278	NaN	NaN		21335.9	15301.3	7.86443e-08	1.14396e-07	0.440091	NaN	NaN
1323.61	63305.6	84411.5	4.65753e-32	1.54933e-31	0.668261	NaN	NaN		89728.6	108421	8.58465e-26	2.22143e-25	1.22332	NaN	NaN		105992	126353	4.72888e-11	7.11231e-11	0.4702	NaN	NaN		22904.9	16545.6	3.54357e-07	5.00209e-07	0.411941	0.00764279	183
1324.69	70424.7	90135.4	1.05319e-31	3.44229e-31	0.634012	0.00631941	479		96319	118297	5.62993e-34	1.93355e-33	1.35788	NaN	NaN		120687	133544	5.0871e-07	6.649e-07	0.332254	NaN	NaN		23618.5	17656	0.000537938	0.00066525	0.339103	NaN	NaN
1325.67	98353.6	102678	1.52752e-14	2.04932e-14	0.370692	0.00978888	332		126164	155853	1.751e-37	6.92156e-37	1.52427	NaN	NaN		175496	139963	0.00186206	0.00215295	0.258767	NaN	NaN		28262.5	20826.4	3.18591e-05	4.15071e-05	0.370403	NaN	NaN
1326.71	109367	113915	5.88369e-14	7.76099e-14	0.348327	NaN	NaN		138567	154066	8.38654e-13	1.47552e-12	0.785037	NaN	NaN		195751	165814	0.154374	0.16301	0.155328	NaN	NaN		31164.3	22874.7	1.14419e-06	1.58302e-06	0.417979	NaN	NaN
1327.69	88032.1	88076.1	1.8753e-09	2.13981e-09	0.249876	NaN	NaN		116605	113760	0.0510261	0.0582233	0.201576	NaN	NaN		153527	129335	0.0786094	0.0839167	0.173127	NaN	NaN		27797.5	19917.9	4.29048e-08	6.29357e-08	0.433882	NaN	NaN
1328.2	3043.38	2720.99	0.643947	0.645272	0.0999026	NaN	NaN		1447.19	1854.58	4.05227e-11	6.79565e-11	0.716702	NaN	NaN		3294.5	3859.99	5.91252e-12	9.0604e-12	0.475836	NaN	NaN		3062.27	1904.62	6.1934e-18	2.18248e-17	0.612278	NaN	NaN
1328.66	74603	98956.9	2.0167e-23	4.27385e-23	0.540605	0.0113571	282		100253	95834.4	2.92308e-05	4.05567e-05	0.431837	NaN	NaN		126447	165571	3.08841e-15	5.28853e-15	0.661489	NaN	NaN		26479.2	19062.6	1.68161e-09	2.67396e-09	0.451541	NaN	NaN
1329.68	69192.3	88128.7	1.11012e-21	2.14535e-21	0.511573	0.00881603	365		93086.5	90991.7	0.0673356	0.0761199	0.183115	NaN	NaN		115627	143842	1.2054e-13	1.96331e-13	0.586814	NaN	NaN		25954.7	17606	2.49828e-11	4.49617e-11	0.518151	NaN	NaN
1330.65	65115.5	80910.8	3.08671e-20	5.52252e-20	0.499975	NaN	NaN		84904.1	87358.9	0.0262203	0.0306071	0.250125	NaN	NaN		109041	129596	3.17852e-10	4.62624e-10	0.476806	0.00218139	146		24626.3	16616.9	3.79517e-12	7.25942e-12	0.525241	NaN	NaN
1331.65	66324.1	73822.2	3.61155e-12	4.45723e-12	0.382188	NaN	NaN		88635.5	98079	7.18392e-16	1.37847e-15	0.856701	NaN	NaN		113170	107822	0.876529	0.87978	0.0252606	NaN	NaN		22966.7	15565.8	9.61241e-10	1.56145e-09	0.484699	NaN	NaN
1332.69	66469	77865.8	2.23704e-20	4.04095e-20	0.455545	NaN	NaN		88642.8	90602.4	0.0384009	0.04419	0.213329	NaN	NaN		113587	120576	3.51524e-05	4.33838e-05	0.248406	NaN	NaN		22899.3	16675.5	5.85106e-07	8.17403e-07	0.412937	NaN	NaN
1333.66	75400.8	85228.1	2.41853e-18	3.85413e-18	0.438102	NaN	NaN		95444.5	106778	2.64478e-09	4.18148e-09	0.701555	NaN	NaN		130811	127691	0.0397785	0.0430683	0.107951	NaN	NaN		25046.7	18383.4	2.60449e-06	3.52918e-06	0.414324	NaN	NaN
1334.65	86222.3	91206.9	1.14217e-10	1.35074e-10	0.314455	NaN	NaN		105937	115476	1.38964e-07	2.07849e-07	0.584527	NaN	NaN		147308	134574	0.674199	0.682325	0.051088	NaN	NaN		31059.1	21410.1	1.64159e-09	2.61431e-09	0.482848	NaN	NaN
1335.64	93693	95588.6	7.56138e-08	8.25278e-08	0.254905	NaN	NaN		127612	129261	0.706002	0.719897	0.0350202	NaN	NaN		158206	136864	0.0782017	0.083518	0.146924	NaN	NaN		33515.2	22008.6	3.30036e-12	6.33284e-12	0.523148	NaN	NaN
1336.72	88863.2	100497	1.81832e-11	2.20389e-11	0.34312	NaN	NaN		116894	119586	0.0316981	0.0366674	0.219149	NaN	NaN		146656	153687	0.00931651	0.0104735	0.179114	NaN	NaN		35299.5	22109.9	2.07498e-16	6.051e-16	0.601854	NaN	NaN
1337.68	78991	107042	1.43854e-22	2.91071e-22	0.558561	0.00832626	389		112425	105649	4.9546e-09	7.78854e-09	0.591732	NaN	NaN		130261	178975	1.76771e-19	3.44075e-19	0.765005	NaN	NaN		30218.2	19431.1	3.07429e-13	6.46989e-13	0.550207	NaN	NaN
1338.7	94133.9	203197	1.4013e-45	8.40779e-45	1.01015	NaN	NaN		137288	132458	0.0186159	0.0219515	0.238102	NaN	NaN		156893	387985	1.4013e-45	5.60519e-45	1.86818	0.00861558	87		34104.2	23542	3.44931e-09	5.36682e-09	0.483741	NaN	NaN
1339.69	133155	508551	1.4013e-45	8.40779e-45	1.37174	NaN	NaN		187130	222820	5.14223e-28	1.44255e-27	1.25474	NaN	NaN		224234	1.05291e+06	1.4013e-45	5.60519e-45	2.3416	NaN	NaN		47304.5	31609.7	1.53228e-07	2.19218e-07	0.435505	NaN	NaN
1340.65	160505	409793	5.43597e-36	2.11447e-35	0.870175	NaN	NaN		227908	272077	3.62853e-37	1.41594e-36	1.61303	NaN	NaN		272904	791006	8.92822e-30	2.2717e-29	1.416	NaN	NaN		54442.8	33613.2	2.34403e-14	5.52002e-14	0.566425	NaN	NaN
1341.72	195455	337807	1.25261e-28	3.49381e-28	0.728571	NaN	NaN		317218	306673	0.00669707	0.00818642	0.282587	NaN	NaN		334470	599633	2.75545e-26	6.43907e-26	1.11214	NaN	NaN		58654.5	36535.4	1.40458e-17	4.72396e-17	0.609585	NaN	NaN
1342.68	217854	268807	3.50982e-15	4.82303e-15	0.420897	0.0142035	210		344299	303372	9.16561e-27	2.47431e-26	1.16227	NaN	NaN		385635	438968	6.96728e-05	8.49967e-05	0.352575	NaN	NaN		55748.7	35956.9	7.96881e-14	1.7608e-13	0.552169	0.00768958	180
1343.67	129159	144988	3.08445e-13	3.94673e-13	0.354174	NaN	NaN		186920	170489	2.61624e-14	4.83717e-14	0.780917	NaN	NaN		227716	228853	0.0339197	0.0369054	0.160015	NaN	NaN		36355	24501.2	4.47281e-11	7.93247e-11	0.510873	NaN	NaN
1344.65	100774	105937	6.46858e-10	7.4791e-10	0.278951	0.0233331	130		141032	127358	1.03515e-15	1.98316e-15	0.816212	0.0299836	29		175538	163455	0.549404	0.561865	0.0121318	NaN	NaN		30895.1	20643.4	1.357e-12	2.6908e-12	0.527058	NaN	NaN
1345.66	158655	224062	4.80239e-21	9.00216e-21	0.696578	NaN	NaN		240474	464954	1.4013e-45	7.00649e-45	2.65336	0.0126668	59		273088	246974	0.0183758	0.0203109	0.150057	NaN	NaN		48740.9	32978.3	2.59377e-08	3.85347e-08	0.442029	0.00637719	221
1346.66	119091	168824	6.30862e-29	1.79457e-28	0.75789	0.0116326	275		175238	316201	1.4013e-45	7.00649e-45	2.61389	NaN	NaN		203258	202676	0.27933	0.290794	0.0401222	NaN	NaN		38839.7	27503.9	1.29233e-06	1.78391e-06	0.41068	NaN	NaN
1347.67	89404.7	113315	6.88572e-25	1.57582e-24	0.632794	NaN	NaN		126748	188534	1.4013e-45	7.00649e-45	2.45037	0.0055464	142		152264	146974	0.299965	0.311478	0.0258739	NaN	NaN		30141.2	21020.1	1.43535e-07	2.05592e-07	0.452166	NaN	NaN
1348.66	93157.4	105772	4.83622e-17	7.22024e-17	0.44249	0.00436301	585		132727	158047	5.95559e-36	2.20059e-35	1.46649	NaN	NaN		160633	146214	0.556709	0.568141	0.0788831	NaN	NaN		29616.9	20641	6.51415e-09	9.98235e-09	0.469268	NaN	NaN
1349.65	96684.4	112034	3.10316e-14	4.11781e-14	0.38088	NaN	NaN		139436	146324	2.62749e-05	3.65387e-05	0.438267	NaN	NaN		165458	166993	0.600497	0.611036	0.0626604	NaN	NaN		31567.3	21191.5	1.58412e-10	2.70311e-10	0.486313	NaN	NaN
1350.79	150556	208447	6.00858e-34	2.1516e-33	0.727315	NaN	NaN		214810	266779	1.26822e-36	4.83271e-36	1.3712	NaN	NaN		254092	315864	2.65511e-12	4.12848e-12	0.54996	NaN	NaN		52541	36768.9	1.03374e-07	1.49387e-07	0.449845	NaN	NaN
1351.69	133233	173793	1.8343e-22	3.68524e-22	0.615526	NaN	NaN		176551	222513	4.33001e-42	2.01212e-41	1.4925	NaN	NaN		217849	262052	1.84677e-09	2.62057e-09	0.49394	NaN	NaN		54475.2	32198.2	8.69669e-20	3.85026e-19	0.647357	NaN	NaN
1352.66	157177	224404	6.54089e-32	2.15231e-31	0.74628	NaN	NaN		212586	259282	1.81386e-33	6.10892e-33	1.47574	NaN	NaN		270781	360703	1.783e-18	3.40518e-18	0.725916	NaN	NaN		51841.9	33030.5	7.21387e-14	1.60565e-13	0.548223	NaN	NaN
1353.7	131250	185096	3.5909e-31	1.1505e-30	0.636197	0.0120675	259		226672	199248	4.86284e-10	7.894e-10	0.634998	NaN	NaN		223628	305153	3.06168e-19	5.91682e-19	0.77677	NaN	NaN		38219.1	27731.3	4.32237e-07	6.0838e-07	0.406871	NaN	NaN
1354.67	124456	147064	1.46947e-17	2.25467e-17	0.383668	NaN	NaN		198155	166636	7.85626e-26	2.03944e-25	1.01226	NaN	NaN		214009	233409	0.000240484	0.000288037	0.262446	NaN	NaN		37022.7	27536.5	1.74702e-06	2.39257e-06	0.410047	NaN	NaN
1355.71	92035.8	106153	6.5583e-16	9.3008e-16	0.371155	NaN	NaN		135967	126882	5.46005e-09	8.5665e-09	0.601648	NaN	NaN		157766	163833	0.021436	0.0235971	0.156911	NaN	NaN		29350.1	21131	2.04096e-06	2.77639e-06	0.423623	NaN	NaN
1356.69	72690.4	86315.3	1.3222e-23	2.83411e-23	0.433635	NaN	NaN		102467	96765.6	6.23502e-10	1.00879e-09	0.65728	NaN	NaN		123277	132957	0.000491947	0.000583483	0.255673	NaN	NaN		25038.4	21830.1	0.279296	0.293647	0.128278	NaN	NaN
1357.68	77110.3	86035.3	3.09e-19	5.18906e-19	0.386658	NaN	NaN		105439	104457	0.32465	0.346417	0.0950958	NaN	NaN		131284	127497	0.240832	0.251577	0.0721921	NaN	NaN		26599.9	22538	0.152759	0.16379	0.151813	NaN	NaN
1358.68	76161	87331.9	7.61186e-17	1.12949e-16	0.392098	0.00581728	509		99638.3	98679.2	0.576608	0.594177	0.0463438	NaN	NaN		128898	135504	0.00218311	0.00251342	0.204405	NaN	NaN		27590.6	20357.6	9.67479e-07	1.34081e-06	0.391397	NaN	NaN
1359.74	87009.2	91495.9	3.8053e-08	4.19082e-08	0.263346	0.0834827	37		109355	111594	0.106619	0.118818	0.171115	NaN	NaN		148397	138208	0.62899	0.638962	0.0427582	0.0196006	31		31201.9	20401.7	8.33745e-13	1.67506e-12	0.545956	0.012059	106
1360.75	79350.6	90136.2	4.9387e-14	6.53572e-14	0.369905	0.0258515	113		98494.6	100180	0.357081	0.37936	0.0895575	NaN	NaN		136818	142743	0.00558041	0.00634967	0.19324	NaN	NaN		27367.4	18583.4	1.98852e-10	3.37191e-10	0.498162	NaN	NaN
1361.65	86599.9	98555.3	1.83901e-14	2.46178e-14	0.397894	NaN	NaN		107371	119421	1.47933e-10	2.43554e-10	0.731517	NaN	NaN		148942	150715	0.0582077	0.0626042	0.13031	0.019539	33		30206.3	20235.5	1.95834e-11	3.56395e-11	0.514206	NaN	NaN
1362.67	74310.4	85887	1.55264e-15	2.16658e-15	0.397925	NaN	NaN		96903.3	102041	0.00301222	0.00375756	0.334369	NaN	NaN		124974	131493	0.0057045	0.00648178	0.20474	NaN	NaN		27644.4	18820.8	1.3218e-09	2.12308e-09	0.475842	NaN	NaN
1363.66	89450.3	97674.7	1.06488e-12	1.33728e-12	0.35465	NaN	NaN		117469	129216	3.22818e-13	5.77987e-13	0.778788	NaN	NaN		155185	142878	0.382796	0.395296	0.0512722	NaN	NaN		29092.2	20700.3	1.13279e-08	1.71645e-08	0.45753	NaN	NaN
1364.64	119965	127980	2.69108e-08	2.97448e-08	0.270562	NaN	NaN		153034	155107	0.353674	0.376068	0.0835434	NaN	NaN		206824	194861	0.42624	0.43867	0.0543218	NaN	NaN		40789	27304.3	9.41135e-14	2.06829e-13	0.540158	NaN	NaN
1365.66	86725.1	100026	1.11222e-14	1.4971e-14	0.387015	NaN	NaN		112745	109569	0.0119226	0.0143013	0.254203	NaN	NaN		146652	158346	0.000103255	0.000124964	0.263931	NaN	NaN		31629.6	21779.3	4.41687e-12	8.38929e-12	0.530582	NaN	NaN
1366.69	67577.3	86367.2	6.286e-24	1.37401e-23	0.51067	NaN	NaN		95327.2	89872.4	2.58652e-07	3.82868e-07	0.53189	NaN	NaN		109521	138402	1.90793e-14	3.18861e-14	0.600393	NaN	NaN		27618	19939.5	2.70772e-07	3.8445e-07	0.423577	NaN	NaN
1367.63	503058	2.57566e+06	1.4013e-45	8.40779e-45	1.8694	0.0130796	232		1.38643e+06	934554	1.4013e-45	7.00649e-45	1.29868	NaN	NaN		786065	5486376	1.4013e-45	5.60519e-45	2.35824	NaN	NaN		131478	102010	0.00270646	0.00323845	0.254434	NaN	NaN
1368.69	318607	1.42356e+06	1.4013e-45	8.40779e-45	1.76273	NaN	NaN		803523	583376	5.60519e-45	2.94273e-44	1.26235	NaN	NaN		504216	2985925	1.4013e-45	5.60519e-45	2.30997	NaN	NaN		88741.4	68279.6	0.00167138	0.00202578	0.290099	NaN	NaN
1369.64	148079	445628	6.61297e-39	2.89095e-38	1.23621	NaN	NaN		303219	237150	4.2039e-45	2.24208e-44	1.30718	NaN	NaN		239836	894560	1.4013e-45	5.60519e-45	2.02216	NaN	NaN		46831.8	33924.8	1.97374e-06	2.69096e-06	0.404885	NaN	NaN
1370.66	110431	193639	1.78491e-27	4.69866e-27	0.701466	0.0693219	48		179226	156650	2.3322e-30	6.99373e-30	1.24821	NaN	NaN		183537	350616	2.10461e-28	5.1975e-28	1.24249	0.0260316	22		37792.7	25402	6.67868e-11	1.16943e-10	0.50155	NaN	NaN
1371.67	95722	123930	4.36958e-18	6.8689e-18	0.453109	NaN	NaN		136303	128270	3.03652e-09	4.79192e-09	0.625306	NaN	NaN		162621	204794	1.48333e-08	2.03259e-08	0.498357	NaN	NaN		32527.2	21447.6	9.71117e-12	1.80234e-11	0.506433	NaN	NaN
1372.73	98795.6	121275	5.50885e-19	9.0881e-19	0.434318	0.0204586	146		145786	131598	2.21237e-19	4.7049e-19	0.968343	0.0148797	47		167007	195268	3.30203e-08	4.49187e-08	0.409321	0.00647199	113		33539	23206.8	2.10082e-08	3.13834e-08	0.451847	NaN	NaN
1373.68	134054	178029	1.20218e-23	2.58368e-23	0.536725	NaN	NaN		182758	184301	0.314658	0.336049	0.0793826	NaN	NaN		231864	295246	1.37311e-10	2.02761e-10	0.514871	NaN	NaN		43215.3	29486.2	9.40937e-09	1.43288e-08	0.473632	NaN	NaN
1374.71	123500	194304	2.03595e-38	8.74346e-38	0.788969	NaN	NaN		161059	175435	7.4129e-13	1.3099e-12	0.699775	NaN	NaN		214585	339175	1.55302e-28	3.84699e-28	1.03745	NaN	NaN		40049.9	28717.7	7.55778e-07	1.05281e-06	0.400782	NaN	NaN
1375.75	106845	149198	2.20028e-27	5.74858e-27	0.611305	0.0152006	195		138008	136518	0.382599	0.404704	0.0863755	NaN	NaN		181534	255868	9.41782e-21	1.89995e-20	0.810388	NaN	NaN		38362.7	26453.1	4.80317e-08	7.02868e-08	0.450045	NaN	NaN
1376.69	84823.3	113076	4.50776e-22	8.88058e-22	0.507497	NaN	NaN		115677	104013	1.51519e-18	3.132e-18	0.929058	NaN	NaN		141163	192122	2.00539e-18	3.8239e-18	0.738561	NaN	NaN		32089.3	21893.8	1.94749e-09	3.08132e-09	0.467923	NaN	NaN
1377.73	143061	179852	8.64172e-13	1.09029e-12	0.394097	0.0111342	293		254970	220479	2.63027e-18	5.40481e-18	0.869128	NaN	NaN		232244	278992	0.000257663	0.00030831	0.365289	NaN	NaN		50348.7	30334.8	4.50028e-19	1.8053e-18	0.620014	0.107653	12
1378.69	142024	190265	7.10521e-20	1.23668e-19	0.520283	0.0214547	136		230021	214551	8.05466e-08	1.21069e-07	0.557972	NaN	NaN		234262	305741	1.12125e-12	1.76487e-12	0.602796	NaN	NaN		50199.5	31685.1	7.59754e-17	2.34772e-16	0.583154	0.0155973	72
1379.65	115816	150926	3.42515e-20	6.10112e-20	0.505272	0.0319505	103		168606	160124	7.18826e-07	1.04936e-06	0.501293	NaN	NaN		197172	247626	1.30722e-11	1.98942e-11	0.555558	NaN	NaN		38461.1	25663.3	8.08334e-13	1.62803e-12	0.54345	NaN	NaN
1380.68	96796	119765	2.39387e-21	4.55042e-21	0.480197	NaN	NaN		138414	132948	9.45888e-05	0.000128029	0.389549	NaN	NaN		164291	191138	2.50426e-09	3.53911e-09	0.440642	NaN	NaN		32938.6	22987.9	6.52726e-09	9.99614e-09	0.46233	NaN	NaN
1381.66	88778.8	114614	1.90446e-24	4.27012e-24	0.512801	NaN	NaN		134185	120485	1.85159e-23	4.49067e-23	1.00055	NaN	NaN		147627	186134	1.32997e-14	2.23651e-14	0.602651	NaN	NaN		31767.5	22600.1	4.54847e-07	6.39095e-07	0.4203	NaN	NaN
1382.66	84354.6	108394	6.33798e-27	1.62111e-26	0.552562	NaN	NaN		121364	118107	0.0254096	0.0297035	0.216506	NaN	NaN		139163	172369	4.71839e-15	8.02323e-15	0.573119	NaN	NaN		32030	23068.6	1.65722e-07	2.36954e-07	0.420277	NaN	NaN
1383.68	93210.4	109183	1.21147e-14	1.628e-14	0.365835	0.00528474	545		136086	122609	5.00337e-19	1.05028e-18	0.91535	0.00561363	132		147314	168800	2.11338e-07	2.79375e-07	0.379972	NaN	NaN		40629	26712.1	2.01629e-12	3.9152e-12	0.5417	NaN	NaN
1384.73	123517	132814	6.71968e-09	7.52987e-09	0.280142	0.0179745	165		166788	159032	4.15587e-05	5.73021e-05	0.392159	NaN	NaN		199433	200187	0.0321661	0.0350601	0.119653	NaN	NaN		52211.9	32148.2	1.08907e-18	4.20933e-18	0.63016	0.0109628	121
1385.72	119093	115011	0.000396235	0.000411266	0.142696	0.117895	28		157194	146611	8.93184e-09	1.38617e-08	0.572969	NaN	NaN		193365	166101	0.0640274	0.0687419	0.168626	0.0216585	27		49951.4	30752.1	4.13044e-16	1.15758e-15	0.581113	0.044564	29
1386.73	101924	107389	1.88014e-09	2.14433e-09	0.281892	0.0102294	315		136597	129444	8.12825e-06	1.14671e-05	0.457735	NaN	NaN		167450	161551	0.0605672	0.0650556	0.0690827	NaN	NaN		40769	25799.4	3.34647e-16	9.50835e-16	0.591589	0.0152542	81
1387.63	110845	136223	6.26932e-20	1.09668e-19	0.478422	NaN	NaN		150893	152615	0.43699	0.457075	0.0848834	0.0109918	68		185528	216017	4.69101e-09	6.54591e-09	0.441685	NaN	NaN		41066.4	26908	8.24157e-13	1.65716e-12	0.542385	NaN	NaN
1388.73	115895	141113	1.51948e-16	2.21818e-16	0.436698	0.0122611	246		162529	154370	1.75532e-06	2.53361e-06	0.481854	0.0275522	31		190722	226248	1.24433e-10	1.84079e-10	0.492498	NaN	NaN		45029.6	27344.6	1.21215e-17	4.11085e-17	0.621047	NaN	NaN
1389.68	139467	188892	2.7896e-14	3.70578e-14	0.442755	0.0761222	45		209804	182587	1.13268e-33	3.83599e-33	1.35401	NaN	NaN		229228	320714	1.42793e-12	2.23822e-12	0.710513	NaN	NaN		52348	30874.4	2.39133e-21	1.27415e-20	0.64888	0.0283471	44
1390.71	116061	158752	1.43184e-21	2.7518e-21	0.534839	NaN	NaN		169354	154636	1.16339e-17	2.34897e-17	0.912086	NaN	NaN		190734	266670	4.04498e-18	7.61758e-18	0.771016	NaN	NaN		44351.3	28681	7.0571e-14	1.57652e-13	0.553571	0.00992666	132
1391.7	108777	188478	1.71504e-30	5.3403e-30	0.719814	NaN	NaN		171349	140495	2.01787e-43	9.72501e-43	1.46166	NaN	NaN		175199	343301	2.42714e-38	7.63577e-38	1.38502	NaN	NaN		42769.4	30324	2.1794e-08	3.25373e-08	0.442189	NaN	NaN
1392.69	262423	2.49386e+06	1.4013e-45	8.40779e-45	2.37164	0.262241	14		413845	679118	8.45928e-09	1.31619e-08	0.0200552	NaN	NaN		424572	5.3392e+06	1.4013e-45	5.60519e-45	2.56239	0.104289	7		101481	218076	2.93194e-39	8.49914e-38	1.61306	0.626143	1
1393.66	198534	1499930	1.4013e-45	8.40779e-45	2.21084	0.191966	17		296931	475149	0.367912	0.390015	0.437722	NaN	NaN		327712	3.16867e+06	1.4013e-45	5.60519e-45	2.53746	0.039016	13		73572.2	138502	9.96653e-32	1.63976e-30	1.34824	0.321862	3
1394.67	132024	552335	1.4013e-45	8.40779e-45	1.74127	0.0177161	168		184063	247604	9.53855e-07	1.38831e-06	0.712847	NaN	NaN		220715	1117799	1.4013e-45	5.60519e-45	2.41737	0.0260722	21		48502.1	62253.1	1.82362e-10	3.10525e-10	0.581972	NaN	NaN
1395.67	86219.5	204400	1.4013e-45	8.40779e-45	1.16358	NaN	NaN		120005	134620	0.00344427	0.00428334	0.352741	0.00913184	87		143568	384062	1.4013e-45	5.60519e-45	1.91687	NaN	NaN		32193	30406	0.162086	0.173257	0.0529205	NaN	NaN
1396.73	91701.8	143160	4.2039e-45	2.38221e-44	0.833285	0.0160321	187		122545	152252	3.51071e-34	1.21256e-33	1.42852	NaN	NaN		155569	233937	5.79524e-24	1.2713e-23	0.929658	NaN	NaN		32527.5	25262	0.00378237	0.00447961	0.271728	NaN	NaN
1397.69	80332.7	109210	6.89456e-29	1.95212e-28	0.630601	NaN	NaN		104492	119287	2.87485e-14	5.29922e-14	0.87555	NaN	NaN		133505	174701	2.08914e-14	3.48429e-14	0.642626	NaN	NaN		31289.8	21772.8	1.485e-08	2.23761e-08	0.44398	NaN	NaN
1398.71	77739.9	94457.4	1.81215e-17	2.76825e-17	0.438221	NaN	NaN		98391.3	97401.6	0.0689023	0.0777417	0.18303	NaN	NaN		129252	153056	3.54658e-09	4.97461e-09	0.455126	NaN	NaN		30631.6	20327.8	6.38453e-12	1.19864e-11	0.521039	NaN	NaN
1399.71	76956.1	89253.7	9.94796e-14	1.30023e-13	0.35218	0.00529209	544		104724	96951.6	4.88028e-12	8.38046e-12	0.71595	NaN	NaN		126547	140845	3.99591e-05	4.91913e-05	0.291209	NaN	NaN		30449.6	20536.8	1.08204e-11	1.9998e-11	0.505364	NaN	NaN
1400.69	76285.4	98085.6	8.08488e-24	1.75304e-23	0.509915	NaN	NaN		106482	98330.9	2.02047e-13	3.63088e-13	0.748091	NaN	NaN		125413	159783	8.92843e-16	1.55736e-15	0.617173	NaN	NaN		29819.8	21966.7	3.43187e-08	5.06461e-08	0.431459	NaN	NaN
1401.72	78413.7	96431.8	1.76762e-22	3.55421e-22	0.479156	NaN	NaN		102247	99434.6	0.0166224	0.0197345	0.243773	NaN	NaN		133570	156453	4.10866e-10	5.94803e-10	0.446414	NaN	NaN		27721.4	20512.1	1.61821e-06	2.22116e-06	0.402117	0.0120835	105
1402.68	86829.1	108269	3.20299e-21	6.06421e-21	0.47764	NaN	NaN		119767	115942	0.006566	0.00803024	0.254091	NaN	NaN		146586	174729	1.8627e-10	2.73563e-10	0.464423	NaN	NaN		30865.9	21263.9	1.25577e-10	2.15946e-10	0.500744	NaN	NaN
1403.76	97060.4	121651	7.69856e-18	1.19783e-17	0.441801	NaN	NaN		142162	128031	2.9874e-21	6.77311e-21	0.962473	NaN	NaN		161779	197748	4.37964e-10	6.33279e-10	0.487316	NaN	NaN		35069	23656.2	1.18898e-13	2.58037e-13	0.553825	0.00439413	255
1404.7	87397.8	114376	3.26214e-22	6.47376e-22	0.53339	NaN	NaN		121938	109553	3.10387e-21	7.03063e-21	0.978903	NaN	NaN		144857	192300	2.67996e-21	5.50691e-21	0.7285	NaN	NaN		33166.4	21706.8	4.35971e-15	1.10123e-14	0.580872	NaN	NaN
1405.69	92498.9	142929	9.51062e-31	2.99591e-30	0.684827	NaN	NaN		134467	124990	3.18492e-13	5.7066e-13	0.781145	NaN	NaN		152553	249351	5.04754e-32	1.35212e-31	1.0854	NaN	NaN		34958.3	24048.2	1.1852e-11	2.18138e-11	0.52083	NaN	NaN
1406.71	91251	139965	7.46482e-34	2.66486e-33	0.713732	NaN	NaN		126083	120138	1.14291e-06	1.66049e-06	0.508201	NaN	NaN		150702	244542	1.74367e-34	4.93702e-34	1.1148	NaN	NaN		35272.2	24630.3	1.0204e-08	1.55002e-08	0.456178	NaN	NaN
1407.66	76689.8	103553	1.44193e-22	2.91377e-22	0.534054	NaN	NaN		101935	95188.6	1.15207e-08	1.78226e-08	0.586328	NaN	NaN		127884	176056	2.08751e-18	3.97427e-18	0.74526	NaN	NaN		29181.3	19953.5	5.28229e-12	9.96311e-12	0.518099	0.00889502	141
1408.66	89831.4	128130	1.41656e-27	3.74928e-27	0.572016	0.00979556	331		130536	115787	5.67036e-24	1.39892e-23	1.04128	NaN	NaN		147329	218891	1.58031e-23	3.41746e-23	0.876442	NaN	NaN		34664.2	24742.7	4.16643e-07	5.8677e-07	0.41407	NaN	NaN
1409.64	79465.6	104289	1.61137e-22	3.24808e-22	0.492451	NaN	NaN		115361	103008	2.40523e-22	5.63147e-22	1.02624	0.00559683	135		131236	172496	6.75106e-15	1.14476e-14	0.656401	NaN	NaN		29903.2	21188.3	1.17824e-07	1.69613e-07	0.429227	NaN	NaN
1409.94	2579.69	3785.72	1.4013e-45	8.40779e-45	0.796277	NaN	NaN		3531.16	3456.51	0.1342	0.148131	0.149308	NaN	NaN		3735.81	6027.78	4.2039e-45	1.54143e-44	1.20961	NaN	NaN		1450.95	1248.21	0.398062	0.413163	0.147551	NaN	NaN
1410.71	307781	583890	1.4013e-45	8.40779e-45	0.86841	0.00871379	378		801774	374696	1.4013e-45	7.00649e-45	1.75606	NaN	NaN		475826	1.08656e+06	1.4013e-45	5.60519e-45	1.66889	NaN	NaN		91617.7	106512	3.12055e-05	4.0721e-05	0.338922	0.00750241	189
1411.7	240428	427992	1.4013e-45	8.40779e-45	0.778966	NaN	NaN		581612	304902	1.4013e-45	7.00649e-45	1.69592	NaN	NaN		376319	780722	2.31266e-40	7.64087e-40	1.5103	NaN	NaN		74161.5	76985.3	0.0315857	0.0352642	0.148085	NaN	NaN
1412.72	173463	263148	1.0656e-34	3.93739e-34	0.615996	NaN	NaN		311420	221148	1.4013e-45	7.00649e-45	1.52545	NaN	NaN		287458	460895	4.42103e-27	1.05748e-26	1.04565	NaN	NaN		55700.5	48107.1	0.15547	0.166551	0.168416	NaN	NaN
1413.7	127978	190475	2.2508e-36	8.94078e-36	0.63699	NaN	NaN		193232	153714	1.4013e-45	7.00649e-45	1.56887	NaN	NaN		213973	332163	3.92033e-26	9.1001e-26	0.999535	NaN	NaN		44827.9	40903.5	0.905977	0.909338	0.0552527	NaN	NaN
1414.7	110705	196923	1.4013e-45	8.40779e-45	0.865165	0.00631506	481		156951	142139	3.79633e-24	9.40394e-24	1.13164	NaN	NaN		181731	355147	7.35682e-43	2.59661e-42	1.47798	NaN	NaN		43148	39181.5	0.745226	0.755465	0.0551506	0.00550375	236
1415.71	95293.4	150734	1.76686e-34	6.50876e-34	0.736715	NaN	NaN		130232	130646	0.431538	0.451955	0.0809879	0.00184892	189		149031	258937	1.13202e-33	3.15747e-33	1.21708	NaN	NaN		44188	31113.7	4.52246e-09	6.99186e-09	0.454535	NaN	NaN
1416.75	93483.8	125372	9.40069e-29	2.64051e-28	0.610326	NaN	NaN		131746	137822	8.73292e-05	0.000118532	0.411225	NaN	NaN		151658	198941	2.80711e-17	5.12009e-17	0.690663	NaN	NaN		38095.3	26386	7.39095e-10	1.21355e-09	0.472181	NaN	NaN
1417.74	87508.4	108585	1.06171e-21	2.05669e-21	0.496681	NaN	NaN		126944	124205	0.0136055	0.0162559	0.251988	NaN	NaN		144023	169487	2.59466e-10	3.78777e-10	0.465864	NaN	NaN		33368.6	23050.8	3.17725e-11	5.69287e-11	0.51543	NaN	NaN
1418.74	245984	1.05269e+06	1.4013e-45	8.40779e-45	1.76988	NaN	NaN		391197	396202	1.17947e-10	1.94845e-10	0.766235	0.0149079	45		400402	2.1825e+06	1.4013e-45	5.60519e-45	2.55966	NaN	NaN		92566.1	105695	2.30732e-05	3.02385e-05	0.411498	0.00768958	179
1419.72	225820	912002	1.4013e-45	8.40779e-45	1.74008	NaN	NaN		352786	345514	2.88804e-16	5.60348e-16	0.885772	NaN	NaN		363579	1.88883e+06	1.4013e-45	5.60519e-45	2.58904	NaN	NaN		89331.2	92493.9	0.00598645	0.0070048	0.244451	NaN	NaN
1420.72	125506	350306	1.4013e-45	8.40779e-45	1.38189	0.00440811	573		181056	178427	1.58885e-09	2.53529e-09	0.661227	0.0131208	54		203100	692543	1.4013e-45	5.60519e-45	2.3228	NaN	NaN		50965.8	45204.3	0.359706	0.375111	0.109619	NaN	NaN
1421.72	109542	184666	2.99598e-42	1.52938e-41	0.831594	NaN	NaN		155550	145324	3.23781e-09	5.10626e-09	0.62045	NaN	NaN		179664	328674	3.32528e-41	1.11993e-40	1.33376	NaN	NaN		42793.6	33985.3	0.00276765	0.00330678	0.259482	0.0166292	64
1422.73	115592	220530	1.4013e-45	8.40779e-45	0.979578	NaN	NaN		157176	152010	0.0142079	0.0169506	0.266925	NaN	NaN		191462	409918	1.4013e-45	5.60519e-45	1.71419	NaN	NaN		44573.4	33709.8	4.90671e-06	6.60102e-06	0.36684	NaN	NaN
1423.71	112084	181330	1.93317e-32	6.52881e-32	0.717655	0.00972206	338		157616	145477	1.64556e-11	2.78647e-11	0.688393	0.00932792	81		183621	323638	7.67077e-38	2.3794e-37	1.22149	NaN	NaN		44193.9	30382.2	9.8831e-11	1.70797e-10	0.487872	NaN	NaN
1424.73	110540	154911	7.86366e-22	1.53184e-21	0.545213	NaN	NaN		159122	135964	1.03218e-36	3.96429e-36	1.26277	NaN	NaN		177706	266753	5.44852e-27	1.29943e-26	0.931623	NaN	NaN		45944.4	30036.3	5.94619e-16	1.64161e-15	0.584978	0.0175806	60
1425.75	118288	153800	5.73603e-17	8.55311e-17	0.419883	0.287177	12		210279	140086	1.4013e-45	7.00649e-45	1.74883	0.0148687	48		188442	262433	4.18378e-21	8.51086e-21	0.785571	NaN	NaN		44776.5	29337.5	8.3163e-16	2.26259e-15	0.563834	NaN	NaN
1426.69	109998	146036	1.31139e-18	2.12458e-18	0.455738	0.00922962	357		179681	130651	1.4013e-45	7.00649e-45	1.68273	NaN	NaN		176173	250120	2.46554e-23	5.3129e-23	0.836313	NaN	NaN		43159.4	28304.2	1.6962e-14	4.06521e-14	0.56712	NaN	NaN
1427.71	97613.8	137898	2.15223e-23	4.5492e-23	0.565318	NaN	NaN		146199	119913	1.4013e-45	7.00649e-45	1.46851	NaN	NaN		157856	239042	5.89304e-30	1.50731e-29	1.00378	NaN	NaN		38943.1	25543.1	1.68969e-14	4.05358e-14	0.57745	NaN	NaN
1428.7	168877	289389	5.78884e-31	1.83779e-30	0.808277	NaN	NaN		226806	214374	1.32335e-09	2.11858e-09	0.631092	NaN	NaN		267706	525439	1.4013e-45	5.60519e-45	1.50989	NaN	NaN		75818.1	49517.9	1.39814e-22	9.03045e-22	0.655699	NaN	NaN
1429.7	190296	290709	1.72064e-23	3.66558e-23	0.62637	NaN	NaN		268137	257954	7.14669e-05	9.73276e-05	0.408661	NaN	NaN		305871	500939	2.98433e-24	6.61826e-24	0.996193	0.00869763	74		79987.4	54050.6	1.80577e-19	7.68714e-19	0.602743	NaN	NaN
1430.72	274117	552774	1.4013e-45	8.40779e-45	1.1486	NaN	NaN		351591	427324	6.50971e-35	2.3073e-34	1.48572	NaN	NaN		482482	1.01844e+06	1.4013e-45	5.60519e-45	1.65082	NaN	NaN		84454.4	64326.9	4.2789e-08	6.28036e-08	0.415005	0.00664457	200
1431.76	264598	499767	1.4013e-45	8.40779e-45	1.07683	NaN	NaN		321232	410963	1.4013e-45	7.00649e-45	1.69391	NaN	NaN		475332	909847	7.27498e-41	2.43666e-40	1.39729	NaN	NaN		75961.7	54978.3	1.84221e-09	2.92044e-09	0.471312	NaN	NaN
1432.68	229692	419685	1.4013e-45	8.40779e-45	1.05849	NaN	NaN		344034	468871	1.4013e-45	7.00649e-45	1.88569	NaN	NaN		396365	690327	1.6976e-34	4.81216e-34	1.23332	NaN	NaN		70306.3	53250.8	6.0508e-06	8.10435e-06	0.379442	0.00568201	223
1433.72	191997	288407	1.69153e-32	5.7446e-32	0.719153	NaN	NaN		304146	343686	2.22254e-12	3.85463e-12	0.794043	NaN	NaN		317769	453414	9.17842e-16	1.59982e-15	0.774095	NaN	NaN		67935.5	47898.9	2.46772e-10	4.16705e-10	0.490061	NaN	NaN
1434.69	198561	253647	5.13772e-22	1.00727e-21	0.535687	0.0134518	222		311305	310043	0.630213	0.646407	0.0363243	0.0113615	61		331210	391580	4.67892e-09	6.53279e-09	0.467129	NaN	NaN		68528.7	45712.7	8.43881e-14	1.86128e-13	0.556222	NaN	NaN
1435.03	3467	5073.16	1.4013e-45	8.40779e-45	0.862918	NaN	NaN		5068.42	5266.15	0.0225304	0.0264265	0.221067	NaN	NaN		4922.88	7659.74	1.4013e-45	5.60519e-45	1.19773	0.00864293	83		1986.53	1758.45	0.753548	0.763583	0.114814	NaN	NaN
1435.72	145014	166648	1.83379e-15	2.54722e-15	0.379912	0.00484776	562		223093	201166	6.59236e-17	1.29874e-16	0.874749	0.00748478	101		239740	254145	0.000166462	0.000200165	0.252324	NaN	NaN		52511.7	35593.8	6.8139e-11	1.19194e-10	0.501239	NaN	NaN
1436.71	115830	136684	5.4072e-20	9.49966e-20	0.441075	NaN	NaN		165593	152678	6.63827e-13	1.17643e-12	0.740661	0.00748478	100		193443	214434	1.45937e-08	2.002e-08	0.370546	NaN	NaN		42122.6	30153.1	1.29734e-08	1.96091e-08	0.443573	NaN	NaN
1437.75	105956	129274	9.36407e-27	2.36776e-26	0.516628	0.00492126	548		151673	150244	0.427715	0.44853	0.0884079	NaN	NaN		176767	199183	9.60927e-10	1.37155e-09	0.405444	NaN	NaN		38661.8	29032.4	8.48826e-05	0.000108271	0.340332	NaN	NaN
1438.73	113400	153087	8.5127e-29	2.4019e-28	0.575749	0.00678211	459		184868	168535	2.59506e-11	4.373e-11	0.677636	0.00573128	123		184244	244543	2.10219e-18	3.99909e-18	0.699446	NaN	NaN		42305.8	30055	1.25773e-07	1.80896e-07	0.421336	NaN	NaN
1439.76	369906	575149	5.03345e-35	1.88271e-34	0.63197	0.0340021	96		930965	527791	5.60519e-45	2.94273e-44	1.36755	NaN	NaN		601532	995616	1.42295e-17	2.62094e-17	0.929774	NaN	NaN		89506.5	89551.7	0.491754	0.507167	0.0324542	NaN	NaN
1440.69	264853	432543	9.96702e-41	4.74017e-40	0.69539	0.0111727	291		604175	369146	7.59504e-43	3.61955e-42	1.36886	NaN	NaN		432693	762986	3.66198e-26	8.50852e-26	1.12597	NaN	NaN		71515.6	68611.4	0.186584	0.19892	0.0715112	NaN	NaN
1440.99	15307.2	24925.6	1.4013e-45	8.40779e-45	0.765539	NaN	NaN		35015.3	22670.9	8.62849e-35	3.0494e-34	1.23789	NaN	NaN		23377.9	42380.9	1.11669e-36	3.36943e-36	1.23653	NaN	NaN		5513.66	4961.43	0.451417	0.46695	0.0260682	NaN	NaN
1441.79	212067	301432	3.11392e-28	8.51955e-28	0.550463	0.0120941	258		390308	333277	2.62732e-14	4.85396e-14	0.759225	NaN	NaN		344505	486210	3.92542e-12	6.05346e-12	0.661379	NaN	NaN		72622.5	52427.7	0.00408614	0.00481828	0.284596	NaN	NaN
1442.01	6757.08	10034.9	1.4013e-45	8.40779e-45	0.756397	NaN	NaN		12286.7	12486.3	0.383392	0.405191	0.0368995	NaN	NaN		10159.3	14776.4	1.44571e-19	2.82528e-19	0.762875	NaN	NaN		3035.61	2540.46	0.503044	0.517714	0.146616	NaN	NaN
1442.73	155441	206458	9.44214e-28	2.52378e-27	0.56614	NaN	NaN		240729	245872	0.277777	0.29924	0.116342	NaN	NaN		254970	321258	8.77983e-13	1.38644e-12	0.545614	NaN	NaN		57773	38482.1	5.18848e-07	7.26506e-07	0.414198	NaN	NaN
1443.73	106226	125092	1.68023e-18	2.71131e-18	0.435818	NaN	NaN		148676	151609	0.426975	0.448333	0.0960972	NaN	NaN		175304	190272	7.24792e-06	9.1302e-06	0.28313	NaN	NaN		40893.1	26920.1	1.20119e-10	2.06852e-10	0.511113	0.00778317	169
1444.74	96383	120277	4.25188e-23	8.85657e-23	0.519848	NaN	NaN		133479	132948	0.175013	0.190845	0.132242	NaN	NaN		160525	191353	6.10967e-13	9.69189e-13	0.518922	NaN	NaN		36057.6	24210.3	4.97729e-11	8.78877e-11	0.498622	NaN	NaN
1445.71	91123.8	111063	1.02015e-22	2.08921e-22	0.516537	0.0102853	308		125023	134714	1.93399e-09	3.07394e-09	0.649851	NaN	NaN		152182	169617	7.13261e-08	9.57964e-08	0.349434	NaN	NaN		33905.8	22987.6	6.5346e-11	1.14638e-10	0.488879	NaN	NaN
1446.7	119279	142453	4.72179e-23	9.80184e-23	0.560549	NaN	NaN		154715	191321	2.78989e-39	1.18766e-38	1.58174	NaN	NaN		204183	208670	9.4749e-05	0.000114955	0.218215	NaN	NaN		41429.5	27894.8	6.74225e-12	1.26191e-11	0.529826	NaN	NaN
1447.01	3783.81	6012.07	1.4013e-45	8.40779e-45	0.98722	0.0134986	221		5315.62	6349.53	1.88582e-23	4.56914e-23	1.11524	0.0073055	114		5500.87	9217.63	1.4013e-45	5.60519e-45	1.2893	NaN	NaN		2090.02	1837.66	0.798331	0.806278	0.134646	NaN	NaN
1447.74	121433	177985	2.63926e-36	1.04159e-35	0.708185	NaN	NaN		175052	182888	0.00290362	0.00362395	0.348476	NaN	NaN		204113	294617	1.49594e-23	3.23787e-23	0.879541	NaN	NaN		42824	31089.5	2.32233e-06	3.15563e-06	0.404086	NaN	NaN
1448.79	108626	180840	1.4013e-45	8.40779e-45	0.852138	NaN	NaN		165080	154993	1.8878e-07	2.81494e-07	0.518051	NaN	NaN		178719	316707	1.4013e-45	5.60519e-45	1.38169	NaN	NaN		40372.2	31056.5	0.00184314	0.00222731	0.287047	NaN	NaN
1449.73	169305	342414	1.4013e-45	8.40779e-45	1.14558	NaN	NaN		210313	222419	0.000130791	0.000175275	0.38994	0.0037873	157		273544	650664	1.4013e-45	5.60519e-45	2.09598	NaN	NaN		74094.2	44071.4	1.12701e-06	1.56013e-06	0.446021	NaN	NaN
1450.72	158587	294683	1.4013e-45	8.40779e-45	1.01375	NaN	NaN		192508	202525	0.0005079	0.000662774	0.338427	NaN	NaN		255999	549697	1.4013e-45	5.60519e-45	1.8095	NaN	NaN		70255.8	43058.2	6.6024e-08	9.62685e-08	0.462799	NaN	NaN
1451.73	145534	213892	2.9299e-32	9.82688e-32	0.741267	0.0100889	324		190183	216492	1.52572e-13	2.74991e-13	0.842123	NaN	NaN		232412	355998	1.3542e-34	3.84322e-34	1.05241	NaN	NaN		64645.9	37193.4	7.78241e-18	2.71882e-17	0.62118	NaN	NaN
1452.78	142065	218824	5.12024e-37	2.10605e-36	0.784344	0.00382479	609		208941	225949	8.86185e-06	1.24949e-05	0.501551	NaN	NaN		230203	363758	2.65907e-36	7.93484e-36	1.10999	NaN	NaN		56843.1	35583.9	1.57554e-14	3.79845e-14	0.58476	NaN	NaN
1453.72	132669	187609	3.6926e-31	1.18153e-30	0.701606	NaN	NaN		187032	222280	2.31221e-29	6.7916e-29	1.31348	NaN	NaN		222891	296049	1.5706e-16	2.80383e-16	0.685483	NaN	NaN		47496.2	30671.1	2.35536e-13	5.00899e-13	0.552705	NaN	NaN
1454.79	155253	262559	6.16496e-38	2.61073e-37	0.841937	0.0131247	229		217993	245240	1.23305e-14	2.29898e-14	0.865799	NaN	NaN		264577	457412	8.59334e-34	2.40515e-33	1.16245	NaN	NaN		52506.8	34393.3	4.53859e-15	1.14404e-14	0.570871	0.00533663	247
1455.79	147215	226270	4.42113e-30	1.33899e-29	0.689457	0.00874386	376		229291	212386	5.11131e-10	8.29184e-10	0.651773	NaN	NaN		245023	390180	2.40971e-29	6.07415e-29	1.02031	NaN	NaN		51491.8	33870.9	7.94457e-15	1.96396e-14	0.565505	NaN	NaN
1456.72	142041	232252	6.67214e-41	3.22995e-40	0.817238	NaN	NaN		219983	217247	0.521584	0.54068	0.061898	NaN	NaN		234969	399746	6.1355e-39	1.95805e-38	1.2127	NaN	NaN		51097.1	36203.9	6.9713e-10	1.14774e-09	0.459839	NaN	NaN
1457.74	196571	304426	4.93257e-43	2.60501e-42	0.926801	0.0466972	68		278507	421689	1.4013e-45	7.00649e-45	2.39706	0.0339167	26		342069	453106	1.93008e-17	3.54162e-17	0.679626	NaN	NaN		60055.8	42104.1	2.85501e-09	4.47071e-09	0.469402	NaN	NaN
1458.77	223029	302986	6.24628e-32	2.06093e-31	0.741794	0.0338868	97		330562	453315	1.4013e-45	7.00649e-45	1.95209	NaN	NaN		394053	432989	1.95668e-07	2.59082e-07	0.334375	NaN	NaN		60919.3	41301.7	1.61083e-10	2.74676e-10	0.493512	NaN	NaN
1459.78	174026	213499	3.58249e-25	8.33176e-25	0.566097	NaN	NaN		267707	302699	6.19556e-18	1.25928e-17	0.970801	NaN	NaN		298886	306964	0.000394479	0.000469251	0.192302	NaN	NaN		53450.4	38126.8	4.39833e-08	6.444e-08	0.451105	NaN	NaN
1460.78	132780	172594	4.503e-30	1.3604e-29	0.61014	NaN	NaN		199592	208147	7.75054e-06	1.0947e-05	0.474118	NaN	NaN		220662	266354	9.88431e-15	1.66678e-14	0.535117	NaN	NaN		47785.3	33131.3	5.05454e-09	7.79058e-09	0.458339	NaN	NaN
1461.79	142835	186237	2.77455e-23	5.82416e-23	0.481627	NaN	NaN		273545	207036	1.4013e-45	7.00649e-45	1.60506	NaN	NaN		224660	295705	1.44136e-16	2.57688e-16	0.658186	NaN	NaN		53664.8	37413.2	1.44189e-09	2.30531e-09	0.484688	NaN	NaN
1462.7	155919	210798	3.6395e-28	9.92407e-28	0.575144	NaN	NaN		269995	242730	1.39365e-14	2.59247e-14	0.76425	NaN	NaN		250791	332470	2.48552e-19	4.81867e-19	0.693051	NaN	NaN		58021.4	39422.8	2.79669e-10	4.70624e-10	0.498489	0.00554832	233
1463.71	149691	192631	2.03641e-23	4.31187e-23	0.512129	NaN	NaN		253551	237595	7.42615e-10	1.19832e-09	0.638483	NaN	NaN		243443	294652	5.26035e-11	7.88729e-11	0.486118	NaN	NaN		54245.7	36636.2	6.91507e-11	1.20704e-10	0.525597	NaN	NaN
1464.7	123795	163807	2.78138e-28	7.64407e-28	0.570586	NaN	NaN		195376	181333	4.44008e-13	7.90899e-13	0.760328	NaN	NaN		202609	260848	3.62913e-19	6.99125e-19	0.672019	NaN	NaN		45861.7	32493.3	4.31961e-09	6.68674e-09	0.471295	NaN	NaN
1465.7	100034	142503	5.19006e-39	2.29361e-38	0.697596	NaN	NaN		155744	161807	0.198923	0.215951	0.180266	0.00568086	126		160247	223247	1.53399e-24	3.42685e-24	0.832874	NaN	NaN		40344.8	30049.4	4.71856e-05	6.09857e-05	0.355736	NaN	NaN
1466.75	96469.3	149993	1.4013e-45	8.40779e-45	0.829115	NaN	NaN		149109	154611	0.0358965	0.041406	0.242695	NaN	NaN		153410	245395	2.11428e-41	7.15041e-41	1.18978	NaN	NaN		40030.6	29426.5	2.84021e-06	3.84431e-06	0.408012	NaN	NaN
1467.72	128067	193345	2.14221e-37	8.93198e-37	0.734046	0.0153734	194		179935	207061	1.07678e-23	2.63514e-23	1.13041	NaN	NaN		211030	315174	1.64862e-23	3.56201e-23	0.822477	NaN	NaN		49472.1	34091.3	3.88273e-09	6.02578e-09	0.463304	NaN	NaN
1468.8	133850	193988	1.75672e-32	5.9494e-32	0.683078	NaN	NaN		183670	201072	3.9738e-12	6.83348e-12	0.763055	NaN	NaN		224546	320589	7.46814e-21	1.51163e-20	0.76234	NaN	NaN		48936.4	33344.6	2.08905e-10	3.53743e-10	0.476171	NaN	NaN
1469.71	131478	170938	8.48194e-20	1.46583e-19	0.476952	NaN	NaN		192821	173381	2.08255e-21	4.75259e-21	0.96683	NaN	NaN		225419	285106	3.25686e-11	4.91963e-11	0.541464	NaN	NaN		42098.6	28738.7	1.14657e-11	2.11347e-11	0.500501	NaN	NaN
1470.72	149877	190888	7.61462e-25	1.7361e-24	0.548308	NaN	NaN		213386	228471	7.55886e-08	1.13686e-07	0.584658	NaN	NaN		259941	299163	7.24632e-08	9.72165e-08	0.37927	NaN	NaN		46383.5	32183.4	2.23501e-09	3.52477e-09	0.477645	NaN	NaN
1471.73	157620	199000	1.88521e-18	3.02602e-18	0.50772	NaN	NaN		209485	232490	7.06302e-18	1.43321e-17	0.93907	NaN	NaN		254893	312904	3.56878e-11	5.38747e-11	0.526904	NaN	NaN		66779.8	36131.6	1.23524e-22	8.02081e-22	0.690534	0.0110742	115
1472.74	186244	377032	2.8026e-45	1.54143e-44	0.948005	NaN	NaN		249592	265971	0.000851071	0.00109475	0.333987	0.00879569	91		305948	702053	1.4013e-45	5.60519e-45	1.6798	NaN	NaN		74524.5	52002.2	9.58687e-06	1.27703e-05	0.378942	NaN	NaN
1473.71	160242	279320	4.84284e-36	1.88979e-35	0.769779	NaN	NaN		215753	233215	1.44985e-08	2.23442e-08	0.57865	NaN	NaN		268840	496506	2.85169e-25	6.47749e-25	1.19816	NaN	NaN		59175.3	43123.7	8.53911e-06	1.13933e-05	0.357992	0.00660447	204
1474.7	122208	187872	5.2082e-37	2.13605e-36	0.739026	NaN	NaN		161985	177750	5.33807e-12	9.15366e-12	0.750196	NaN	NaN		205917	320371	1.19193e-27	2.88791e-27	0.998748	NaN	NaN		44745.8	31600.7	8.93957e-08	1.29612e-07	0.426649	0.015379	77
1475.77	91495.1	121377	3.63219e-27	9.38893e-27	0.581866	NaN	NaN		123262	128020	0.0104871	0.0126479	0.302277	NaN	NaN		153224	197392	3.72979e-16	6.59553e-16	0.643463	NaN	NaN		34016	23305.6	5.08361e-10	8.44378e-10	0.468177	0.0112301	113
1476.79	101346	132490	4.11038e-25	9.49599e-25	0.576174	NaN	NaN		135691	139947	0.0206756	0.0243213	0.234641	NaN	NaN		166226	215235	5.37111e-20	1.05814e-19	0.66226	NaN	NaN		40791.3	25584.7	3.20117e-17	1.03107e-16	0.609693	NaN	NaN
1477.78	126181	166590	1.16563e-21	2.24728e-21	0.481888	NaN	NaN		206820	168769	3.10642e-38	1.2649e-37	1.31181	NaN	NaN		205692	275357	1.1676e-17	2.15877e-17	0.669913	0.00431472	140		46325.6	31218	7.99328e-13	1.61256e-12	0.537922	NaN	NaN
1478.82	165326	267523	1.4013e-45	8.40779e-45	0.899792	0.0171421	173		279772	341841	3.08277e-15	5.85078e-15	0.987072	NaN	NaN		270237	410600	1.78267e-33	4.90487e-33	0.99231	NaN	NaN		58782.4	41137.2	1.2101e-09	1.95139e-09	0.474022	NaN	NaN
1479.7	165170	240731	5.65343e-36	2.18857e-35	0.766576	NaN	NaN		266459	342901	7.24458e-32	2.29695e-31	1.47747	NaN	NaN		274563	349722	2.43556e-15	4.17647e-15	0.602235	NaN	NaN		56717.2	37477	6.90131e-11	1.2055e-10	0.509475	NaN	NaN
1480.08	2725.3	4649.04	1.4013e-45	8.40779e-45	1.20752	0.00336309	628		3833.77	5030.82	6.24455e-32	1.98505e-31	1.38828	NaN	NaN		3703.46	6964.45	1.4013e-45	5.60519e-45	1.70043	0.0193852	36		1725.84	1540.5	0.450917	0.466631	0.0502964	NaN	NaN
1480.73	146813	205342	1.72958e-32	5.86562e-32	0.668321	0.0121442	254		233238	257858	6.6199e-10	1.06964e-09	0.700182	NaN	NaN		245381	316217	1.65241e-16	2.9477e-16	0.61514	NaN	NaN		49802	33340.6	8.10764e-11	1.40814e-10	0.511935	NaN	NaN
1481.72	153647	204355	2.05774e-28	5.69386e-28	0.613457	NaN	NaN		256889	303924	6.03524e-09	9.44461e-09	0.825222	NaN	NaN		260421	288238	3.61849e-05	4.46353e-05	0.285382	NaN	NaN		47148	33766.6	1.44937e-06	1.99391e-06	0.399476	NaN	NaN
1482.77	132463	181197	4.36081e-34	1.57312e-33	0.660386	NaN	NaN		213805	234692	0.000691085	0.000895103	0.489843	NaN	NaN		222263	272679	1.63386e-13	2.65229e-13	0.53587	NaN	NaN		43700.8	32408.3	8.11208e-06	1.08354e-05	0.374174	NaN	NaN
1483.77	147999	217486	1.20512e-43	6.54406e-43	0.819989	NaN	NaN		238351	324593	4.34021e-36	1.61104e-35	1.47936	NaN	NaN		246457	303932	3.04838e-15	5.22365e-15	0.588634	NaN	NaN		50505.3	38648.2	0.000288711	0.000360519	0.332228	NaN	NaN
1484.81	150698	212763	1.01836e-35	3.87456e-35	0.720721	NaN	NaN		241932	288722	3.11274e-13	5.58139e-13	0.953334	NaN	NaN		249467	313863	4.54044e-16	7.9942e-16	0.605761	NaN	NaN		52809.8	36942.8	2.30288e-08	3.43388e-08	0.451054	NaN	NaN
1485.78	124418	184823	4.18799e-37	1.73137e-36	0.718863	NaN	NaN		200815	200251	0.179037	0.195059	0.154261	NaN	NaN		205108	301373	1.32696e-28	3.29037e-28	0.943261	NaN	NaN		44175.4	30912.2	5.15268e-09	7.93096e-09	0.448546	NaN	NaN
1486.73	113132	170750	5.07242e-36	1.97622e-35	0.710744	NaN	NaN		177721	166205	8.13014e-10	1.30932e-09	0.617958	NaN	NaN		185232	288625	2.15362e-35	6.22812e-35	1.08401	NaN	NaN		41970.5	28713.7	1.41234e-09	2.25955e-09	0.48995	NaN	NaN
1487.77	134386	188675	4.41463e-24	9.7106e-24	0.568099	0.00244235	644		207948	180305	9.89522e-34	3.36051e-33	1.20881	NaN	NaN		216910	319769	1.98774e-26	4.66745e-26	0.934395	NaN	NaN		52988.2	32948.7	1.13707e-14	2.76355e-14	0.571981	0.0100269	129
1488.74	128604	164356	5.67586e-18	8.88792e-18	0.458481	NaN	NaN		184997	159776	4.71037e-40	2.04088e-39	1.44087	0.116103	5		211918	274896	4.33213e-16	7.63848e-16	0.656671	NaN	NaN		49047	31372.2	2.17622e-14	5.15977e-14	0.561913	NaN	NaN
1489.77	134603	148446	8.38865e-11	9.95922e-11	0.320562	0.0272337	110		175105	173366	0.133304	0.147275	0.164554	NaN	NaN		225739	229717	0.0215136	0.0236718	0.155665	NaN	NaN		50677.5	31546.7	1.40085e-15	3.71981e-15	0.583564	NaN	NaN
1490.8	122632	138179	8.28889e-15	1.12193e-14	0.408817	NaN	NaN		157441	173663	2.27226e-12	3.93525e-12	0.756626	NaN	NaN		206093	206850	0.0120692	0.0134933	0.134511	NaN	NaN		46109.5	29648.6	9.90738e-15	2.42945e-14	0.570334	NaN	NaN
1491.77	112062	150535	7.43096e-26	1.79865e-25	0.592401	NaN	NaN		151936	173136	5.27117e-22	1.22591e-21	1.08123	NaN	NaN		187970	237207	2.74567e-09	3.87128e-09	0.543754	NaN	NaN		41261.2	28555.6	5.23631e-09	8.04951e-09	0.474126	NaN	NaN
1492.82	113692	156022	4.22056e-31	1.34693e-30	0.674607	0.0117145	267		159007	190106	1.71883e-40	7.54119e-40	1.4935	NaN	NaN		189745	240486	4.71418e-13	7.53218e-13	0.594299	NaN	NaN		41970.6	28997.6	3.3364e-11	5.96924e-11	0.494622	NaN	NaN
1493.76	104365	140400	2.07989e-24	4.65919e-24	0.561597	NaN	NaN		153242	158400	0.0155184	0.0184508	0.24526	NaN	NaN		167794	222347	4.87241e-15	8.27936e-15	0.668682	NaN	NaN		42924.6	27348.8	4.00262e-14	9.21207e-14	0.567424	NaN	NaN
1494.7	259825	304415	3.50768e-13	4.48122e-13	0.472322	0.0039023	595		305028	412190	1.4013e-45	7.00649e-45	1.707	0.0171939	40		408011	426853	0.00791195	0.00892339	0.189129	NaN	NaN		126390	80816.7	3.25022e-24	2.52047e-23	0.670361	NaN	NaN
1495	8759.72	12564.7	1.4013e-45	8.40779e-45	0.846838	0.0140678	212		11263.4	15092.6	5.60519e-45	2.94273e-44	1.60031	NaN	NaN		13284.2	18654	2.01988e-27	4.8649e-27	0.874937	NaN	NaN		4521.01	3359.17	7.33087e-05	9.37535e-05	0.370937	NaN	NaN
1495.73	300233	320531	5.98677e-07	6.4418e-07	0.350299	0.0293334	106		353284	488350	1.4013e-45	7.00649e-45	1.76477	0.00739514	110		469669	410713	0.0392186	0.042481	0.154929	NaN	NaN		147462	96041.9	2.14291e-23	1.52128e-22	0.641069	0.0075804	187
1496.73	212942	243576	2.00671e-14	2.67744e-14	0.441833	0.0565079	55		269617	329683	3.38675e-36	1.2629e-35	1.38887	NaN	NaN		339204	342103	0.0360675	0.0391374	0.113415	NaN	NaN		96588.8	64062	1.25684e-18	4.83476e-18	0.590956	NaN	NaN
1497.77	145749	177977	4.95735e-23	1.02821e-22	0.566731	0.0288659	107		198008	250416	1.4013e-45	7.00649e-45	1.90622	NaN	NaN		237257	248570	0.00174403	0.00202032	0.188171	NaN	NaN		59784.5	42094.4	4.342e-11	7.70611e-11	0.493592	0.00660447	203
1498.74	124441	177684	3.48642e-37	1.44378e-36	0.739751	NaN	NaN		168190	202541	1.4013e-45	7.00649e-45	1.67877	NaN	NaN		201973	280564	7.09185e-23	1.51347e-22	0.777313	NaN	NaN		51681.8	34225.8	2.02704e-11	3.68346e-11	0.515392	NaN	NaN
1499.79	128355	171952	2.83903e-25	6.62803e-25	0.572306	NaN	NaN		184029	192932	6.8256e-06	9.69116e-06	0.468472	NaN	NaN		207438	273447	5.72365e-16	1.00484e-15	0.635722	NaN	NaN		52522.8	32818.7	9.06487e-16	2.45801e-15	0.577986	NaN	NaN
1500.74	131404	162457	2.97155e-19	4.9936e-19	0.47307	NaN	NaN		193012	187797	0.00414357	0.00512423	0.298477	NaN	NaN		213536	253850	8.4558e-11	1.26086e-10	0.449998	NaN	NaN		52094.3	32813.2	2.36928e-17	7.76472e-17	0.594832	NaN	NaN
1501.72	389770	559630	2.64e-38	1.13176e-37	0.815755	NaN	NaN		581739	1.00591e+06	1.4013e-45	7.00649e-45	2.31564	NaN	NaN		624004	668186	0.161573	0.170316	0.15863	NaN	NaN		161197	124245	0.770117	0.779076	0.0136166	NaN	NaN
1502.76	375841	526632	1.58763e-38	6.83017e-38	0.799251	NaN	NaN		541012	932788	1.4013e-45	7.00649e-45	2.28161	NaN	NaN		617592	645308	0.0336162	0.036608	0.162309	NaN	NaN		144764	105920	0.742019	0.752526	0.0521308	NaN	NaN
1503.74	225372	291878	3.88713e-27	1.00373e-26	0.640174	NaN	NaN		326230	481678	1.4013e-45	7.00649e-45	1.93014	NaN	NaN		375267	378942	0.207157	0.217238	0.106158	NaN	NaN		82324.2	56366	0.0022932	0.00275071	0.27702	NaN	NaN
1504.79	152294	203033	3.75514e-30	1.14297e-29	0.652075	NaN	NaN		224852	286897	6.55376e-39	2.74199e-38	1.59407	NaN	NaN		253383	291522	1.52544e-06	1.96948e-06	0.357398	NaN	NaN		55157	37395	1.32228e-06	1.82422e-06	0.402194	NaN	NaN
1505.75	145621	229563	5.56691e-37	2.27059e-36	0.780411	NaN	NaN		220544	288919	1.4013e-45	7.00649e-45	2.01143	0.0261572	36		241514	354039	9.03151e-14	1.47695e-13	0.733621	NaN	NaN		52584.8	36193.1	1.02129e-08	1.5504e-08	0.456601	NaN	NaN
1506.76	126164	191642	8.20845e-37	3.32572e-36	0.737299	NaN	NaN		189105	224842	1.22216e-36	4.6645e-36	1.43026	NaN	NaN		209517	303235	6.07873e-18	1.1351e-17	0.784556	NaN	NaN		45611.7	31815.8	2.57155e-09	4.03722e-09	0.465266	NaN	NaN
1507.77	131896	204002	1.13793e-35	4.31599e-35	0.741298	NaN	NaN		189952	200187	2.83601e-06	4.07897e-06	0.499039	NaN	NaN		221433	346016	7.14003e-28	1.7386e-27	1.03726	0.00646173	116		46767.8	31753	4.54717e-10	7.57861e-10	0.486822	NaN	NaN
1508.74	144339	210336	2.13294e-28	5.89525e-28	0.665486	0.0136015	217		212398	220739	0.000142033	0.000189924	0.393432	NaN	NaN		243173	349935	1.09707e-21	2.28518e-21	0.87044	NaN	NaN		49790	31447	8.89238e-17	2.72707e-16	0.578986	NaN	NaN
1509.81	108660	138323	1.86232e-17	2.84311e-17	0.478974	0.0107237	301		160391	157366	0.150767	0.165592	0.155893	NaN	NaN		180583	220369	7.36208e-09	1.0203e-08	0.509281	NaN	NaN		39532	24443	2.47865e-18	9.14472e-18	0.625535	NaN	NaN
1509.93	16834.5	25681	1.23274e-39	5.58978e-39	0.749833	NaN	NaN		25920.6	25572.7	0.271744	0.293045	0.11381	NaN	NaN		26304.8	42303	1.69058e-36	5.06965e-36	1.14526	NaN	NaN		7399.34	5291.5	2.74722e-08	4.07895e-08	0.45066	NaN	NaN
1510.8	108305	140451	2.85786e-19	4.80918e-19	0.479664	NaN	NaN		160068	149166	5.56538e-11	9.30749e-11	0.645732	NaN	NaN		176673	227728	6.00061e-13	9.52509e-13	0.610782	NaN	NaN		42214.5	27116.7	2.72933e-15	7.05511e-15	0.582273	NaN	NaN
1511.82	172454	233186	2.24712e-24	5.01995e-24	0.647774	NaN	NaN		225602	296190	1.4013e-45	7.00649e-45	1.85324	NaN	NaN		287526	351668	3.27997e-07	4.31481e-07	0.450918	NaN	NaN		66193.5	44728.6	1.02879e-13	2.25279e-13	0.531971	NaN	NaN
1512	7160.84	11404	1.4013e-45	8.40779e-45	1.0122	NaN	NaN		9581.03	15288.7	1.4013e-45	7.00649e-45	2.20017	NaN	NaN		11010.5	16042.8	2.18326e-22	4.62282e-22	0.817114	NaN	NaN		3511.83	3066.87	0.552487	0.566683	0.0977368	NaN	NaN
1512.78	174385	241018	6.83037e-29	1.93682e-28	0.703689	NaN	NaN		224586	298290	1.4013e-45	7.00649e-45	1.92536	NaN	NaN		286131	364575	6.50325e-11	9.72691e-11	0.544795	NaN	NaN		71402.6	50187.2	6.89651e-12	1.28979e-11	0.50232	NaN	NaN
1513.78	149952	188830	1.04467e-20	1.92419e-20	0.524602	0.0102783	310		212626	239498	4.014e-17	7.95936e-17	0.966297	NaN	NaN		243065	279244	4.88044e-05	5.98986e-05	0.357839	NaN	NaN		61086.9	43265.2	4.60205e-10	7.66483e-10	0.464557	NaN	NaN
1514.78	127526	168489	1.1869e-25	2.84589e-25	0.582279	NaN	NaN		181485	186345	0.059691	0.0677927	0.204953	NaN	NaN		208934	267588	2.15762e-15	3.70247e-15	0.651392	NaN	NaN		49956.1	34417.9	5.70933e-12	1.07436e-11	0.509636	NaN	NaN
1515.77	177147	237313	1.67877e-21	3.20864e-21	0.541009	NaN	NaN		276705	255670	2.52447e-12	4.36583e-12	0.74958	0.00943996	76		287302	384629	7.02993e-17	1.26987e-16	0.697905	NaN	NaN		68296.1	43545.8	3.95931e-16	1.11585e-15	0.582442	NaN	NaN
1516.78	186623	240633	2.25875e-20	4.07411e-20	0.501456	NaN	NaN		286023	266843	1.94486e-09	3.08919e-09	0.627935	0.00924388	84		304782	383788	1.44425e-12	2.26157e-12	0.576447	NaN	NaN		70944.3	46678.1	5.22678e-14	1.18724e-13	0.565717	NaN	NaN
1517.78	155877	180671	7.97557e-14	1.04524e-13	0.379825	NaN	NaN		216346	215873	0.967727	0.96932	0.0102348	NaN	NaN		253724	275919	0.000262881	0.000314399	0.275007	NaN	NaN		63284.5	39614.2	2.83699e-14	6.59797e-14	0.562945	NaN	NaN
1518.79	129927	149417	2.27409e-15	3.14984e-15	0.390125	NaN	NaN		177637	176678	0.45139	0.471327	0.0771781	NaN	NaN		208549	225785	6.26615e-05	7.65968e-05	0.281504	NaN	NaN		55655.5	36969.8	1.30583e-10	2.24238e-10	0.503706	NaN	NaN
1519.82	122978	160516	9.3228e-29	2.62439e-28	0.553882	NaN	NaN		169974	175066	0.0496157	0.0566936	0.216351	NaN	NaN		197370	249307	1.75166e-10	2.57566e-10	0.580555	NaN	NaN		52429.2	41369.6	0.0181716	0.0205518	0.224885	NaN	NaN
1520.76	185368	230857	8.70105e-20	1.50263e-19	0.463211	0.00294883	630		230105	238387	0.00252666	0.00316808	0.305479	NaN	NaN		294261	364482	1.08451e-08	1.49196e-08	0.526751	NaN	NaN		85626.3	61265.3	3.87212e-07	5.46269e-07	0.426752	0.00778317	168
1521.78	181968	234215	2.19199e-20	3.96545e-20	0.527382	0.00386756	606		234482	276327	1.09528e-28	3.13397e-28	1.25902	NaN	NaN		297724	358110	4.10935e-05	5.05622e-05	0.428716	NaN	NaN		75215	53220.9	6.21602e-10	1.02826e-09	0.485286	NaN	NaN
1522.77	114564	147553	9.40055e-21	1.73939e-20	0.54089	NaN	NaN		154345	176847	9.55899e-20	2.05984e-19	0.997882	NaN	NaN		188509	226206	1.40095e-06	1.8126e-06	0.447254	NaN	NaN		45458	30918.9	1.48877e-13	3.20528e-13	0.53827	NaN	NaN
1523.74	109259	161102	2.13411e-25	5.03055e-25	0.602665	NaN	NaN		168941	177997	0.00127877	0.00162771	0.340365	0.00184892	188		176729	259047	2.15335e-11	3.26692e-11	0.777232	NaN	NaN		42778.6	29103	9.1144e-10	1.48651e-09	0.472698	NaN	NaN
1524.76	118930	159145	2.39726e-21	4.55331e-21	0.514245	NaN	NaN		184475	191057	0.00156121	0.00197998	0.335268	NaN	NaN		195341	246543	5.67795e-06	7.1972e-06	0.467	NaN	NaN		43939.4	29975.5	1.56537e-10	2.67298e-10	0.491938	NaN	NaN
1525.81	110224	132735	2.23113e-13	2.86691e-13	0.382911	NaN	NaN		164392	161480	0.130229	0.144009	0.146148	NaN	NaN		181499	201802	0.0331213	0.0360852	0.246743	NaN	NaN		41293.6	28274.7	6.98893e-13	1.41817e-12	0.522826	NaN	NaN
1526.75	92711.2	105786	2.48593e-10	2.90323e-10	0.313926	NaN	NaN		136898	126614	1.13812e-12	1.99376e-12	0.736844	NaN	NaN		150192	160516	0.0236603	0.0259751	0.194857	NaN	NaN		37048.5	24328.2	3.10941e-16	8.87621e-16	0.581986	NaN	NaN
1527.77	97262.9	105931	4.96471e-08	5.43573e-08	0.279466	0.0130796	231		138080	130567	5.22701e-09	8.21146e-09	0.611602	NaN	NaN		159936	159643	0.204418	0.214551	0.0853632	NaN	NaN		37650.5	23151.2	7.15068e-20	3.189e-19	0.642846	NaN	NaN
1528.73	104449	127619	9.5368e-17	1.40996e-16	0.471621	NaN	NaN		157861	162535	0.0142835	0.0170325	0.264598	NaN	NaN		172593	192734	1.29093e-05	1.61366e-05	0.327622	NaN	NaN		38309.6	23850.1	2.46579e-19	1.03165e-18	0.639223	NaN	NaN
1529.86	2835773	14525910	1.4013e-45	8.40779e-45	2.3187	NaN	NaN		2633895	5148954	7.00649e-45	3.64338e-44	1.58883	NaN	NaN		5614365	31264282	1.4013e-45	5.60519e-45	2.44368	NaN	NaN		487463	260068	1.34389e-06	1.85194e-06	0.417305	NaN	NaN
1530.74	2.28844e+06	10970721	1.4013e-45	8.40779e-45	2.3211	NaN	NaN		2.17994e+06	4073864	1.4013e-45	7.00649e-45	1.60677	NaN	NaN		4.52338e+06	23493364	1.4013e-45	5.60519e-45	2.49145	NaN	NaN		391726	217815	5.5539e-08	8.10776e-08	0.445019	NaN	NaN
1531.76	750334	2942048	1.4013e-45	8.40779e-45	2.01624	NaN	NaN		803606	1.25885e+06	2.03827e-40	8.92661e-40	1.56218	NaN	NaN		1427846	6.17786e+06	1.4013e-45	5.60519e-45	2.45897	NaN	NaN		162727	96637.5	8.71569e-11	1.50944e-10	0.499217	NaN	NaN
1532.8	257289	660246	1.4013e-45	8.40779e-45	1.37544	NaN	NaN		327610	391897	1.18276e-16	2.30771e-16	1.0142	0.0037873	156		456922	1.30636e+06	1.4013e-45	5.60519e-45	2.13396	NaN	NaN		76147.2	46277.8	1.19388e-16	3.57578e-16	0.608005	NaN	NaN
1533.78	153162	243128	8.68883e-31	2.74058e-30	0.776604	NaN	NaN		214426	225183	0.000560197	0.000729454	0.379071	NaN	NaN		261119	424229	2.31748e-30	5.97149e-30	1.09754	NaN	NaN		51801.3	32316.2	1.19212e-17	4.04856e-17	0.611792	0.00775197	172
1534.81	124627	162735	3.20519e-21	6.06421e-21	0.573338	NaN	NaN		179640	195950	4.38889e-14	8.02926e-14	0.836818	NaN	NaN		207879	253584	1.95601e-10	2.87093e-10	0.524085	NaN	NaN		45322.8	28436	3.34118e-20	1.54379e-19	0.63431	NaN	NaN
1535.76	133026	164199	5.86342e-14	7.73844e-14	0.435097	NaN	NaN		225568	214931	0.000152167	0.000202917	0.3787	NaN	NaN		210773	243509	8.36775e-05	0.000101826	0.357931	NaN	NaN		52935.1	32263.1	8.68719e-21	4.23339e-20	0.654965	0.00873459	153
1536.75	281236	487300	1.88714e-19	3.21791e-19	0.865589	NaN	NaN		541684	1.07811e+06	1.4013e-45	7.00649e-45	2.05534	NaN	NaN		441745	507655	0.326547	0.338238	0.186815	NaN	NaN		105726	62776.5	8.80932e-20	3.89305e-19	0.626429	NaN	NaN
1537.72	236848	390322	1.02176e-20	1.88483e-20	0.843978	0.0174755	170		434554	830666	1.4013e-45	7.00649e-45	2.11739	NaN	NaN		381970	422051	0.747913	0.755358	0.133508	NaN	NaN		83698.3	53528	3.19685e-15	8.16823e-15	0.550212	NaN	NaN
1538.75	160566	225620	1.88784e-22	3.78657e-22	0.672823	NaN	NaN		275960	392732	4.2039e-45	2.24208e-44	1.71049	NaN	NaN		259542	283736	0.0825878	0.088125	0.200614	NaN	NaN		58963	41085.4	3.75976e-12	7.19735e-12	0.514822	NaN	NaN
1539.71	178259	264928	2.83973e-41	1.40259e-40	0.686243	0.0780184	41		298967	317077	0.000139858	0.000187221	0.385724	NaN	NaN		274481	377801	7.01943e-05	8.55899e-05	0.542457	NaN	NaN		78233.4	90715.4	0.00345882	0.00411041	0.26053	NaN	NaN
1540.07	3998.08	6657.28	1.4013e-45	8.40779e-45	0.997904	0.0247743	117		6760.31	7980.69	5.62255e-18	1.14664e-17	0.937498	NaN	NaN		5553.2	9506.97	1.43207e-31	3.81104e-31	1.15187	NaN	NaN		2262.61	2254.31	0.00185937	0.0022447	0.125307	0.00797034	163
1540.74	163799	232306	3.06614e-34	1.116e-33	0.598761	0.0489778	64		250827	242694	0.0188724	0.0222431	0.273089	NaN	NaN		255284	351388	5.84244e-07	7.61989e-07	0.598567	NaN	NaN		72761.3	78685.3	0.136812	0.14721	0.137018	NaN	NaN
1541.82	173817	225019	8.49211e-22	1.6503e-21	0.443225	NaN	NaN		304729	242774	2.80759e-37	1.10088e-36	1.23038	NaN	NaN		274115	348810	4.44486e-06	5.65182e-06	0.49826	NaN	NaN		68809.8	60620.7	0.032954	0.0367582	0.175374	NaN	NaN
1542.77	186819	225191	4.34484e-16	6.21969e-16	0.377526	0.00387825	603		320521	264071	1.95076e-32	6.40176e-32	1.13653	NaN	NaN		300401	343797	0.000667394	0.000786594	0.324913	NaN	NaN		70033.7	52891.5	6.7822e-07	9.45856e-07	0.395711	NaN	NaN
1543.81	198990	372407	1.4013e-45	8.40779e-45	1.03721	NaN	NaN		304479	312336	0.0196796	0.023172	0.234377	NaN	NaN		332513	668298	1.4013e-45	5.60519e-45	1.67844	NaN	NaN		69272.4	48761.2	1.5146e-09	2.4184e-09	0.468457	NaN	NaN
1544.77	128581	232841	1.4013e-45	8.40779e-45	1.00774	NaN	NaN		184706	195843	1.23001e-07	1.84085e-07	0.584884	NaN	NaN		215704	416882	1.4013e-45	5.60519e-45	1.60491	NaN	NaN		45802.6	31290.6	1.94118e-11	3.53536e-11	0.508819	NaN	NaN
1545.78	110328	174891	4.84849e-43	2.56718e-42	0.835929	NaN	NaN		158539	166946	1.793e-06	2.58647e-06	0.515648	NaN	NaN		180436	296059	1.63351e-38	5.17242e-38	1.2602	NaN	NaN		43271.4	31097	3.15036e-07	4.46774e-07	0.433109	NaN	NaN
1546.19	4311.92	10847.4	1.4013e-45	8.40779e-45	1.79074	NaN	NaN		4180.29	4415.66	0.0764002	0.0857302	0.17919	NaN	NaN		4801.24	19868.8	1.4013e-45	5.60519e-45	3.43884	NaN	NaN		3912.42	4090.22	3.3838e-06	4.57245e-06	0.269883	NaN	NaN
1546.78	103919	141494	2.62593e-27	6.83864e-27	0.562985	NaN	NaN		177150	153177	2.05498e-36	7.71015e-36	1.29306	NaN	NaN		167214	227433	3.44107e-19	6.63421e-19	0.784954	NaN	NaN		39027.1	27797.6	8.2948e-07	1.1535e-06	0.420026	NaN	NaN
1547.82	127368	178660	1.01035e-20	1.86521e-20	0.494397	0.00812747	404		260585	176660	1.4013e-45	7.00649e-45	1.47832	NaN	NaN		196668	297830	4.05397e-16	7.15319e-16	0.841432	0.0108891	52		48549.8	33306.4	3.80589e-08	5.60299e-08	0.461668	NaN	NaN
1548.77	121856	160445	1.51378e-15	2.11599e-15	0.397962	0.0326218	100		240812	157625	1.4013e-45	7.00649e-45	1.55872	NaN	NaN		188166	266547	3.04975e-12	4.73002e-12	0.716675	0.0752663	10		47685	31735	4.74425e-10	7.89088e-10	0.493861	NaN	NaN
1549.81	115094	139389	2.91734e-12	3.61697e-12	0.349642	NaN	NaN		196933	163490	7.34812e-24	1.80734e-23	0.996748	NaN	NaN		179773	213571	0.00123941	0.001444	0.361462	NaN	NaN		47755.7	31771.5	4.22141e-11	7.50302e-11	0.512071	NaN	NaN
1550.79	130980	220072	2.55895e-26	6.31952e-26	0.690833	NaN	NaN		229326	202092	5.39616e-15	1.01464e-14	0.758186	NaN	NaN		207556	380116	9.94088e-22	2.07244e-21	1.19686	NaN	NaN		51043.7	35204.2	1.18252e-10	2.03781e-10	0.488951	NaN	NaN
1551.8	146983	310224	1.4013e-45	8.40779e-45	1.12515	0.0122026	249		248355	263325	0.00176895	0.00223296	0.353022	NaN	NaN		239876	559296	1.4013e-45	5.60519e-45	1.9266	NaN	NaN		52638.4	35309.1	2.2903e-12	4.43666e-12	0.529263	NaN	NaN
1552.71	307194	556319	1.4013e-45	8.40779e-45	1.0914	NaN	NaN		453495	615418	8.40779e-45	4.34403e-44	1.72547	NaN	NaN		407470	867288	1.4013e-45	5.60519e-45	1.66948	0.0107865	65		199951	133539	5.30422e-10	8.8042e-10	0.437782	NaN	NaN
1553.83	251753	387635	1.29924e-37	5.45455e-37	0.834184	NaN	NaN		361426	469860	2.87827e-41	1.29788e-40	1.69002	NaN	NaN		332263	566204	6.5843e-28	1.60488e-27	1.13699	NaN	NaN		166789	112207	1.41704e-10	2.42651e-10	0.439321	NaN	NaN
1554.84	159577	204842	4.62689e-18	7.26401e-18	0.491586	NaN	NaN		228516	255462	1.81882e-18	3.75643e-18	0.985005	NaN	NaN		233675	297396	1.62242e-06	2.09359e-06	0.488871	0.0110087	47		86068.9	56677.3	1.16058e-12	2.31639e-12	0.504444	NaN	NaN
1555.8	117144	130392	4.77289e-06	5.06625e-06	0.263248	NaN	NaN		166202	171246	0.00391386	0.00484261	0.309049	NaN	NaN		182819	187923	0.649486	0.659232	0.0567808	NaN	NaN		53754.8	31946.4	2.63028e-19	1.09296e-18	0.625651	NaN	NaN
1556.8	123606	133431	0.000110483	0.000115461	0.23155	0.00678679	458		182543	180301	0.125719	0.139274	0.160828	NaN	NaN		199944	191381	0.0336574	0.0366365	0.0574526	NaN	NaN		49644.8	30399.6	5.63095e-19	2.22949e-18	0.635637	NaN	NaN
1557.79	110944	135792	1.4916e-13	1.93296e-13	0.396117	NaN	NaN		168333	165839	0.141336	0.155726	0.151288	NaN	NaN		182903	207827	0.00968816	0.0108713	0.283989	NaN	NaN		40955.8	26797.2	2.52303e-14	5.92437e-14	0.554729	NaN	NaN
1558.79	122848	150057	5.39346e-15	7.34512e-15	0.439534	0.00540235	519		171843	189914	1.43215e-17	2.88921e-17	0.882335	NaN	NaN		204474	226632	0.016443	0.0182326	0.237378	NaN	NaN		45817.3	28839.5	3.6249e-16	1.02635e-15	0.576422	NaN	NaN
1559.8	119513	160114	7.33073e-19	1.20043e-18	0.513527	NaN	NaN		171607	189861	1.46929e-18	3.04229e-18	0.962794	NaN	NaN		197732	250663	3.62335e-05	4.46727e-05	0.466423	NaN	NaN		44944.6	28528.2	2.1412e-14	5.0817e-14	0.560964	0.00782996	166
1560.75	127244	177398	2.41214e-17	3.64138e-17	0.481516	NaN	NaN		198791	189492	1.69219e-08	2.60296e-08	0.58426	NaN	NaN		208092	289770	6.1641e-08	8.29818e-08	0.626056	NaN	NaN		47576.7	30885.3	2.61243e-14	6.11073e-14	0.545916	NaN	NaN
1561.79	124725	167589	1.34276e-16	1.96445e-16	0.452271	NaN	NaN		205337	195051	1.41345e-06	2.04988e-06	0.511614	NaN	NaN		199608	260524	0.000225272	0.00026995	0.488968	NaN	NaN		48836.2	34611.2	3.38426e-10	5.67539e-10	0.487475	NaN	NaN
1562.82	154207	185161	8.8e-12	1.0757e-11	0.334172	0.13269	26		266284	220485	1.4013e-45	7.00649e-45	1.65023	NaN	NaN		250020	285550	0.00845137	0.00952221	0.293938	NaN	NaN		55795.7	37692.8	3.81267e-12	7.28717e-12	0.516445	NaN	NaN
1563.83	130956	145278	3.7351e-08	4.11537e-08	0.268321	NaN	NaN		216601	181564	1.4013e-45	7.00649e-45	1.50827	NaN	NaN		212374	217227	0.403635	0.416463	0.115821	NaN	NaN		48734	32169.8	2.19808e-14	5.20149e-14	0.547918	NaN	NaN
1564.77	117277	123782	4.44922e-05	4.65972e-05	0.222476	0.0072064	445		184021	162655	1.2255e-30	3.71618e-30	1.22777	NaN	NaN		189798	180505	0.657586	0.66662	0.0136563	NaN	NaN		45439.9	27668.7	6.99612e-24	5.25789e-23	0.677181	0.0109628	120
1565.79	119883	136408	9.43803e-08	1.02734e-07	0.309306	NaN	NaN		173774	160291	3.7424e-14	6.87235e-14	0.789754	NaN	NaN		183601	209626	3.15052e-07	4.14901e-07	0.385448	NaN	NaN		57460.6	30123.5	1.51932e-36	3.62701e-35	0.813323	NaN	NaN
1566.83	172078	224208	8.14133e-14	1.06639e-13	0.437647	NaN	NaN		278345	244966	2.8305e-21	6.42336e-21	0.948077	NaN	NaN		248564	354058	8.10458e-18	1.50876e-17	0.790349	NaN	NaN		91057.8	50319.5	4.59768e-31	7.22281e-30	0.756949	NaN	NaN
1567.77	244108	561377	6.37746e-37	2.59684e-36	0.981288	NaN	NaN		366826	366547	0.313695	0.335462	0.0915986	NaN	NaN		389863	1.07585e+06	1.4013e-45	5.60519e-45	1.78003	NaN	NaN		101402	59761.4	1.77179e-23	1.28021e-22	0.676477	NaN	NaN
1568.77	192705	434981	3.00549e-40	1.40468e-39	0.969219	NaN	NaN		281948	287540	0.475394	0.495329	0.101163	NaN	NaN		318327	830395	1.4013e-45	5.60519e-45	1.65755	NaN	NaN		72130.7	47892.1	1.13524e-13	2.47476e-13	0.548256	NaN	NaN
1569.77	158666	254568	2.36987e-22	4.7378e-22	0.588749	0.0222164	134		240309	211297	2.27904e-30	6.84273e-30	1.20261	0.00955201	71		263925	454694	2.58258e-22	5.46359e-22	0.934521	NaN	NaN		56627.1	37456.4	1.08735e-14	2.65035e-14	0.556454	NaN	NaN
1570.17	2673.52	5057.89	1.4013e-45	8.40779e-45	1.03071	NaN	NaN		2901.36	2738.31	0.00114384	0.00146054	0.327947	NaN	NaN		3321.95	8868.54	1.4013e-45	5.60519e-45	2.03369	NaN	NaN		2085.23	1935.11	0.0897745	0.0981153	0.02046	NaN	NaN
1570.81	171367	227451	8.44141e-19	1.38137e-18	0.552486	NaN	NaN		275201	303847	0.0136263	0.0162727	0.448162	NaN	NaN		283626	338808	5.71979e-06	7.24269e-06	0.385699	NaN	NaN		60089.1	38708.8	5.46253e-17	1.71851e-16	0.591389	NaN	NaN
1571.2	2030.03	3317.6	1.4013e-45	8.40779e-45	1.15024	0.00583732	504		2265.43	3445.15	9.84038e-19	2.04448e-18	1.2035	NaN	NaN		2330.5	4650.65	1.4013e-45	5.60519e-45	1.71657	NaN	NaN		1738.42	1590.31	0.194177	0.206562	0.00126891	NaN	NaN
1571.82	152698	187727	1.24757e-15	1.75091e-15	0.492875	0.00580525	513		251211	280520	0.00111348	0.00142401	0.537715	NaN	NaN		252431	261577	0.0244896	0.0268613	0.17988	NaN	NaN		52919.8	34074.2	9.76441e-17	2.97204e-16	0.601324	0.0176029	59
1572.2	2554.11	4248.42	1.4013e-45	8.40779e-45	1.22719	NaN	NaN		2967.14	4451.02	7.09329e-20	1.5353e-19	1.20092	NaN	NaN		2945	5952.38	1.4013e-45	5.60519e-45	1.85786	NaN	NaN		2159.13	2013.76	0.0441347	0.0488935	0.0402385	NaN	NaN
1572.8	137804	177345	2.21957e-20	4.01237e-20	0.563226	NaN	NaN		223546	256182	3.56042e-15	6.73107e-15	0.952158	NaN	NaN		223663	251341	5.65637e-05	6.92472e-05	0.336248	NaN	NaN		51768	32946.9	7.39172e-15	1.83474e-14	0.561666	NaN	NaN
1573.79	129399	183095	2.4306e-26	6.01475e-26	0.630105	NaN	NaN		209139	226559	8.38533e-10	1.34952e-09	0.671267	NaN	NaN		209217	282160	6.59534e-13	1.04487e-12	0.672245	NaN	NaN		49412.8	31753	2.07211e-14	4.92734e-14	0.565209	NaN	NaN
1574.82	677160	4041149	1.4013e-45	8.40779e-45	2.08505	NaN	NaN		1.37332e+06	1273218	3.23254e-32	1.0481e-31	1.08171	NaN	NaN		1.01636e+06	8501013	1.4013e-45	5.60519e-45	2.56498	NaN	NaN		284910	422278	5.60046e-19	2.22103e-18	0.920673	0.00782996	165
1575.81	576180	3.45249e+06	1.4013e-45	8.40779e-45	2.04545	NaN	NaN		1.16055e+06	1.04427e+06	9.80909e-45	5.04467e-44	1.19713	NaN	NaN		873090	7293491	1.4013e-45	5.60519e-45	2.60517	0.00216088	153		236498	352273	3.71513e-18	1.33479e-17	0.906572	NaN	NaN
1576.25	3188	18794	1.4013e-45	8.40779e-45	2.29884	NaN	NaN		5156.05	5397.58	1.90472e-32	6.2591e-32	1.14224	NaN	NaN		3767.49	39378.6	1.4013e-45	5.60519e-45	2.86859	NaN	NaN		2403.82	2510.84	6.01333e-07	8.39109e-07	0.258558	0.0131022	97
1576.79	266188	1.14582e+06	1.4013e-45	8.40779e-45	1.71318	NaN	NaN		491868	450256	4.12269e-40	1.78944e-39	1.26278	NaN	NaN		414462	2.35864e+06	1.4013e-45	5.60519e-45	2.43263	NaN	NaN		106241	123066	7.95718e-05	0.000101603	0.355076	NaN	NaN
1577.14	2521.99	11678.4	1.4013e-45	8.40779e-45	1.95636	0.0130706	233		4529.09	4666.72	4.25959e-19	8.9724e-19	1.00138	NaN	NaN		3315.22	23726.5	1.4013e-45	5.60519e-45	2.59507	NaN	NaN		1549.18	1587.23	6.02437e-05	7.74108e-05	0.205837	0.00559288	227
1577.81	158737	379769	7.58943e-42	3.81826e-41	1.0865	NaN	NaN		255197	249729	2.66825e-13	4.7879e-13	0.816699	NaN	NaN		254368	716227	1.09697e-34	3.11683e-34	1.77578	NaN	NaN		62770.2	53495.3	0.0855394	0.0936128	0.165896	NaN	NaN
1578.77	150158	221048	1.55975e-21	2.99055e-21	0.576176	NaN	NaN		225649	219940	0.000718654	0.000929327	0.363608	NaN	NaN		247678	368733	5.42123e-10	7.80644e-10	0.798362	NaN	NaN		55645.7	39987.7	3.37275e-08	4.98037e-08	0.434426	NaN	NaN
1579.76	151892	173655	3.81548e-08	4.20013e-08	0.316816	NaN	NaN		231364	224826	0.00381335	0.00472305	0.302389	0.00766406	92		252406	258969	0.942877	0.944817	0.100371	NaN	NaN		54234	34030.5	5.96232e-17	1.8637e-16	0.603742	NaN	NaN
1580.8	137043	155165	1.14609e-09	1.31638e-09	0.357119	NaN	NaN		209175	220213	3.46298e-06	4.96898e-06	0.495149	NaN	NaN		226961	220380	0.733374	0.740982	0.022612	NaN	NaN		49527.6	30900.6	3.76579e-19	1.52574e-18	0.619808	0.00671142	194
1581.75	125293	148540	3.07891e-13	3.94171e-13	0.425213	NaN	NaN		183352	199455	2.12716e-15	4.04658e-15	0.835069	0.00743996	107		207000	217787	0.0495928	0.0535277	0.167976	NaN	NaN		46864.9	28866.5	9.70842e-21	4.70916e-20	0.648748	NaN	NaN
1582.83	140492	167573	4.26641e-12	5.25478e-12	0.359573	NaN	NaN		234508	208605	1.61328e-27	4.44381e-27	1.15674	NaN	NaN		225191	251825	0.0047012	0.0053618	0.257876	NaN	NaN		54236.9	36111.1	1.01522e-15	2.73155e-15	0.56537	NaN	NaN
1583.8	132427	158851	6.86362e-13	8.68655e-13	0.35396	NaN	NaN		232977	195073	1.4013e-45	7.00649e-45	1.49681	NaN	NaN		211256	238747	0.00569816	0.0064776	0.27595	NaN	NaN		50239.1	36002.9	1.62165e-11	2.96229e-11	0.478185	NaN	NaN
1584.84	133896	149766	2.11369e-07	2.28545e-07	0.23568	0.0101941	319		209677	169415	1.4013e-45	7.00649e-45	1.9521	NaN	NaN		195698	222190	0.00052961	0.000626628	0.310232	NaN	NaN		69908.4	47320.2	4.13114e-16	1.15758e-15	0.564915	NaN	NaN
1585.81	130155	163696	3.04501e-17	4.57974e-17	0.451997	NaN	NaN		190760	170931	3.20864e-27	8.78857e-27	1.14357	NaN	NaN		194631	257810	2.30632e-18	4.37716e-18	0.721852	NaN	NaN		66100.9	42944.3	3.26723e-18	1.18919e-17	0.599926	NaN	NaN
1586.84	131377	159076	4.66066e-16	6.65223e-16	0.434175	0.0132239	224		191290	184624	3.75455e-06	5.37785e-06	0.479855	NaN	NaN		206250	244266	3.35439e-10	4.87929e-10	0.474735	NaN	NaN		58526.4	36928.9	7.99831e-18	2.7783e-17	0.606322	NaN	NaN
1587.81	121584	146764	3.66319e-17	5.48915e-17	0.478779	NaN	NaN		178734	184553	0.00826645	0.0100143	0.272124	NaN	NaN		193187	219550	4.54632e-09	6.35858e-09	0.428268	NaN	NaN		51937.1	31610.9	4.47611e-21	2.26597e-20	0.658856	NaN	NaN
1588.82	121566	172649	8.4753e-27	2.15197e-26	0.630715	NaN	NaN		195597	187131	5.27334e-06	7.52671e-06	0.475283	NaN	NaN		192304	279975	9.12014e-26	2.09505e-25	0.924218	NaN	NaN		50185.5	30733.3	1.46121e-19	6.27522e-19	0.627632	0.0128077	99
1589.81	120241	178929	5.96688e-27	1.5278e-26	0.667249	NaN	NaN		189774	183207	0.000264629	0.000349631	0.372628	NaN	NaN		186353	295823	1.71173e-31	4.53543e-31	1.07757	NaN	NaN		53479.5	32132.9	1.21337e-24	9.94801e-24	0.686562	NaN	NaN
1590.77	116465	168898	2.05956e-26	5.11215e-26	0.630198	NaN	NaN		188577	174118	5.85261e-12	1.00008e-11	0.683417	NaN	NaN		179631	276210	2.74485e-27	6.58493e-27	1.00566	NaN	NaN		51848	33261.5	1.84746e-17	6.12882e-17	0.601261	NaN	NaN
1591.77	106397	148088	5.36494e-20	9.43904e-20	0.538698	0.0112341	286		171179	157433	1.46041e-15	2.78691e-15	0.812763	0.0108573	70		167992	240876	1.3771e-16	2.46403e-16	0.800271	NaN	NaN		44196.8	27542.6	1.30894e-18	5.01931e-18	0.626068	NaN	NaN
1592.74	115294	147334	1.79635e-16	2.60674e-16	0.434021	NaN	NaN		191038	171343	6.61552e-21	1.47923e-20	0.931544	NaN	NaN		183391	229014	2.25647e-07	2.98128e-07	0.487459	NaN	NaN		45922.3	30546.9	1.65139e-13	3.54911e-13	0.55619	NaN	NaN
1593.81	155356	174097	4.85618e-09	5.45928e-09	0.363202	0.0234293	129		243142	257222	1.18461e-06	1.72005e-06	0.553482	0.0148911	46		252789	240015	0.559163	0.570408	0.00976654	NaN	NaN		59117.4	36743.3	2.85842e-20	1.33851e-19	0.641622	NaN	NaN
1594.8	137658	152464	9.92666e-10	1.14394e-09	0.371838	NaN	NaN		207420	226648	1.10713e-13	2.00437e-13	0.845866	NaN	NaN		220382	207817	0.955927	0.9575	0.00411506	NaN	NaN		56645.5	34163	3.87087e-22	2.35433e-21	0.666124	NaN	NaN
1595.81	116629	167117	1.34099e-22	2.72335e-22	0.582923	0.00587741	496		181838	198133	1.55809e-12	2.71967e-12	0.766422	NaN	NaN		185171	260383	8.62096e-10	1.23121e-09	0.659007	NaN	NaN		48422.6	31329.1	9.50848e-16	2.57257e-15	0.578638	NaN	NaN
1596.84	114916	217396	5.81422e-39	2.55092e-38	0.837204	NaN	NaN		191984	196267	0.0110372	0.013285	0.273648	NaN	NaN		181260	375988	8.42249e-28	2.04474e-27	1.39615	NaN	NaN		46851	36445.5	3.80942e-05	4.94189e-05	0.319153	NaN	NaN
1597.8	97149.7	174809	3.47545e-35	1.30598e-34	0.77501	NaN	NaN		163907	157128	1.75287e-12	3.05092e-12	0.760847	NaN	NaN		150177	300231	2.36997e-26	5.54359e-26	1.32623	NaN	NaN		41990.7	32361.8	2.52599e-05	3.3051e-05	0.35374	0.00655099	213
1598.82	121719	168322	3.76761e-19	6.28364e-19	0.484351	NaN	NaN		200682	181402	2.38144e-20	5.24779e-20	0.965094	NaN	NaN		188773	268448	1.45642e-10	2.14543e-10	0.695464	NaN	NaN		52769.5	36218.2	1.76484e-11	3.21902e-11	0.496247	NaN	NaN
1599.81	122778	144584	1.08896e-09	1.25195e-09	0.334326	0.0058293	506		195787	180621	3.01555e-14	5.54597e-14	0.736496	NaN	NaN		190247	214943	0.00379829	0.00434625	0.271353	NaN	NaN		54345.6	33603.3	1.90135e-21	1.02429e-20	0.653194	NaN	NaN
1600.83	137470	155812	3.92871e-09	4.43299e-09	0.35055	0.036633	90		214192	223042	0.0156898	0.0186455	0.272982	NaN	NaN		220909	218789	0.650596	0.660084	0.0494595	NaN	NaN		54827.2	32827.1	4.49689e-23	3.05012e-22	0.674091	NaN	NaN
1601.8	147281	167719	1.2132e-09	1.39215e-09	0.362747	0.0334488	98		228728	239522	0.000803373	0.00103503	0.384148	NaN	NaN		237886	236925	0.435867	0.44801	0.0697194	NaN	NaN		57811.7	33972.8	1.2171e-23	8.9807e-23	0.687531	NaN	NaN
1602.83	124319	147554	1.41583e-11	1.72291e-11	0.394215	0.0121442	253		202764	200143	0.0443546	0.0508013	0.218818	NaN	NaN		198024	214260	0.00650443	0.00736322	0.229113	NaN	NaN		49753	29877.7	2.78958e-24	2.17713e-23	0.699678	NaN	NaN
1603.8	119489	151588	4.18086e-10	4.85474e-10	0.372966	0.00924384	353		206119	180494	1.06079e-27	2.9386e-27	1.09097	NaN	NaN		187111	235547	3.05098e-05	3.77306e-05	0.468631	NaN	NaN		48932.3	28685.9	1.17748e-26	1.1799e-25	0.723944	0.0292385	41
1604.82	105040	133713	2.56932e-11	3.09412e-11	0.373369	NaN	NaN		177834	158588	4.14283e-26	1.09412e-25	1.08804	NaN	NaN		166495	208538	5.3295e-05	6.5377e-05	0.436925	NaN	NaN		41786.6	24779.6	3.76984e-22	2.30642e-21	0.670171	0.00877024	150
1605.82	97916.7	136347	5.0948e-22	9.99665e-22	0.532884	NaN	NaN		159339	148524	1.0645e-14	1.98624e-14	0.809464	NaN	NaN		155001	219269	1.82297e-15	3.13706e-15	0.766561	NaN	NaN		40069	26031.2	4.10702e-14	9.42041e-14	0.564032	NaN	NaN
1606.75	143713	207697	9.79824e-28	2.61609e-27	0.563432	NaN	NaN		231876	205919	6.75385e-21	1.50739e-20	1.01669	NaN	NaN		229773	342505	2.31005e-17	4.22612e-17	0.808833	NaN	NaN		57150.8	42942.9	5.92006e-05	7.61911e-05	0.341094	NaN	NaN
1607.78	178868	231742	1.29507e-23	2.7784e-23	0.474957	NaN	NaN		294063	255810	1.14453e-27	3.16697e-27	1.20476	NaN	NaN		287484	362974	1.11061e-09	1.58426e-09	0.523328	NaN	NaN		69042.3	53913.8	0.00115892	0.00141453	0.275848	NaN	NaN
1608.77	155939	210678	4.16356e-26	1.01688e-25	0.55471	0.00579322	514		254615	238943	6.93461e-09	1.08381e-08	0.599257	NaN	NaN		249929	329522	2.22476e-12	3.46818e-12	0.641081	NaN	NaN		61050.9	45264.2	1.50583e-06	2.07041e-06	0.38698	NaN	NaN
1609.76	113439	147364	7.07457e-23	1.46126e-22	0.531573	NaN	NaN		174060	180684	8.27631e-05	0.00011246	0.401248	NaN	NaN		181847	223769	1.69675e-08	2.32242e-08	0.499687	NaN	NaN		46017.9	30777.4	3.0054e-11	5.39686e-11	0.499882	NaN	NaN
1610.83	783476	3.10719e+06	2.17804e-41	1.08235e-40	1.65335	NaN	NaN		2.13306e+06	1.44408e+06	1.4013e-45	7.00649e-45	1.2911	NaN	NaN		1.22815e+06	6.41121e+06	1.4013e-45	5.60519e-45	2.23929	NaN	NaN		205257	164249	0.00265496	0.00317839	0.229715	0.0267383	45
1611.77	495582	1.90839e+06	6.88039e-39	3.00246e-38	1.58151	NaN	NaN		1.2826e+06	890023	1.4013e-45	7.00649e-45	1.28766	NaN	NaN		785723	3.93317e+06	1.4013e-45	5.60519e-45	2.27247	NaN	NaN		132010	104334	0.000125228	0.000158653	0.290088	NaN	NaN
1612.82	376913	1.16157e+06	1.67863e-39	7.51374e-39	1.38115	NaN	NaN		818570	651278	1.30514e-34	4.57929e-34	1.21044	NaN	NaN		586292	2.30128e+06	1.4013e-45	5.60519e-45	2.07962	0.00858823	91		133040	103537	1.85681e-06	2.54151e-06	0.355626	NaN	NaN
1613.82	200830	444199	9.22069e-33	3.16677e-32	0.982254	NaN	NaN		367283	328272	6.20817e-26	1.62025e-25	1.10039	NaN	NaN		311923	821102	1.1513e-37	3.56215e-37	1.7044	NaN	NaN		81379.7	58592.9	4.81397e-11	8.50654e-11	0.474846	NaN	NaN
1614.81	135379	220678	1.21021e-28	3.3833e-28	0.717246	NaN	NaN		218555	228098	0.921706	0.926271	0.0461094	NaN	NaN		212551	364600	3.28004e-21	6.71168e-21	1.05819	NaN	NaN		57155	38484.1	3.39057e-13	7.08674e-13	0.548752	NaN	NaN
1615.79	138602	182086	4.76651e-19	7.91709e-19	0.533012	NaN	NaN		211570	242760	1.45251e-20	3.22707e-20	1.03837	NaN	NaN		223130	268022	0.000314827	0.000375602	0.378508	NaN	NaN		55574.8	35268.6	1.05806e-14	2.58413e-14	0.569785	0.0152854	79
1616.79	137530	186341	1.63918e-28	4.54603e-28	0.694341	NaN	NaN		214330	304938	1.4013e-45	7.00649e-45	2.31434	NaN	NaN		219988	240724	0.00212532	0.0024492	0.265404	NaN	NaN		55714.5	39204.5	3.28168e-07	4.64316e-07	0.410309	NaN	NaN
1617.82	141862	177836	3.07766e-22	6.11264e-22	0.564414	NaN	NaN		235929	292926	3.22299e-44	1.61149e-43	1.66673	NaN	NaN		230640	228657	0.407272	0.419859	0.0758654	NaN	NaN		52110.2	37457.8	7.75813e-07	1.07949e-06	0.396096	NaN	NaN
1618.82	122770	159066	6.61068e-25	1.5143e-24	0.571945	NaN	NaN		203324	229909	1.54523e-24	3.89508e-24	1.16118	NaN	NaN		198489	222654	0.00043437	0.000516199	0.295592	NaN	NaN		46172.1	32884.7	7.34805e-08	1.06949e-07	0.426285	0.00675153	192
1619.84	95182.9	120052	4.67893e-20	8.26791e-20	0.505611	NaN	NaN		149178	162196	6.76267e-19	1.40985e-18	0.974749	NaN	NaN		151075	173405	4.68311e-05	5.75347e-05	0.348881	NaN	NaN		39442.3	25876.1	4.74528e-13	9.78388e-13	0.552287	NaN	NaN
1620.79	143207	204210	1.5143e-24	3.39845e-24	0.720801	NaN	NaN		243401	379010	1.4013e-45	7.00649e-45	2.06943	NaN	NaN		229366	244365	0.0312459	0.0340724	0.190903	NaN	NaN		54798.5	36589	6.94634e-13	1.4107e-12	0.541631	NaN	NaN
1621.82	134259	185405	2.59313e-25	6.07142e-25	0.699656	0.0234485	127		222471	336236	1.4013e-45	7.00649e-45	2.10814	NaN	NaN		219136	226219	0.0505878	0.0545774	0.154624	NaN	NaN		48703.2	33178.6	7.55762e-11	1.31637e-10	0.499391	NaN	NaN
1622.84	123941	164062	7.07528e-23	1.46126e-22	0.621476	0.0108266	295		196822	243757	7.29876e-40	3.14001e-39	1.58361	NaN	NaN		196577	227266	1.24552e-06	1.61321e-06	0.380759	NaN	NaN		51105.4	32369.2	2.83711e-19	1.1729e-18	0.622962	0.00332238	263
1623.8	126750	200416	2.84599e-26	6.99292e-26	0.662159	NaN	NaN		190301	218644	5.04459e-32	1.61414e-31	1.3426	NaN	NaN		202343	327274	1.37722e-16	2.46403e-16	0.763561	NaN	NaN		52750.2	31920.5	8.11516e-22	4.64951e-21	0.668659	NaN	NaN
1624.86	122096	190277	2.4724e-25	5.80549e-25	0.639086	NaN	NaN		183394	206439	8.26031e-26	2.14205e-25	1.1835	NaN	NaN		196696	311323	2.00708e-15	3.449e-15	0.735583	NaN	NaN		49275.3	30333.3	1.09726e-22	7.1439e-22	0.659352	0.00767398	181
1625.78	104625	155048	1.14627e-26	2.88641e-26	0.638614	NaN	NaN		165983	176265	8.13741e-09	1.26692e-08	0.60886	NaN	NaN		167754	248170	1.32017e-17	2.43531e-17	0.758088	NaN	NaN		41612.9	26063.7	5.80373e-19	2.29417e-18	0.629277	NaN	NaN
1626.81	106451	138507	7.98811e-22	1.55484e-21	0.541164	NaN	NaN		161208	173190	8.178e-13	1.44091e-12	0.771262	NaN	NaN		174615	210601	1.07476e-07	1.43399e-07	0.427767	NaN	NaN		40098.8	26304.6	2.30655e-15	6.00047e-15	0.574121	0.00664457	199
1627.84	93771.4	111694	9.43257e-17	1.3954e-16	0.434804	NaN	NaN		140253	141063	0.399674	0.422032	0.0881207	NaN	NaN		152847	166605	0.000169344	0.00020353	0.271548	NaN	NaN		36407	24239.7	5.11013e-14	1.164e-13	0.550275	NaN	NaN
1628.83	179722	177883	0.607629	0.60913	0.0471546	NaN	NaN		285656	221618	1.4013e-45	7.00649e-45	1.50979	NaN	NaN		255087	260007	0.438937	0.450975	0.0727586	NaN	NaN		99710.2	47214.2	5.60519e-44	2.13278e-42	0.884776	NaN	NaN
1629.79	236960	232689	0.836004	0.836691	0.089807	NaN	NaN		381732	332434	1.14073e-22	2.69939e-22	0.955914	NaN	NaN		342910	318662	0.163274	0.171961	0.089688	NaN	NaN		125085	59411	1.4013e-45	5.74532e-44	0.929095	NaN	NaN
1630.84	175403	197631	2.31291e-07	2.49975e-07	0.336209	0.0117707	264		288096	290472	0.450408	0.470503	0.0730398	NaN	NaN		265708	271291	0.0726681	0.077813	0.124664	NaN	NaN		81614.7	44177.7	1.88717e-36	4.46142e-35	0.800973	NaN	NaN
1631.9	127987	150770	7.51086e-12	9.19966e-12	0.438735	0.00775096	420		201533	226688	3.76889e-22	8.78206e-22	1.11058	NaN	NaN		201979	206543	0.0594514	0.0639136	0.148813	NaN	NaN		53893.2	30778.7	6.32862e-28	7.16753e-27	0.727122	NaN	NaN
1632.79	178098	295366	2.60012e-36	1.02948e-35	0.80113	NaN	NaN		347896	335947	5.79188e-07	8.4755e-07	0.540968	NaN	NaN		279828	477767	4.343e-32	1.16595e-31	1.16558	NaN	NaN		66166.2	43380.3	4.23287e-16	1.18472e-15	0.589681	NaN	NaN
1633.8	147153	245283	3.10563e-38	1.32206e-37	0.808425	0.00638456	469		285491	266251	4.6994e-14	8.57157e-14	0.805162	NaN	NaN		230670	402733	1.30218e-36	3.92427e-36	1.23879	NaN	NaN		55417.8	37276.3	4.35768e-14	9.9727e-14	0.536292	NaN	NaN
1634.82	158998	225032	1.06968e-25	2.56871e-25	0.578754	NaN	NaN		296094	259058	2.87653e-29	8.38843e-29	1.18159	NaN	NaN		252069	355443	6.0686e-17	1.09785e-16	0.768038	NaN	NaN		59268.2	41483.1	3.27679e-13	6.87252e-13	0.537831	NaN	NaN
1635.82	127624	160931	9.29993e-18	1.44422e-17	0.435803	NaN	NaN		219817	193314	3.77532e-30	1.12245e-29	1.1866	NaN	NaN		198223	243503	3.02368e-08	4.11782e-08	0.475828	NaN	NaN		53704.3	37384.5	3.34502e-13	7.00354e-13	0.532739	NaN	NaN
1636.85	110749	128132	7.26069e-11	8.62849e-11	0.326671	NaN	NaN		184097	157968	1.4013e-45	7.00649e-45	1.52875	0.00384333	152		169944	190916	2.1299e-05	2.64743e-05	0.324832	NaN	NaN		49349.1	30668.7	3.71618e-20	1.70092e-19	0.634955	NaN	NaN
1637.79	152102	199735	3.05049e-16	4.39003e-16	0.557872	0.0131879	225		261445	329780	3.43321e-24	8.53047e-24	1.26169	NaN	NaN		239812	262505	0.00789732	0.00891102	0.236827	NaN	NaN		61025.8	34531.6	2.73367e-25	2.35606e-24	0.700511	NaN	NaN
1638.83	132022	197250	6.01761e-31	1.9035e-30	0.778954	NaN	NaN		220305	296214	2.64565e-42	1.23651e-41	1.54612	NaN	NaN		210506	276559	9.18952e-11	1.36776e-10	0.614589	NaN	NaN		51925.8	32702.4	2.07171e-13	4.42898e-13	0.54676	NaN	NaN
1639.91	1.18284e+06	1.58371e+06	4.55273e-23	9.45896e-23	0.719203	NaN	NaN		1.48441e+06	3866523	1.4013e-45	7.00649e-45	2.55344	NaN	NaN		2177806	1.38381e+06	2.71208e-11	4.10436e-11	0.446447	NaN	NaN		287192	286299	0.797476	0.805748	0.0132676	0.0434498	30
1640.25	35139.5	53197.3	1.36666e-40	6.44925e-40	0.92474	NaN	NaN		46399.1	132243	1.4013e-45	7.00649e-45	2.57584	NaN	NaN		60872	43702.1	0.0459902	0.0497274	0.238367	NaN	NaN		11468.8	11440.7	0.0146218	0.0167234	0.108027	0.0393856	31
1640.92	1.07876e+06	1.47115e+06	7.79401e-25	1.77368e-24	0.762917	0.020423	147		1.4031e+06	3.17931e+06	1.4013e-45	7.00649e-45	2.51027	NaN	NaN		1955290	1.52065e+06	0.000718676	0.000845808	0.22273	NaN	NaN		281142	255263	0.129008	0.138997	0.152571	0.0801014	16
1641.91	561860	840059	1.0587e-31	3.45569e-31	0.864572	0.012795	237		821740	1583737	1.4013e-45	7.00649e-45	2.30466	NaN	NaN		972041	1.00453e+06	0.0276894	0.030262	0.20094	NaN	NaN		172770	134761	1.56268e-05	2.06351e-05	0.37155	NaN	NaN
1642.9	237875	365742	2.20795e-34	8.09694e-34	0.882619	NaN	NaN		370554	609908	1.4013e-45	7.00649e-45	2.22823	NaN	NaN		396415	480939	8.70146e-08	1.1629e-07	0.473068	NaN	NaN		82765.8	58837.3	7.32044e-10	1.20279e-09	0.465344	NaN	NaN
1643.12	14733.8	24661.4	1.4013e-45	8.40779e-45	1.07782	NaN	NaN		22918	39677.2	1.4013e-45	7.00649e-45	2.25094	NaN	NaN		23206.2	32319.1	4.13303e-21	8.41466e-21	0.800901	NaN	NaN		6284.58	5081.6	0.00300063	0.00358163	0.274936	NaN	NaN
1643.83	179457	254570	3.36522e-41	1.64875e-40	0.764637	0.0189061	156		281870	368019	1.4013e-45	7.00649e-45	1.86423	NaN	NaN		295697	352258	4.84797e-07	6.34667e-07	0.43856	NaN	NaN		64981.5	57603.4	0.260427	0.274519	0.135002	NaN	NaN
1644.85	138973	180535	1.29598e-33	4.55368e-33	0.604505	0.0213741	137		210215	235129	1.35627e-21	3.12148e-21	1.05204	NaN	NaN		226998	260204	7.77176e-06	9.78503e-06	0.366769	NaN	NaN		53207.6	45545.5	0.14988	0.160845	0.157712	NaN	NaN
1645.86	101829	128929	1.09684e-18	1.78291e-18	0.469487	NaN	NaN		152801	158822	7.4022e-06	1.0461e-05	0.47439	NaN	NaN		162663	192326	0.000445554	0.000529231	0.346745	NaN	NaN		42303	30672.2	1.45569e-07	2.08383e-07	0.421747	NaN	NaN
1646.79	100481	125924	1.21334e-16	1.77981e-16	0.423829	NaN	NaN		161754	149062	3.24841e-16	6.29267e-16	0.885125	NaN	NaN		158129	192876	3.05655e-07	4.02744e-07	0.434119	NaN	NaN		42172.3	27855.2	5.0984e-12	9.6312e-12	0.518292	NaN	NaN
1647.81	111028	143665	5.26037e-14	6.95386e-14	0.411029	NaN	NaN		179873	167007	6.39528e-13	1.1342e-12	0.769025	0.0055464	141		177230	224923	4.25662e-06	5.41529e-06	0.429181	NaN	NaN		44290.4	27848.5	1.27938e-18	4.91372e-18	0.624623	NaN	NaN
1648.81	131228	191403	4.22268e-20	7.48888e-20	0.5474	NaN	NaN		221093	197020	4.52758e-30	1.3412e-29	1.23912	NaN	NaN		209211	317391	2.92719e-17	5.33113e-17	0.851934	NaN	NaN		51329.2	32506.5	3.42631e-19	1.39984e-18	0.62676	NaN	NaN
1649.82	123131	172200	2.72127e-19	4.5952e-19	0.513148	0.00779907	414		209807	182773	9.3432e-37	3.61122e-36	1.38517	0.00372007	169		194995	281179	8.80865e-16	1.53757e-15	0.801708	NaN	NaN		48935.5	30891.2	7.91393e-18	2.75483e-17	0.615834	0.00982639	138
1650.8	222906	295722	9.99861e-23	2.0511e-22	0.592755	0.190101	19		316950	369127	2.21724e-32	7.2567e-32	1.38187	0.0112271	63		340907	427738	5.53772e-09	7.70975e-09	0.535329	NaN	NaN		108145	83569.6	1.37293e-17	4.62389e-17	0.573239	0.266926	7
1651.83	206823	294893	1.98471e-29	5.8156e-29	0.789993	0.513758	5		294437	440030	1.4013e-45	7.00649e-45	2.35275	0.00757442	95		316749	393164	5.08852e-09	7.08841e-09	0.509707	NaN	NaN		99918.2	75784.8	3.12513e-16	8.91064e-16	0.543845	0.0625147	23
1652.8	156673	231026	7.39781e-33	2.5479e-32	0.781204	0.149204	24		245010	328025	1.4013e-45	7.00649e-45	1.96372	NaN	NaN		241083	323644	2.75424e-14	4.57787e-14	0.674435	NaN	NaN		71498.1	51424.4	6.00037e-16	1.65469e-15	0.556242	0.0117404	111
1653.82	136867	197343	9.28745e-29	2.61747e-28	0.742854	NaN	NaN		230760	310707	1.4013e-45	7.00649e-45	1.98856	NaN	NaN		213299	264557	8.79766e-09	1.2158e-08	0.501333	NaN	NaN		57703.7	37949.3	6.89139e-17	2.13493e-16	0.587192	NaN	NaN
1654.87	157685	263799	6.91148e-41	3.33257e-40	0.838636	NaN	NaN		250087	296832	2.36453e-28	6.68715e-28	1.38882	0.0110926	65		230136	417214	4.47249e-32	1.1994e-31	1.21333	NaN	NaN		82148.4	52602	5.0212e-13	1.03265e-12	0.529634	NaN	NaN
1655.87	135076	218887	4.86025e-39	2.15568e-38	0.755264	NaN	NaN		202752	211781	0.651553	0.667171	0.0454591	NaN	NaN		197504	359865	2.38176e-31	6.26981e-31	1.21923	NaN	NaN		71739.2	50139.6	4.71507e-06	6.35022e-06	0.373219	NaN	NaN
1656.88	111117	155883	1.14201e-28	3.19998e-28	0.578585	NaN	NaN		168886	161284	6.05782e-10	9.8077e-10	0.652902	NaN	NaN		169688	249461	1.65998e-19	3.23364e-19	0.824927	NaN	NaN		52531.5	37031.9	1.65787e-06	2.27304e-06	0.410932	NaN	NaN
1657.79	119205	150955	1.99363e-23	4.22865e-23	0.49687	NaN	NaN		196754	190256	9.24093e-05	0.000125218	0.425411	NaN	NaN		186152	223352	4.34064e-09	6.07441e-09	0.458743	NaN	NaN		50555	35255.6	1.43078e-08	2.15724e-08	0.441973	NaN	NaN
1658.8	109911	137058	1.5492e-23	3.30614e-23	0.508173	NaN	NaN		179516	178571	0.455662	0.475584	0.093334	NaN	NaN		172430	199139	9.11917e-09	1.2588e-08	0.409271	NaN	NaN		46212.4	32565.4	9.24805e-10	1.50528e-09	0.464979	NaN	NaN
1659.8	123465	134249	1.24015e-07	1.3475e-07	0.289103	0.0874384	35		211162	190656	3.47333e-19	7.34164e-19	0.903076	NaN	NaN		191474	188002	0.253519	0.264489	0.0717553	NaN	NaN		52419.1	29937.3	7.99101e-22	4.58917e-21	0.651768	0.0253056	47
1660.85	132414	136175	6.52843e-05	6.83143e-05	0.225402	0.00775096	419		202288	192908	7.30197e-06	1.03314e-05	0.491694	NaN	NaN		211356	192077	0.550424	0.562671	0.0670223	NaN	NaN		54622.6	28995.4	3.51629e-27	3.70656e-26	0.741424	NaN	NaN
1661.85	141171	156655	1.0076e-09	1.16005e-09	0.347445	0.0145932	203		215390	235948	3.35926e-15	6.36561e-15	0.896821	NaN	NaN		229194	213747	0.464781	0.476925	0.0574065	NaN	NaN		54971.9	32758.4	1.5694e-18	5.96174e-18	0.629985	NaN	NaN
1662.85	123425	163060	7.63608e-28	2.04553e-27	0.591155	NaN	NaN		195248	217298	9.47948e-20	2.04451e-19	1.02484	NaN	NaN		197374	237224	2.73141e-08	3.72395e-08	0.448889	NaN	NaN		49619.6	35087.2	4.31374e-08	6.32388e-08	0.433242	NaN	NaN
1663.81	95990.2	127930	1.99741e-27	5.24669e-27	0.586242	NaN	NaN		154031	160736	1.20704e-05	1.69501e-05	0.443142	NaN	NaN		151295	191339	1.10517e-12	1.74069e-12	0.596533	NaN	NaN		40159.9	27689.2	3.39017e-11	6.05655e-11	0.497754	0.00555946	231
1664.86	84890.8	108446	1.87032e-22	3.75451e-22	0.530855	NaN	NaN		132771	139099	3.03112e-07	4.47591e-07	0.531212	NaN	NaN		134490	160659	1.27179e-08	1.74665e-08	0.466626	NaN	NaN		35431.7	23442	1.13676e-13	2.47585e-13	0.547162	NaN	NaN
1665.87	97943.4	210922	3.64898e-42	1.85112e-41	0.859148	0.0151361	197		149958	166089	6.89496e-23	1.63957e-22	1.09037	0.00183772	190		157125	384849	5.30044e-37	1.61737e-36	1.33206	NaN	NaN		39678.6	27120.7	6.1993e-11	1.08834e-10	0.509035	NaN	NaN
1666.81	119006	287026	1.04908e-39	4.77479e-39	0.904301	NaN	NaN		176167	189663	1.28139e-14	2.38729e-14	0.849263	NaN	NaN		184690	547026	1.4013e-45	5.60519e-45	1.64361	NaN	NaN		54423	32780.2	4.70137e-23	3.17995e-22	0.682507	NaN	NaN
1667.86	125821	242225	7.70361e-25	1.75475e-24	0.670119	NaN	NaN		210198	193523	1.11139e-17	2.24769e-17	0.827121	NaN	NaN		190947	440429	2.37372e-38	7.48705e-38	1.30067	NaN	NaN		57729.6	31152.6	8.9613e-32	1.48441e-30	0.759745	0.00864546	158
1668.82	153003	232454	1.26737e-21	2.43763e-21	0.630777	NaN	NaN		263661	283123	0.000106917	0.000144234	0.455182	NaN	NaN		239151	365044	2.09823e-16	3.73479e-16	0.765587	NaN	NaN		63071.1	34968.8	1.52677e-33	2.90444e-32	0.772914	NaN	NaN
1669.84	167176	393726	1.4013e-45	8.40779e-45	1.12873	0.00732166	429		258846	303494	1.45746e-20	3.23511e-20	1.15163	NaN	NaN		270465	731636	1.4013e-45	5.60519e-45	1.87895	NaN	NaN		65357.6	38749.9	9.85317e-24	7.35965e-23	0.694084	NaN	NaN
1670.83	144373	340298	1.4013e-45	8.40779e-45	1.13574	0.00293078	632		229723	241434	0.000167672	0.000222862	0.407119	NaN	NaN		234613	644339	1.4013e-45	5.60519e-45	1.97683	NaN	NaN		54647.3	32852.3	3.87715e-22	2.35433e-21	0.661061	NaN	NaN
1671.83	124390	220620	1.18284e-33	4.16817e-33	0.80829	NaN	NaN		207519	198694	2.10434e-07	3.12634e-07	0.552082	NaN	NaN		197218	387764	1.4013e-45	5.60519e-45	1.44874	NaN	NaN		49889.4	29681.1	1.98681e-23	1.42291e-22	0.680138	NaN	NaN
1672.8	119698	165580	9.52906e-26	2.29281e-25	0.578355	NaN	NaN		197529	187218	3.48976e-10	5.68399e-10	0.674359	NaN	NaN		189073	261403	1.87331e-18	3.57485e-18	0.763072	NaN	NaN		48928.1	32985.7	2.17856e-14	5.16031e-14	0.553231	NaN	NaN
1673.81	107548	134505	8.54076e-21	1.58469e-20	0.497509	NaN	NaN		174671	176384	0.634741	0.650777	0.0251011	NaN	NaN		169463	196372	3.54514e-07	4.6561e-07	0.402454	NaN	NaN		44729.9	30027.6	2.38596e-13	5.06964e-13	0.522938	NaN	NaN
1674.85	113670	128899	3.01177e-13	3.8578e-13	0.384545	0.00387558	604		185246	183357	0.506226	0.526328	0.0664043	NaN	NaN		179225	179476	0.0245258	0.0268889	0.118106	NaN	NaN		47085.4	29814.3	1.05761e-16	3.19118e-16	0.594058	NaN	NaN
1675.87	107867	129290	1.2958e-17	1.99323e-17	0.432007	NaN	NaN		183665	178184	0.000947656	0.0012177	0.35457	NaN	NaN		169076	182337	0.0013916	0.00161976	0.2398	NaN	NaN		44381.7	30929.1	2.03346e-10	3.44571e-10	0.487983	NaN	NaN
1676.86	109108	135069	4.27299e-18	6.72574e-18	0.444164	NaN	NaN		177690	174908	0.0561825	0.0639273	0.20114	NaN	NaN		170627	196564	0.00014237	0.000171534	0.33139	NaN	NaN		46415.9	32427.4	9.40495e-12	1.74817e-11	0.512055	NaN	NaN
1677.85	126443	151673	6.22144e-17	9.25991e-17	0.479253	0.00590548	494		188929	215871	6.09841e-32	1.94113e-31	1.31536	NaN	NaN		205032	211061	0.161416	0.170225	0.14	NaN	NaN		50036.9	35156.1	1.16318e-11	2.14246e-11	0.496814	NaN	NaN
1678.86	120681	183146	8.07744e-30	2.40153e-29	0.690377	NaN	NaN		176073	202317	1.7059e-38	7.04047e-38	1.43538	0.00364164	173		195258	294447	2.33099e-14	3.88498e-14	0.842672	NaN	NaN		48747.1	33165.4	1.48759e-11	2.72352e-11	0.496833	NaN	NaN
1679.84	95877.6	158829	2.0404e-36	8.11824e-36	0.798486	NaN	NaN		143356	153867	1.66354e-12	2.89752e-12	0.766641	NaN	NaN		152478	268201	4.58907e-30	1.17625e-29	1.21144	NaN	NaN		40486	27540.7	7.00935e-12	1.30988e-11	0.50951	NaN	NaN
1680.86	94203	135121	8.33723e-24	1.80615e-23	0.6083	0.00975547	336		141595	147873	1.03133e-05	1.45078e-05	0.464211	NaN	NaN		145645	216814	1.15565e-19	2.26388e-19	0.863615	NaN	NaN		43238.7	25930.7	3.4838e-22	2.14761e-21	0.656104	0.010985	119
1681.86	109102	136121	1.60393e-15	2.2343e-15	0.446344	0.00960847	345		170874	163036	3.77349e-07	5.5553e-07	0.540076	NaN	NaN		168532	207948	1.81458e-10	2.66656e-10	0.540211	NaN	NaN		49194.7	29498.3	2.19977e-22	1.37698e-21	0.658432	0.00665794	198
1682.87	114823	127634	2.97673e-08	3.28574e-08	0.30559	NaN	NaN		177996	166702	1.56158e-13	2.80831e-13	0.783699	NaN	NaN		178023	185577	0.0077382	0.00873957	0.190948	NaN	NaN		51485.6	29888	2.04225e-26	1.96557e-25	0.708278	NaN	NaN
1683.86	104668	112521	3.40811e-06	3.61917e-06	0.257136	0.00437203	581		169264	151750	3.3526e-31	1.0426e-30	1.26483	NaN	NaN		163135	160715	0.257585	0.268386	0.061603	NaN	NaN		45171.7	26666.5	4.48218e-27	4.62462e-26	0.721671	0.00770518	176
1684.87	178122	211170	1.28317e-08	1.43064e-08	0.442364	NaN	NaN		254747	343420	1.4013e-45	7.00649e-45	1.78283	NaN	NaN		251653	276232	0.0157745	0.0175313	0.217975	NaN	NaN		103972	41656	3.18923e-38	8.62863e-37	0.81705	0.0116914	112
1685.89	271520	276184	0.114188	0.115805	0.276741	NaN	NaN		360351	503793	1.4013e-45	7.00649e-45	2.13439	NaN	NaN		409168	338160	9.00111e-05	0.000109424	0.234548	NaN	NaN		140713	45993.5	1.4013e-45	5.74532e-44	0.88641	0.0351211	38
1686.12	9306.32	10247.8	1.43449e-09	1.64144e-09	0.455613	NaN	NaN		11105.5	18276.5	1.4013e-45	7.00649e-45	2.35119	NaN	NaN		11494.6	11695.1	0.0095912	0.0107674	0.155573	NaN	NaN		7170.04	3037.51	2.96061e-25	2.53841e-24	0.721799	NaN	NaN
1686.87	211976	209695	0.0950837	0.0966313	0.222051	0.00820699	402		287053	355520	6.99387e-38	2.80561e-37	1.49136	NaN	NaN		321261	268618	0.00163529	0.00189887	0.208332	NaN	NaN		107454	38560	1.4013e-45	5.74532e-44	0.899054	NaN	NaN
1687.15	5068.02	5431.35	6.61584e-09	7.42035e-09	0.3782	NaN	NaN		6517.34	9101.13	9.10844e-44	4.47014e-43	1.58902	NaN	NaN		6598.21	6390.18	0.228348	0.238843	0.0537243	NaN	NaN		3546.22	1769.7	7.75101e-18	2.71174e-17	0.621593	NaN	NaN
1687.81	176196	196815	6.80505e-06	7.20135e-06	0.355497	NaN	NaN		241077	304573	1.4013e-45	7.00649e-45	1.83829	NaN	NaN		284047	270601	0.239496	0.250289	0.0221966	NaN	NaN		74395.5	33120.1	2.96284e-37	7.59423e-36	0.810864	0.0353682	36
1688.1	6336.3	8060.82	1.59803e-22	3.22387e-22	0.585217	NaN	NaN		9239.27	11621.6	5.91425e-39	2.47869e-38	1.45175	NaN	NaN		9305.97	10964.9	5.56022e-07	7.2557e-07	0.395712	NaN	NaN		3369.71	2078.21	2.54724e-12	4.92264e-12	0.549737	NaN	NaN
1688.82	160457	201736	8.59661e-16	1.21349e-15	0.478286	NaN	NaN		233950	267401	1.01764e-32	3.37595e-32	1.34036	NaN	NaN		252459	296448	0.000164608	0.000198034	0.380474	NaN	NaN		70959.5	40742.7	2.47932e-21	1.31528e-20	0.657968	NaN	NaN
1689.85	116475	144255	2.06049e-14	2.74619e-14	0.453146	NaN	NaN		178341	195719	9.46216e-12	1.60896e-11	0.810336	NaN	NaN		180594	207360	0.00139937	0.00162803	0.321453	NaN	NaN		52540.8	31771.5	6.72789e-19	2.64232e-18	0.623527	NaN	NaN
1690.86	116582	145155	9.19049e-14	1.20252e-13	0.435992	NaN	NaN		191445	198630	0.00700063	0.00853607	0.289122	NaN	NaN		180415	209115	0.00122379	0.00142649	0.32107	NaN	NaN		50989.6	30259.2	1.70624e-21	9.2946e-21	0.650254	NaN	NaN
1691.86	122098	153158	1.11388e-14	1.49851e-14	0.454091	NaN	NaN		205299	212214	0.000972549	0.00124705	0.34382	NaN	NaN		193056	220935	0.00199781	0.00230772	0.307726	NaN	NaN		49188.5	29791.7	3.5225e-21	1.82885e-20	0.64486	NaN	NaN
1692.86	124943	152026	5.30392e-15	7.23127e-15	0.453127	NaN	NaN		207883	219346	4.15792e-09	6.54886e-09	0.614023	NaN	NaN		198830	214036	0.00680361	0.00769475	0.228215	NaN	NaN		49563.8	30171.1	2.5387e-21	1.34094e-20	0.664468	NaN	NaN
1693.87	120220	175033	1.91221e-23	4.05949e-23	0.580663	NaN	NaN		190686	204192	5.39616e-15	1.01464e-14	0.846575	NaN	NaN		191364	276081	3.81302e-11	5.74193e-11	0.622674	NaN	NaN		49015.2	30922.6	3.03326e-18	1.10569e-17	0.612193	NaN	NaN
1694.81	157442	216290	6.72194e-18	1.04923e-17	0.519131	0.00926771	352		218344	230881	2.0801e-08	3.19763e-08	0.600706	NaN	NaN		216565	334915	5.25134e-20	1.03622e-19	0.857366	NaN	NaN		97925.7	60388.8	1.16357e-29	1.63775e-28	0.730594	0.0288506	42
1695.83	142673	179572	1.03176e-13	1.34637e-13	0.437631	NaN	NaN		202069	209206	6.10024e-05	8.34498e-05	0.442862	NaN	NaN		194887	265395	3.30981e-13	5.33028e-13	0.672564	NaN	NaN		89289.9	53880.7	6.50598e-29	8.25107e-28	0.733225	0.0123041	102
1696.83	148818	164148	2.82823e-06	3.00599e-06	0.280291	0.00785787	407		229478	212370	0.011228	0.0134947	0.262723	0.0335804	27		207442	231445	0.000323305	0.000385527	0.317524	NaN	NaN		86833.3	48697.8	5.16316e-33	9.54277e-32	0.78607	NaN	NaN
1697.82	145510	169475	3.21236e-08	3.54422e-08	0.325838	0.0391035	81		248665	217643	2.71874e-28	7.67997e-28	1.14004	0.00558002	137		207590	245861	1.02798e-05	1.29094e-05	0.400618	NaN	NaN		77274.8	42871.6	2.56867e-30	3.74534e-29	0.751201	0.00655099	212
1698.84	146580	153333	0.00459003	0.00472589	0.178421	0.0596844	52		243912	209040	1.4013e-45	7.00649e-45	1.75786	0.0127845	58		222473	217396	0.679326	0.687228	0.00422216	NaN	NaN		67375.1	36804.4	1.88943e-30	2.78834e-29	0.746643	0.0120835	104
1699.84	131178	130400	0.0567201	0.0578364	0.134273	0.0230925	131		209227	189113	3.53283e-25	9.08388e-25	1.13967	NaN	NaN		207925	178923	0.000134434	0.000162213	0.231597	NaN	NaN		54067.6	30968.3	3.46607e-25	2.96136e-24	0.709902	NaN	NaN
1700.84	114092	111394	0.0332907	0.0340314	0.14319	NaN	NaN		175868	166433	2.87883e-08	4.39771e-08	0.588457	NaN	NaN		184250	149957	2.0388e-06	2.62116e-06	0.306043	NaN	NaN		45003.5	26706.2	4.37991e-23	2.98279e-22	0.681727	NaN	NaN
1701.83	102935	115121	5.03986e-05	5.27604e-05	0.258247	0.0244901	119		176263	157863	2.59277e-23	6.2447e-23	1.02222	NaN	NaN		161804	164924	0.574437	0.585008	0.0586351	NaN	NaN		41815	24911.2	3.95833e-23	2.71851e-22	0.677533	NaN	NaN
1702.85	110990	284447	7.19179e-38	3.03501e-37	1.1409	0.00537295	523		200938	184327	9.4156e-18	1.90582e-17	0.882627	NaN	NaN		169551	546769	1.4013e-45	5.60519e-45	2.14766	0.0260929	19		47699.2	29208.5	2.70479e-17	8.80503e-17	0.602532	NaN	NaN
1703.85	103397	254857	3.12068e-40	1.45572e-39	1.1101	0.00340051	620		185950	167747	1.79795e-25	4.64265e-25	1.07277	NaN	NaN		155567	485661	1.4013e-45	5.60519e-45	2.11275	NaN	NaN		46659	29621.2	7.8032e-15	1.93294e-14	0.554587	NaN	NaN
1704.83	90315.2	168192	2.28195e-32	7.6854e-32	0.82962	0.0234772	126		158777	144674	2.26749e-22	5.31408e-22	1.00261	NaN	NaN		135148	296738	1.16308e-42	4.08619e-42	1.60942	0.00217455	150		41920.6	25846	2.56313e-19	1.06688e-18	0.623668	NaN	NaN
1705.85	146177	224398	2.62569e-22	5.24063e-22	0.82175	NaN	NaN		261227	408016	1.44573e-40	6.35444e-40	1.69721	NaN	NaN		232533	279789	9.48752e-06	1.19391e-05	0.450509	NaN	NaN		55424.1	32056.9	1.52763e-23	1.1137e-22	0.687298	NaN	NaN
1706.87	164972	230308	2.38764e-15	3.30148e-15	0.644314	NaN	NaN		309212	443646	4.16688e-27	1.13621e-26	1.487	NaN	NaN		255008	269768	0.0376016	0.0407477	0.203975	NaN	NaN		66793.5	37484.4	6.39609e-28	7.2104e-27	0.731642	NaN	NaN
1707.86	147538	185741	1.11886e-10	1.32446e-10	0.473615	0.00734171	428		269486	320489	2.07877e-14	3.84928e-14	1.06392	NaN	NaN		229162	236401	0.430931	0.443123	0.0970904	NaN	NaN		59825.4	32267.5	3.56461e-31	5.74823e-30	0.750444	NaN	NaN
1708.9	136311	162991	2.50947e-11	3.02353e-11	0.408828	NaN	NaN		244916	252427	0.0391641	0.0450471	0.250311	NaN	NaN		212358	220407	0.169413	0.178117	0.125239	NaN	NaN		55323.5	31839	2.95056e-24	2.29541e-23	0.703423	NaN	NaN
1709.88	117798	138186	3.09589e-10	3.60349e-10	0.375149	0.00830354	391		211683	202164	4.10889e-06	5.87501e-06	0.488933	NaN	NaN		182680	191314	0.157579	0.16625	0.155698	NaN	NaN		48521.8	29523.5	1.69536e-22	1.08068e-21	0.663569	NaN	NaN
1710.89	117715	133448	6.77967e-08	7.40623e-08	0.300569	NaN	NaN		203188	183144	3.74379e-30	1.11444e-29	1.24961	NaN	NaN		176750	187662	0.0764581	0.0817635	0.18873	NaN	NaN		54675.7	33105.6	3.701e-22	2.27574e-21	0.659499	NaN	NaN
1711.89	122880	144339	7.32999e-08	8.00382e-08	0.293202	NaN	NaN		219751	185221	1.4013e-45	7.00649e-45	1.70005	NaN	NaN		185616	211889	0.0207712	0.0229067	0.269554	NaN	NaN		55001.9	33537.9	6.61424e-22	3.85303e-21	0.669132	0.00887719	143
1712.89	109522	129241	5.48124e-10	6.34354e-10	0.304187	NaN	NaN		205354	163593	1.4013e-45	7.00649e-45	1.94866	NaN	NaN		166312	190623	0.00520524	0.00592556	0.2881	NaN	NaN		46885.3	30450	2.59265e-16	7.45348e-16	0.583916	NaN	NaN
1713.91	98713	126249	9.12816e-15	1.23347e-14	0.424467	0.00341922	616		178043	162000	2.88144e-24	7.18884e-24	1.09428	NaN	NaN		149507	188018	8.45471e-08	1.13054e-07	0.442161	NaN	NaN		43625	26034.8	2.01556e-22	1.27147e-21	0.669789	NaN	NaN
1714.85	134251	158362	7.97578e-07	8.55175e-07	0.295769	NaN	NaN		243766	208955	6.1589e-38	2.49118e-37	1.28191	NaN	NaN		196638	231661	0.000527934	0.000624949	0.285885	NaN	NaN		64820.8	33917.9	8.54384e-35	1.84108e-33	0.785917	0.00857416	160
1715.87	125889	147085	6.70906e-08	7.33238e-08	0.316914	NaN	NaN		228009	199613	6.26791e-30	1.85448e-29	1.13866	NaN	NaN		183181	209861	0.000602877	0.000711244	0.29054	NaN	NaN		61900.7	34288.1	6.23455e-30	8.87786e-29	0.740942	NaN	NaN
1716.88	105408	130683	1.62638e-12	2.03193e-12	0.392699	NaN	NaN		181464	164100	5.07752e-25	1.29463e-24	1.03938	NaN	NaN		153306	192803	1.4791e-08	2.02794e-08	0.506913	NaN	NaN		53276.2	31615.4	3.61746e-24	2.79636e-23	0.6899	NaN	NaN
1717.89	82016.5	103601	1.34325e-16	1.96445e-16	0.446299	NaN	NaN		137429	130324	6.58183e-10	1.06419e-09	0.657472	NaN	NaN		120772	151853	3.06571e-09	4.31254e-09	0.527054	NaN	NaN		40734	26130.1	1.62026e-17	5.39717e-17	0.599906	NaN	NaN
1718.9	90245.2	106902	5.51204e-12	6.77186e-12	0.381519	NaN	NaN		152767	144195	3.00282e-11	5.05312e-11	0.761692	NaN	NaN		136484	152397	0.000269769	0.000322477	0.30404	NaN	NaN		41516.7	25680.7	2.63176e-21	1.38409e-20	0.664402	NaN	NaN
1719.89	91065.4	111300	1.2952e-13	1.68293e-13	0.396361	NaN	NaN		160161	145331	4.12789e-24	1.02045e-23	1.08061	NaN	NaN		136955	161740	3.25709e-06	4.1589e-06	0.414351	NaN	NaN		41673.3	26195.1	3.53626e-19	1.43993e-18	0.625279	NaN	NaN
1720.95	102674	118273	4.87179e-06	5.16673e-06	0.298415	NaN	NaN		177119	160815	7.47033e-25	1.89482e-24	1.11464	NaN	NaN		146787	168728	0.000965634	0.00113099	0.337664	NaN	NaN		54018.8	27397.6	5.02669e-35	1.11273e-33	0.785102	0.0671133	20
1721.83	139229	144597	0.00410606	0.00423297	0.234531	NaN	NaN		217436	225245	0.0145856	0.0173842	0.26341	NaN	NaN		198718	191367	0.814344	0.819392	0.0333637	NaN	NaN		76864.5	32492	4.77843e-43	1.68632e-41	0.856792	NaN	NaN
1722.26	2014.38	1743.6	1.55309e-11	1.88806e-11	0.258892	0.00442916	569		1340.18	2139.42	3.83039e-13	6.83297e-13	1.03237	NaN	NaN		1275.46	2162.76	1.4013e-45	5.60519e-45	1.35199	NaN	NaN		2745.5	959.966	1.31449e-26	1.29586e-25	0.748466	NaN	NaN
1722.83	159148	155174	0.152064	0.153961	0.178313	0.0177179	167		227541	251374	2.10158e-19	4.47712e-19	1.03692	NaN	NaN		231816	198932	0.0208856	0.0230224	0.157008	NaN	NaN		86942.5	36260.1	1.4013e-45	5.74532e-44	0.870067	0.0740921	18
1723.93	138428	142745	0.00247729	0.0025571	0.241666	0.00877393	373		207916	226674	3.19963e-17	6.36527e-17	0.928303	NaN	NaN		207247	184673	0.0300957	0.0328623	0.123867	NaN	NaN		69355.7	34382.2	5.87833e-33	1.07622e-31	0.782882	NaN	NaN
1724.87	122528	136232	2.49322e-06	2.6534e-06	0.311066	NaN	NaN		196649	201556	0.00355246	0.00441338	0.298075	NaN	NaN		188360	185833	0.830842	0.834957	0.0497869	NaN	NaN		55334.5	31001.9	8.73034e-27	8.8209e-26	0.717678	NaN	NaN
1725.87	115440	134176	5.07975e-09	5.70797e-09	0.359802	0.00585336	500		186361	188356	0.132741	0.14672	0.147225	NaN	NaN		180114	188931	0.28386	0.295259	0.159074	NaN	NaN		49706.4	30136.3	3.15106e-22	1.95735e-21	0.665314	NaN	NaN
1726.87	98994.6	116217	2.13363e-10	2.50019e-10	0.354513	NaN	NaN		166821	155624	2.79903e-14	5.16337e-14	0.847672	NaN	NaN		153373	166918	0.0237255	0.026035	0.241165	NaN	NaN		42523.4	27158.1	2.20181e-17	7.26479e-17	0.589938	NaN	NaN
1727.89	103779	120629	1.91001e-08	2.12125e-08	0.357592	0.00439608	576		177999	180254	0.88082	0.88738	0.032442	NaN	NaN		157905	162585	0.656812	0.666113	0.097072	NaN	NaN		46587	28665.2	1.89333e-21	1.02223e-20	0.646936	NaN	NaN
1728.84	114417	126503	2.77074e-06	2.94618e-06	0.295575	NaN	NaN		193016	189221	0.0177685	0.0210337	0.25184	NaN	NaN		173541	168171	0.426466	0.438717	0.0184928	NaN	NaN		52306.3	32801.1	2.07051e-20	9.84707e-20	0.641556	NaN	NaN
1729.85	100424	115218	3.25001e-09	3.67569e-09	0.336889	NaN	NaN		165877	160689	0.00175695	0.00222012	0.32777	NaN	NaN		153492	159635	0.46928	0.481339	0.128121	NaN	NaN		45421.2	29794.1	5.54541e-16	1.53969e-15	0.578667	NaN	NaN
1730.88	100047	120077	5.15456e-12	6.34228e-12	0.366478	0.00864764	383		172275	159374	3.86086e-20	8.44672e-20	0.986669	NaN	NaN		152528	171180	0.0228333	0.0250899	0.270884	NaN	NaN		44554.7	30594.6	8.4757e-13	1.70143e-12	0.523729	NaN	NaN
1731.82	106059	129719	1.12158e-12	1.40775e-12	0.398875	0.00590548	493		188113	175673	2.88289e-14	5.31002e-14	0.836479	NaN	NaN		162145	184742	0.0144716	0.01612	0.288073	NaN	NaN		46042.1	30910.1	5.15832e-14	1.17278e-13	0.551979	NaN	NaN
1732.88	118837	139710	6.63859e-09	7.44243e-09	0.374512	0.00584935	502		197910	205183	0.0230517	0.027025	0.270008	NaN	NaN		179805	189524	0.372474	0.384964	0.151512	NaN	NaN		55079.9	34116.8	5.03679e-24	3.83269e-23	0.690855	NaN	NaN
1733.9	111033	123810	1.03734e-07	1.12815e-07	0.348254	NaN	NaN		171304	188921	1.45995e-20	3.23768e-20	1.05988	NaN	NaN		171844	163994	0.491125	0.50332	0.0203097	NaN	NaN		50163.9	30316.9	7.73089e-25	6.46897e-24	0.704202	0.00544805	245
1734.9	93798.9	105358	1.78257e-08	1.98199e-08	0.349841	NaN	NaN		148770	156142	1.9327e-07	2.88012e-07	0.55401	NaN	NaN		144813	141603	0.971202	0.972	0.0360014	NaN	NaN		42090.1	26402.7	1.55457e-23	1.12996e-22	0.677977	NaN	NaN
1735.89	86823.5	114774	1.51229e-24	3.39707e-24	0.550297	0.0101661	322		147021	141921	0.00071581	0.000926141	0.330016	NaN	NaN		132807	171946	1.33807e-14	2.24859e-14	0.640405	NaN	NaN		38654.4	26036.3	4.10795e-14	9.42041e-14	0.523416	NaN	NaN
1736.9	90119.9	132107	1.70947e-33	5.98929e-33	0.663371	NaN	NaN		154799	149654	5.66258e-05	7.76373e-05	0.402594	0.00365284	172		137641	206854	3.31887e-24	7.32679e-24	0.949335	NaN	NaN		39978.7	28225.8	6.58267e-10	1.0867e-09	0.455344	NaN	NaN
1737.92	95610.2	134699	2.317e-28	6.38945e-28	0.626278	NaN	NaN		154842	160086	0.000335054	0.000441003	0.36498	NaN	NaN		144437	205146	2.06321e-17	3.78022e-17	0.812531	NaN	NaN		45149.8	30809.8	7.31927e-14	1.62613e-13	0.545006	NaN	NaN
1738.86	94544.6	116770	9.70462e-16	1.36831e-15	0.455228	NaN	NaN		140244	150112	2.44065e-12	4.22387e-12	0.748343	NaN	NaN		142929	169634	6.22499e-06	7.86195e-06	0.411709	NaN	NaN		46444.2	29146.2	2.14139e-19	9.03689e-19	0.616767	NaN	NaN
1739.91	100660	218900	1.47837e-42	7.64268e-42	1.06273	NaN	NaN		150376	171350	1.76417e-31	5.53577e-31	1.31103	NaN	NaN		153519	397275	1.4013e-45	5.60519e-45	1.80648	NaN	NaN		48142.6	31459.9	8.14684e-16	2.21897e-15	0.586047	NaN	NaN
1740.91	111019	233200	2.71427e-38	1.16155e-37	1.02507	NaN	NaN		164264	193976	1.4013e-45	7.00649e-45	1.67155	NaN	NaN		168162	418716	1.90857e-42	6.63935e-42	1.72537	NaN	NaN		54318	31341	7.30109e-21	3.58431e-20	0.649298	NaN	NaN
1741.85	111486	184176	8.41277e-29	2.37646e-28	0.771195	NaN	NaN		170014	208467	1.4013e-45	7.00649e-45	1.94661	NaN	NaN		170026	296675	2.66769e-21	5.48633e-21	1.0943	NaN	NaN		52815	29257.5	1.48138e-23	1.08323e-22	0.689672	0.0165222	65
1742.91	120990	168999	4.94676e-18	7.7512e-18	0.57737	NaN	NaN		188980	220733	1.72448e-36	6.50015e-36	1.50537	NaN	NaN		177956	251765	6.39855e-11	9.57619e-11	0.684759	NaN	NaN		62279.9	32130.1	1.84336e-28	2.2443e-27	0.735777	NaN	NaN
1743.83	273086	331900	1.26072e-05	1.32722e-05	0.465943	0.00336776	627		434898	648152	1.4013e-45	7.00649e-45	2.25075	NaN	NaN		430750	387276	0.00362844	0.00415581	0.155925	NaN	NaN		114460	49899	4.57653e-37	1.14885e-35	0.803873	NaN	NaN
1744.8	226386	261587	0.000632402	0.000655555	0.399736	NaN	NaN		359588	537791	1.4013e-45	7.00649e-45	2.32021	NaN	NaN		362477	289430	1.8044e-07	2.3944e-07	0.327945	NaN	NaN		90412.6	40557.4	5.37146e-36	1.22238e-34	0.804386	NaN	NaN
1745.14	8595.39	11615.7	1.14807e-22	2.34329e-22	0.69055	NaN	NaN		14383.8	21058.5	1.4013e-45	7.00649e-45	2.06259	NaN	NaN		12298.1	13739.3	3.92851e-05	4.8386e-05	0.329071	NaN	NaN		4578.89	2616.76	2.59463e-14	6.07493e-14	0.584577	NaN	NaN
1745.85	151524	174209	2.27162e-06	2.41969e-06	0.408751	NaN	NaN		244033	329801	1.4013e-45	7.00649e-45	2.15581	NaN	NaN		239491	202428	0.000119835	0.000144812	0.23903	NaN	NaN		62692.3	34268.8	3.27365e-26	3.07773e-25	0.710168	NaN	NaN
1746.92	103883	124410	1.21923e-09	1.39841e-09	0.414989	NaN	NaN		176056	197164	1.52264e-19	3.26376e-19	1.05814	NaN	NaN		161697	164652	0.88153	0.884436	0.0618197	NaN	NaN		43837.1	25678.5	2.21588e-24	1.74617e-23	0.695227	NaN	NaN
1747.83	88766.7	104283	3.02929e-10	3.52766e-10	0.367353	NaN	NaN		149564	150221	0.507508	0.527392	0.0795311	NaN	NaN		138519	145040	0.321468	0.333237	0.117192	NaN	NaN		37284.4	23047.9	1.52648e-20	7.30253e-20	0.639747	NaN	NaN
1748.9	88969.9	111349	3.13872e-16	4.51167e-16	0.524802	NaN	NaN		149380	183668	1.69697e-42	8.00842e-42	1.6396	0.0185438	39		138371	142662	0.155428	0.164052	0.123177	NaN	NaN		37845.2	23902.5	1.04399e-18	4.04797e-18	0.619527	NaN	NaN
1749.86	91801	114045	1.80991e-18	2.91284e-18	0.520386	0.0212489	139		160304	187897	1.01511e-27	2.81525e-27	1.37175	NaN	NaN		137396	142927	0.0367193	0.039827	0.159834	NaN	NaN		42748.3	28556.1	8.57406e-14	1.8894e-13	0.537563	NaN	NaN
1750.86	86084.3	102867	1.03472e-15	1.45554e-15	0.449421	0.00976215	335		148282	154324	0.00122079	0.00155634	0.371123	NaN	NaN		126456	135132	0.00892175	0.0100437	0.203554	NaN	NaN		42424.9	28353.8	9.2255e-14	2.02928e-13	0.547896	NaN	NaN
1751.9	81549.7	100780	7.34975e-17	1.09193e-16	0.44777	NaN	NaN		139062	134557	0.000126982	0.000170546	0.382744	NaN	NaN		119346	142354	3.00171e-07	3.95732e-07	0.428904	0.00434891	128		40781.3	26762.8	4.12049e-16	1.15725e-15	0.583674	NaN	NaN
1752.91	100931	125253	1.95107e-17	2.97487e-17	0.519036	NaN	NaN		172715	197979	6.0886e-31	1.86722e-30	1.33669	NaN	NaN		153406	163384	0.0062142	0.00704449	0.209157	NaN	NaN		45509.8	29138.5	2.7251e-19	1.12851e-18	0.631075	NaN	NaN
1753.91	116320	170741	1.56788e-27	4.13629e-27	0.68207	NaN	NaN		210580	237643	1.70548e-26	4.54358e-26	1.23283	NaN	NaN		179067	247555	4.56907e-12	7.03711e-12	0.67789	NaN	NaN		48815	30944.8	2.89068e-18	1.05688e-17	0.601502	NaN	NaN
1754.91	99070.5	141298	2.19024e-24	4.89736e-24	0.602857	NaN	NaN		175204	185691	7.02828e-11	1.16978e-10	0.657956	NaN	NaN		151008	209399	4.79182e-11	7.20253e-11	0.678286	NaN	NaN		43472.1	27445.3	7.62583e-17	2.35347e-16	0.584155	NaN	NaN
1755.85	82108.7	107403	5.79129e-20	1.01525e-19	0.525826	0.0102362	314		137866	142644	1.80933e-05	2.52766e-05	0.441373	NaN	NaN		125506	157081	1.9496e-09	2.76487e-09	0.529652	NaN	NaN		36803.2	22418.5	2.33081e-20	1.10204e-19	0.642715	NaN	NaN
1756.9	72893	87562.2	3.14738e-16	4.52145e-16	0.436491	NaN	NaN		121054	119523	0.356323	0.378719	0.0975744	NaN	NaN		110994	123542	5.83789e-05	7.14334e-05	0.316055	NaN	NaN		33233.4	21658.9	1.30067e-14	3.15451e-14	0.554173	NaN	NaN
1757.85	82642.7	97513.2	4.37483e-15	5.99815e-15	0.398032	NaN	NaN		147636	133822	6.24775e-22	1.4475e-21	1.02698	NaN	NaN		127744	137879	0.000544578	0.000643713	0.261279	NaN	NaN		34526.6	23271.3	3.61651e-13	7.52667e-13	0.526175	NaN	NaN
1758.9	105671	127112	2.46657e-14	3.28381e-14	0.426344	NaN	NaN		190373	184880	0.00495537	0.00610027	0.325442	NaN	NaN		166446	176697	0.0213587	0.0235226	0.193005	NaN	NaN		41255.9	27012.4	1.99339e-16	5.83402e-16	0.584727	NaN	NaN
1759.89	102283	125012	4.38697e-16	6.27262e-16	0.467226	NaN	NaN		180599	186144	0.00173749	0.00219667	0.327078	NaN	NaN		160582	171115	0.0193854	0.0214172	0.21046	NaN	NaN		40919.8	26921.6	3.12176e-15	8.01e-15	0.560217	NaN	NaN
1760.85	106007	128377	9.60037e-13	1.20748e-12	0.424826	NaN	NaN		186065	186946	0.623765	0.640063	0.023988	NaN	NaN		162832	177424	0.023217	0.0254999	0.233767	NaN	NaN		45651.9	28396.3	2.51213e-19	1.04923e-18	0.634315	NaN	NaN
1761.9	104751	123805	3.75017e-11	4.48951e-11	0.373693	NaN	NaN		202372	174290	5.72062e-28	1.60111e-27	1.07551	NaN	NaN		157894	173286	0.0169935	0.0188344	0.249864	NaN	NaN		44974.1	28756.3	4.44022e-17	1.40597e-16	0.604349	NaN	NaN
1762.87	108730	125735	2.07345e-08	2.30016e-08	0.314733	NaN	NaN		207560	168898	1.47136e-43	7.17465e-43	1.28992	NaN	NaN		158008	178344	0.00562227	0.00639431	0.300599	0.0130944	42		52083.8	31785.7	6.79895e-20	3.0377e-19	0.635835	NaN	NaN
1763.89	108503	137027	3.13302e-16	4.50615e-16	0.448475	0.00292678	633		200072	172242	4.37304e-31	1.35131e-30	1.09877	NaN	NaN		156497	201331	6.95161e-11	1.03911e-10	0.595877	NaN	NaN		54018.5	34054.7	8.08131e-19	3.15859e-18	0.622581	NaN	NaN
1764.83	230466	208458	0.0206491	0.0211263	0.078809	0.20709	15		306321	250803	6.36478e-35	2.25922e-34	1.20947	NaN	NaN		267026	296397	0.000850651	0.000998716	0.308083	NaN	NaN		188068	71567.3	1.4013e-45	5.74532e-44	1.01224	0.143095	10
1765.95	207467	182789	0.00420834	0.00433656	0.0923558	0.294374	11		270071	238181	8.30454e-21	1.84841e-20	0.920469	NaN	NaN		246283	249479	0.228048	0.238632	0.104799	0.00645148	118		165077	63235.4	1.4013e-45	5.74532e-44	1.0216	0.0882368	13
1766.87	144716	135343	0.284787	0.287503	0.0122163	0.0377074	87		203521	184104	3.15833e-21	7.14734e-21	0.946486	NaN	NaN		186816	183776	0.6363	0.646118	0.0468017	NaN	NaN		100075	42750.2	1.4013e-45	5.74532e-44	0.969831	0.0854423	14
1767.93	101041	115471	3.00946e-12	3.72549e-12	0.339722	0.00922313	360		154600	141452	6.39301e-22	1.47975e-21	0.988328	NaN	NaN		141088	164925	2.31353e-08	3.15776e-08	0.462612	NaN	NaN		58925.3	37022.2	2.36499e-16	6.8475e-16	0.601687	NaN	NaN
1768.97	96360.7	118285	2.03478e-18	3.25537e-18	0.43364	NaN	NaN		157920	143358	3.06601e-29	8.93032e-29	1.22764	NaN	NaN		141516	172279	6.60302e-10	9.48575e-10	0.532296	NaN	NaN		48700.2	34863.2	1.92345e-10	3.26839e-10	0.473004	NaN	NaN
1769.92	86715.4	105088	3.27681e-18	5.18793e-18	0.426369	NaN	NaN		145885	130923	9.91736e-34	3.36334e-33	1.33732	NaN	NaN		128431	153076	2.39451e-10	3.50188e-10	0.4948	NaN	NaN		42349.3	28544.3	1.25696e-12	2.50467e-12	0.522579	NaN	NaN
1770.88	93255.2	137654	1.19186e-22	2.43063e-22	0.559031	NaN	NaN		156865	147614	3.30694e-12	5.70283e-12	0.716926	NaN	NaN		140804	221628	2.16298e-19	4.20339e-19	0.835828	NaN	NaN		43246.3	27542.1	1.4433e-18	5.51716e-18	0.620623	NaN	NaN
1771.9	90586.5	134415	2.54909e-22	5.09191e-22	0.548075	NaN	NaN		147663	140567	5.96904e-08	9.02211e-08	0.57132	NaN	NaN		138832	219062	9.1855e-18	1.70348e-17	0.779418	NaN	NaN		40938.9	26049.8	1.80257e-17	5.98808e-17	0.611277	NaN	NaN
1772.87	92085.4	117078	2.52387e-15	3.48392e-15	0.420185	NaN	NaN		153628	141215	6.00617e-21	1.34545e-20	1.03987	NaN	NaN		143312	179176	5.27842e-08	7.12075e-08	0.433481	NaN	NaN		39232.9	24310.9	1.75412e-18	6.62215e-18	0.618766	NaN	NaN
1773.91	97224.7	116940	9.05458e-15	1.2242e-14	0.403081	NaN	NaN		161898	149251	1.45091e-19	3.11275e-19	0.974769	NaN	NaN		151709	173315	4.63029e-06	5.88146e-06	0.352448	NaN	NaN		41124.9	25691.1	2.21645e-16	6.43273e-16	0.600019	NaN	NaN
1774.87	100746	124021	5.03319e-19	8.33163e-19	0.490564	NaN	NaN		177826	175853	0.31457	0.336049	0.100439	NaN	NaN		153053	173133	5.42219e-07	7.07937e-07	0.36616	NaN	NaN		44692.2	28513.9	1.02924e-16	3.11328e-16	0.588008	NaN	NaN
1775.89	117629	146357	1.50451e-17	2.30698e-17	0.524361	0.00832511	390		210686	227989	3.7287e-13	6.66133e-13	0.797225	0.00568086	125		173061	192287	1.55086e-05	1.93559e-05	0.323023	NaN	NaN		56560.4	34619	2.1391e-22	1.34245e-21	0.661049	NaN	NaN
1776.87	134316	166139	1.78738e-16	2.59528e-16	0.525649	0.0242947	121		235962	275234	2.68921e-32	8.75432e-32	1.43582	NaN	NaN		199720	208722	0.0129609	0.0144571	0.182507	NaN	NaN		63455.8	39954.7	1.85939e-19	7.87411e-19	0.628121	NaN	NaN
1777.89	123681	170536	8.95511e-27	2.26906e-26	0.672858	0.0495927	63		212688	264205	1.4013e-45	7.00649e-45	1.86095	0.067665	12		185295	225929	2.29493e-07	3.03046e-07	0.45218	NaN	NaN		57915.5	39010.2	1.2552e-13	2.71681e-13	0.534233	NaN	NaN
1778.87	120501	162955	3.32553e-22	6.58882e-22	0.594176	0.0320195	102		217703	238395	2.1458e-12	3.72418e-12	0.791696	0.0324711	28		178784	224222	6.85974e-08	9.21825e-08	0.512543	NaN	NaN		56385.7	36523.1	5.82782e-16	1.61258e-15	0.584273	NaN	NaN
1779.89	133126	189846	4.38637e-25	1.01144e-24	0.673953	0.00922327	359		243800	276454	9.02019e-17	1.76845e-16	1.00078	NaN	NaN		196893	264679	3.79798e-12	5.86063e-12	0.672752	NaN	NaN		62345	39164.2	3.52285e-19	1.43687e-18	0.627099	NaN	NaN
1780.92	125084	167316	1.75006e-17	2.67676e-17	0.564917	NaN	NaN		230703	246778	9.54522e-06	1.3435e-05	0.509979	NaN	NaN		179387	230281	7.33996e-10	1.05196e-09	0.579111	NaN	NaN		63143.2	36074.6	1.76415e-28	2.15865e-27	0.726442	NaN	NaN
1781.97	107518	133042	1.17798e-12	1.47626e-12	0.462925	NaN	NaN		189272	197415	0.000463332	0.000605915	0.369668	NaN	NaN		154409	181163	2.54163e-06	3.25558e-06	0.414827	NaN	NaN		55415.8	30276	4.60589e-32	7.89813e-31	0.773401	NaN	NaN
1782.91	108532	129698	9.20042e-10	1.06075e-09	0.379937	NaN	NaN		198821	185197	2.75992e-14	5.09508e-14	0.819985	NaN	NaN		160249	181280	0.000895474	0.00105033	0.31359	NaN	NaN		51049	28673.3	1.72814e-27	1.87023e-26	0.727492	NaN	NaN
1783.86	103694	125459	4.74427e-11	5.66289e-11	0.363099	NaN	NaN		199738	167675	1.4013e-45	7.00649e-45	1.54203	NaN	NaN		152837	180780	9.10742e-05	0.000110661	0.38384	NaN	NaN		47570.3	28811.4	7.9264e-21	3.88346e-20	0.646329	NaN	NaN
1784.9	93298.6	120858	3.14848e-15	4.33383e-15	0.417365	NaN	NaN		185928	142035	1.4013e-45	7.00649e-45	1.8807	NaN	NaN		138265	185335	4.94235e-10	7.12951e-10	0.622163	NaN	NaN		41250	27163.9	1.2194e-15	3.25932e-15	0.579505	NaN	NaN
1785.89	93796	122515	1.23922e-22	2.52088e-22	0.478142	NaN	NaN		179746	150527	1.4013e-45	7.00649e-45	1.52803	NaN	NaN		142835	182146	3.93622e-08	5.34562e-08	0.528182	NaN	NaN		39240.1	30165.1	0.00010554	0.000134059	0.322868	NaN	NaN
1786.9	119136	146028	8.30665e-18	1.29079e-17	0.441797	NaN	NaN		217775	201536	1.07965e-12	1.8927e-12	0.715193	NaN	NaN		183037	204695	0.00170857	0.00198112	0.287445	NaN	NaN		50002.8	36274.7	3.62452e-08	5.34567e-08	0.429458	NaN	NaN
1787.91	125736	148577	5.53276e-15	7.53061e-15	0.43373	NaN	NaN		224190	230027	0.0272174	0.0317406	0.204078	NaN	NaN		194468	194966	0.277648	0.289168	0.0909579	NaN	NaN		52496.7	36399.2	5.5953e-12	1.05372e-11	0.513376	NaN	NaN
1788.91	98704.7	118876	6.82826e-17	1.01569e-16	0.465175	NaN	NaN		169317	177335	6.0379e-06	8.60287e-06	0.464364	NaN	NaN		151143	159963	0.00298645	0.00342534	0.217516	NaN	NaN		43486.8	28769.7	1.8395e-15	4.84236e-15	0.577352	NaN	NaN
1789.88	122108	164738	1.1174e-19	1.9188e-19	0.504626	NaN	NaN		205841	199545	0.00134351	0.00170833	0.312505	NaN	NaN		192598	253711	6.85299e-10	9.82746e-10	0.528323	NaN	NaN		49519.8	31673.4	3.43555e-17	1.09798e-16	0.610981	NaN	NaN
1790.88	201629	231363	4.55571e-08	4.99917e-08	0.300184	0.0369086	88		365001	301655	8.97952e-42	4.08689e-41	1.31134	NaN	NaN		324697	345003	0.148713	0.157236	0.114527	NaN	NaN		72380.1	43937.3	6.84255e-23	4.53995e-22	0.670496	NaN	NaN
1791.91	175533	204747	2.99106e-12	3.7046e-12	0.378899	NaN	NaN		322291	283708	4.07895e-26	1.07842e-25	1.06591	NaN	NaN		280091	294157	0.0117089	0.0131025	0.188253	NaN	NaN		64557.5	41288.5	3.71658e-18	1.33479e-17	0.611962	NaN	NaN
1792.95	135337	172210	5.32865e-16	7.57459e-16	0.450375	NaN	NaN		265534	223559	2.76963e-38	1.13345e-37	1.23089	NaN	NaN		210791	256597	1.01564e-06	1.31757e-06	0.452898	NaN	NaN		51695	33603.7	2.05867e-17	6.80173e-17	0.589969	NaN	NaN
1793.91	92519.1	138028	6.01928e-31	1.9035e-30	0.652155	0.0349753	94		179483	155009	2.77536e-33	9.30855e-33	1.1831	NaN	NaN		140488	218652	2.15172e-24	4.79803e-24	0.981714	NaN	NaN		38730.2	27292.7	4.62187e-11	8.18491e-11	0.48214	NaN	NaN
1794.86	89653.7	169482	1.4013e-45	8.40779e-45	1.0719	0.0927007	32		162447	187877	2.24755e-24	5.61887e-24	1.20019	NaN	NaN		133101	272768	1.4013e-45	5.60519e-45	1.67928	NaN	NaN		41809.6	29891.7	5.05508e-09	7.79058e-09	0.439175	NaN	NaN
1795.89	79215.4	143875	1.4013e-45	8.40779e-45	1.03093	0.0408641	75		137622	163684	1.36182e-35	4.9493e-35	1.53692	NaN	NaN		116336	228179	1.4013e-45	5.60519e-45	1.59244	NaN	NaN		38894.1	26698	6.54945e-12	1.22771e-11	0.502483	NaN	NaN
1796.85	83216.6	132137	1.4013e-45	8.40779e-45	0.841467	NaN	NaN		147982	158483	6.01195e-06	8.5709e-06	0.547524	NaN	NaN		122837	199843	2.48986e-35	7.19194e-35	1.14824	NaN	NaN		39822.9	30974.5	4.41768e-07	6.21435e-07	0.374219	NaN	NaN
1797.95	89693.9	149230	1.4013e-45	8.40779e-45	0.831606	NaN	NaN		156750	156843	0.370237	0.392138	0.102468	NaN	NaN		132364	239906	8.50308e-42	2.89985e-41	1.33771	NaN	NaN		43356.3	32454.3	3.02348e-08	4.47821e-08	0.415977	NaN	NaN
1798.86	89680.9	132325	2.71797e-28	7.47824e-28	0.624823	0.0106869	302		149584	149032	0.549241	0.568382	0.0704259	NaN	NaN		131551	207217	7.13562e-24	1.55832e-23	0.933742	NaN	NaN		45075.5	28833	9.95623e-17	3.01535e-16	0.573728	NaN	NaN
1799.92	90704.8	121646	6.864e-20	1.1964e-19	0.503304	NaN	NaN		160913	148541	2.61261e-21	5.94552e-21	0.999199	NaN	NaN		132499	184219	1.5078e-16	2.69368e-16	0.717305	NaN	NaN		44655.3	26428.6	5.98091e-21	2.97214e-20	0.646691	NaN	NaN
1800.93	147458	189394	9.60768e-18	1.49011e-17	0.506753	NaN	NaN		296024	274722	2.0207e-10	3.31118e-10	0.684163	NaN	NaN		225923	267801	2.03421e-07	2.69201e-07	0.411477	NaN	NaN		58549.1	35178.5	2.93561e-20	1.36677e-19	0.641616	0.00548147	242
1801.91	128517	168254	4.71381e-21	8.84293e-21	0.563712	0.00921058	362		255690	246971	0.0182818	0.0216098	0.259019	NaN	NaN		197914	236435	1.36283e-08	1.87063e-08	0.447141	NaN	NaN		50501.6	31094	2.61729e-18	9.61253e-18	0.606212	NaN	NaN
1802.96	125928	149771	5.48884e-12	6.74675e-12	0.417294	NaN	NaN		224594	217623	0.00716673	0.00873423	0.318601	NaN	NaN		191745	207564	0.000377606	0.000449618	0.254116	NaN	NaN		55150.6	32747.2	5.61149e-28	6.44527e-27	0.726223	NaN	NaN
1803.87	127221	144865	2.66359e-09	3.0237e-09	0.354926	NaN	NaN		218612	213502	0.0479503	0.054868	0.245138	NaN	NaN		190891	196673	0.0300054	0.0327784	0.156765	NaN	NaN		59347.5	34677.6	2.49449e-27	2.65244e-26	0.726343	0.0261456	46
1804.89	120135	132342	6.78122e-07	7.28608e-07	0.294164	0.0121609	252		202387	191848	2.60163e-07	3.8487e-07	0.586961	NaN	NaN		182005	180823	0.440812	0.452711	0.0604116	NaN	NaN		55139.2	32425.9	1.21142e-26	1.20401e-25	0.724681	0.0099066	133
1805.9	97756.7	109150	3.00328e-10	3.49904e-10	0.343481	0.0129082	235		166433	159303	4.84464e-05	6.65728e-05	0.449222	NaN	NaN		147660	147473	0.101282	0.107669	0.109736	NaN	NaN		44991.3	28060.6	5.30516e-19	2.11772e-18	0.60676	NaN	NaN
1806.87	88834	106082	7.73961e-15	1.04875e-14	0.412734	NaN	NaN		153228	144647	8.40452e-10	1.35172e-09	0.668088	NaN	NaN		135989	150725	9.70745e-05	0.0001176	0.309926	NaN	NaN		39047.5	25049.4	2.89579e-16	8.30537e-16	0.575925	NaN	NaN
1807.92	93269.1	112654	1.1298e-14	1.51908e-14	0.440554	0.0082865	397		153204	161449	0.00064574	0.000838155	0.402883	NaN	NaN		143928	155762	0.007004	0.0079177	0.226785	NaN	NaN		41137.5	26593.9	1.52178e-17	5.09003e-17	0.587915	NaN	NaN
1808.86	91763.9	107429	1.31693e-12	1.6487e-12	0.414993	NaN	NaN		150378	162379	2.15157e-11	3.63068e-11	0.756765	NaN	NaN		140634	143889	0.102423	0.108813	0.114082	NaN	NaN		41357.1	25391.7	1.25662e-20	6.03526e-20	0.644413	NaN	NaN
1809.91	81992.4	95401.3	1.67853e-13	2.16599e-13	0.436959	NaN	NaN		131067	144515	1.89628e-23	4.58991e-23	1.10598	NaN	NaN		125091	126893	0.0440009	0.0475976	0.148398	NaN	NaN		37921.7	23425.5	3.20482e-21	1.67103e-20	0.654247	NaN	NaN
1810.93	72577.6	92913.5	3.28322e-21	6.2022e-21	0.575809	NaN	NaN		112563	131418	1.12104e-44	5.74532e-44	1.5855	NaN	NaN		110220	130044	3.85422e-08	5.23718e-08	0.412849	NaN	NaN		34506.6	21169.7	1.68302e-21	9.18869e-21	0.656418	NaN	NaN
1811.87	101090	125727	1.12756e-17	1.74103e-17	0.517212	NaN	NaN		162110	177916	5.19646e-20	1.13179e-19	0.972967	NaN	NaN		155972	176126	2.4404e-05	3.02873e-05	0.310322	NaN	NaN		45184.5	28397.1	3.71953e-22	2.28138e-21	0.652772	NaN	NaN
1812.94	101556	116795	1.98451e-11	2.39935e-11	0.38539	NaN	NaN		170603	168637	0.711955	0.72536	0.0408624	NaN	NaN		153685	159765	0.0148114	0.0164759	0.163255	NaN	NaN		46830.9	28843.5	1.79031e-23	1.28977e-22	0.680811	NaN	NaN
1813.89	99856.7	107507	1.93611e-07	2.09531e-07	0.293721	NaN	NaN		170352	159845	2.22685e-08	3.41675e-08	0.599482	NaN	NaN		152505	143667	0.964923	0.966113	0.0300928	NaN	NaN		44475.9	27604.1	2.85914e-21	1.49721e-20	0.655374	NaN	NaN
1814.95	93984.6	96930.2	1.86874e-05	1.96475e-05	0.224955	NaN	NaN		163211	145458	3.52474e-32	1.13829e-31	1.32737	NaN	NaN		145688	128679	0.110018	0.116831	0.134933	NaN	NaN		39597.8	25033.9	3.43214e-18	1.24364e-17	0.615426	NaN	NaN
1815.89	90893.6	109834	1.21908e-16	1.78716e-16	0.471281	NaN	NaN		155041	168242	4.09103e-13	7.29258e-13	0.796711	NaN	NaN		141144	146611	0.0342806	0.0372648	0.153538	NaN	NaN		38494.8	25068.1	1.90962e-15	5.01068e-15	0.570892	NaN	NaN
1816.87	113841	169912	1.8118e-32	6.12739e-32	0.797445	0.0117951	263		201675	289440	1.4013e-45	7.00649e-45	2.50076	NaN	NaN		173725	214388	1.25734e-07	1.67668e-07	0.486948	NaN	NaN		49727.6	34341.6	8.6976e-11	1.50738e-10	0.484453	NaN	NaN
1817.88	119210	173804	4.24997e-26	1.03694e-25	0.711874	0.00334438	629		225274	286942	2.76056e-43	1.32563e-42	1.81413	NaN	NaN		172775	225077	6.62031e-10	9.50499e-10	0.583625	NaN	NaN		57834.4	34186.8	2.45468e-18	9.07004e-18	0.608137	NaN	NaN
1818.92	119234	166983	2.54271e-26	6.28578e-26	0.680042	NaN	NaN		224995	262905	5.42859e-23	1.29721e-22	1.25719	NaN	NaN		172917	223360	9.48566e-14	1.54913e-13	0.631008	NaN	NaN		57802.5	32722.1	9.64094e-21	4.68577e-20	0.656273	NaN	NaN
1819.91	115411	150405	6.2506e-21	1.16541e-20	0.545642	0.00971538	339		252322	218617	1.56269e-24	3.93502e-24	1.01821	NaN	NaN		165511	209975	2.48489e-13	4.0124e-13	0.585115	NaN	NaN		52482.9	30949.5	2.94968e-18	1.07683e-17	0.63222	NaN	NaN
1820.93	106993	128134	1.19182e-13	1.55275e-13	0.41111	NaN	NaN		226096	183777	1.4013e-45	7.00649e-45	1.45534	0.00949058	73		156199	178674	2.36994e-06	3.04047e-06	0.378614	NaN	NaN		47438.1	28295.4	3.58024e-20	1.648e-19	0.646279	NaN	NaN
1821.93	129993	177731	1.31816e-20	2.41151e-20	0.498086	NaN	NaN		245582	233922	4.4481e-18	9.08651e-18	0.989946	NaN	NaN		198856	255326	8.2665e-05	0.000100645	0.425635	NaN	NaN		54130.3	44212.5	1.2594e-07	1.81029e-07	0.406388	NaN	NaN
1822.92	139863	184164	2.76443e-19	4.66162e-19	0.495152	NaN	NaN		238323	252755	0.0119719	0.0143533	0.335202	NaN	NaN		216056	256604	0.0349405	0.0379483	0.261517	NaN	NaN		60236.6	48611.3	1.73406e-07	2.4736e-07	0.38192	0.0693748	19
1823.89	109164	136980	9.64817e-20	1.6603e-19	0.509071	NaN	NaN		176856	197624	1.68839e-21	3.87121e-21	1.02034	NaN	NaN		169359	186482	0.0712631	0.0763757	0.200492	NaN	NaN		47734.6	35038	2.59145e-08	3.85236e-08	0.425971	NaN	NaN
1824.9	121791	147999	1.51362e-16	2.21096e-16	0.469704	NaN	NaN		199188	219287	7.30578e-23	1.73557e-22	1.07601	NaN	NaN		181432	194344	0.0950567	0.101164	0.175078	NaN	NaN		59416.1	42746.8	1.07125e-11	1.98213e-11	0.498772	NaN	NaN
1825.93	109282	130755	7.11089e-16	1.00669e-15	0.431721	0.00195258	651		184607	186355	0.216769	0.234697	0.127679	NaN	NaN		160429	175431	0.00487807	0.0055583	0.250636	NaN	NaN		54477.5	38164.3	2.70924e-12	5.22328e-12	0.528756	NaN	NaN
1826.89	109155	136294	1.27831e-15	1.79302e-15	0.457803	NaN	NaN		188670	189675	0.723372	0.736376	0.0246853	NaN	NaN		157252	189738	1.7508e-06	2.25447e-06	0.426793	NaN	NaN		56347.4	34407	2.91077e-20	1.36041e-19	0.640766	NaN	NaN
1827.93	98133.4	118300	2.00465e-12	2.4994e-12	0.400706	NaN	NaN		171577	166556	0.000216338	0.000286763	0.394062	NaN	NaN		143064	164832	6.2648e-05	7.65968e-05	0.31751	NaN	NaN		48925	28388.4	2.58619e-23	1.83063e-22	0.686388	NaN	NaN
1828.97	86009.5	100403	2.01307e-10	2.36233e-10	0.346442	NaN	NaN		151798	137713	4.48056e-30	1.32889e-29	1.24669	NaN	NaN		126479	141346	0.000396046	0.000470884	0.276944	NaN	NaN		41740	24773.7	6.1469e-22	3.60668e-21	0.651443	NaN	NaN
1829.86	82542.2	95270	6.73116e-12	8.24881e-12	0.370432	NaN	NaN		143643	136382	1.02864e-10	1.70159e-10	0.674567	NaN	NaN		123183	129963	0.0130043	0.0144988	0.175393	NaN	NaN		38812.4	24763.7	3.11986e-17	1.00754e-16	0.611016	NaN	NaN
1830.86	80824.8	92205.7	2.22512e-10	2.60489e-10	0.356605	NaN	NaN		138598	133284	2.81798e-07	4.16623e-07	0.544561	NaN	NaN		121901	125686	0.0603719	0.0648745	0.136369	NaN	NaN		37210.1	23214.8	1.86413e-20	8.88291e-20	0.643538	NaN	NaN
1831.91	83718.9	97630.5	3.96454e-12	4.88546e-12	0.381396	NaN	NaN		157119	140212	3.19939e-37	1.25048e-36	1.30002	NaN	NaN		124372	134047	0.000667199	0.000786594	0.244038	NaN	NaN		38178.1	24008.1	1.12495e-19	4.90026e-19	0.624281	NaN	NaN
1832.92	82112.1	104265	9.29624e-19	1.51718e-18	0.492732	NaN	NaN		154852	143192	1.28233e-18	2.66196e-18	0.900105	NaN	NaN		123700	149004	3.96452e-09	5.55124e-09	0.449836	NaN	NaN		35867	22869.1	1.06571e-17	3.66526e-17	0.608555	NaN	NaN
1833.91	952283	2.36528e+06	1.4013e-45	8.40779e-45	1.6033	0.00724148	443		1.25964e+06	2.19284e+06	2.57433e-35	9.28665e-35	1.44698	NaN	NaN		1.82586e+06	4.30281e+06	2.69616e-39	8.67257e-39	1.67322	NaN	NaN		159674	96648.8	1.88572e-16	5.52555e-16	0.591102	NaN	NaN
1834.88	1.02023e+06	2.75068e+06	1.4013e-45	8.40779e-45	1.78705	NaN	NaN		1343900	2.38487e+06	1.26722e-37	5.04195e-37	1.46155	NaN	NaN		1.96565e+06	5.10362e+06	1.4013e-45	5.60519e-45	1.93281	NaN	NaN		163755	101392	6.49736e-14	1.45951e-13	0.553361	NaN	NaN
1835.27	29024.2	94848	1.4013e-45	8.40779e-45	2.09347	NaN	NaN		37922.5	71789.3	1.26117e-44	6.44597e-44	1.56126	0.00761924	94		52662.5	179513	1.4013e-45	5.60519e-45	2.32795	NaN	NaN		7491.58	6211.29	0.0988559	0.10775	0.200053	NaN	NaN
1835.98	528149	1.33012e+06	1.4013e-45	8.40779e-45	1.62707	NaN	NaN		744338	1203728	1.63221e-37	6.47301e-37	1.50508	NaN	NaN		951800	2.40883e+06	1.4013e-45	5.60519e-45	1.93814	NaN	NaN		133929	87609.1	3.18493e-15	8.14652e-15	0.576237	NaN	NaN
1836.94	287710	540738	1.17105e-38	5.07387e-38	1.12383	NaN	NaN		409010	625687	1.4013e-45	7.00649e-45	1.84098	NaN	NaN		464232	879003	1.50328e-38	4.77247e-38	1.3199	NaN	NaN		118878	66872.9	3.88968e-31	6.19045e-30	0.764731	NaN	NaN
1837.89	221934	308867	5.78493e-22	1.13143e-21	0.736512	NaN	NaN		372432	447383	1.2443e-25	3.21642e-25	1.44446	NaN	NaN		332224	437433	1.50948e-15	2.61049e-15	0.659714	NaN	NaN		105506	56939.2	2.15697e-34	4.48908e-33	0.770564	NaN	NaN
1838.96	164129	204221	8.27993e-16	1.17151e-15	0.576942	NaN	NaN		292741	315849	2.81571e-21	6.39577e-21	1.19387	NaN	NaN		240118	273816	1.01855e-07	1.35974e-07	0.412552	NaN	NaN		80259.7	43070.5	2.21322e-34	4.5671e-33	0.792639	0.0133157	92
1839.9	124626	143204	4.9659e-10	5.75533e-10	0.397449	0.00775631	418		232933	219455	0.107291	0.119513	0.170344	NaN	NaN		181094	190964	0.00172157	0.00199525	0.20683	NaN	NaN		60439.2	32852	4.45035e-32	7.68553e-31	0.760603	0.0134761	89
1840.94	93062.1	101723	4.53068e-07	4.87935e-07	0.305756	NaN	NaN		169993	153375	2.52734e-20	5.54921e-20	0.929325	0.00574809	122		135993	134616	0.168508	0.177243	0.0712614	NaN	NaN		45054.9	26305.8	4.3784e-26	4.05376e-25	0.711657	NaN	NaN
1841.93	78736.4	88807.9	2.64776e-09	3.00713e-09	0.351298	0.00584534	503		138641	138516	0.361083	0.383444	0.109889	NaN	NaN		115704	115273	0.380681	0.393279	0.0630836	NaN	NaN		38325.9	22618.3	9.73448e-21	4.71242e-20	0.661284	NaN	NaN
1842.94	73708.5	77748.5	0.00428952	0.00441835	0.234931	0.00487783	557		127423	126826	0.450298	0.470503	0.0747502	NaN	NaN		107671	96363.8	0.0020968	0.00241748	0.179717	NaN	NaN		36776.5	21649	8.44288e-22	4.81462e-21	0.679556	NaN	NaN
1843.96	71778.2	78999.8	4.39775e-05	4.60779e-05	0.26828	NaN	NaN		126881	118184	7.83211e-17	1.53676e-16	0.911273	NaN	NaN		104208	104045	0.752739	0.759602	0.0296398	NaN	NaN		35954.7	21673.7	2.96943e-20	1.37988e-19	0.642754	NaN	NaN
1844.86	69932.4	79409.9	4.13762e-08	4.54653e-08	0.300778	NaN	NaN		127919	110618	1.4013e-45	7.00649e-45	1.77546	NaN	NaN		100088	108426	0.0342387	0.0372359	0.188094	NaN	NaN		35632.2	22589.3	5.23783e-18	1.8592e-17	0.620745	NaN	NaN
1845.88	69925.7	79256	2.97633e-09	3.37087e-09	0.309053	NaN	NaN		125350	111007	1.14446e-38	4.74747e-38	1.41541	NaN	NaN		99910.6	107433	0.0182508	0.020182	0.186045	NaN	NaN		36147	23100.5	2.67819e-17	8.73011e-17	0.596626	NaN	NaN
1846.93	143797	170621	2.74982e-11	3.30494e-11	0.427609	0.00382212	610		229701	269010	2.31775e-42	1.08531e-41	1.67016	0.0370428	25		198295	209245	0.665059	0.673355	0.0949912	NaN	NaN		84575.2	56548.3	5.84468e-16	1.61541e-15	0.533032	0.00544805	244
1847.88	143746	171358	3.26079e-13	4.16799e-13	0.462527	0.0416029	73		223031	265626	1.4013e-45	7.00649e-45	1.79737	0.0762366	8		198672	211669	0.145871	0.154298	0.133527	NaN	NaN		85129.4	57996.1	2.06124e-16	6.01812e-16	0.550364	NaN	NaN
1848.93	101392	125981	2.448e-19	4.14526e-19	0.546558	NaN	NaN		164938	194155	1.4013e-45	7.00649e-45	1.8048	0.0373677	24		142326	160812	1.46916e-05	1.83457e-05	0.332226	NaN	NaN		57054.9	37007.1	6.30227e-18	2.21763e-17	0.583193	0.00877043	149
1849.91	86624.8	108250	9.32637e-19	1.52108e-18	0.516376	NaN	NaN		148496	160475	8.08831e-18	1.63989e-17	0.922666	0.00527749	151		123282	143839	3.52977e-07	4.63842e-07	0.400881	NaN	NaN		46191.3	29125.5	3.47369e-20	1.60198e-19	0.63639	NaN	NaN
1850.88	83653.1	99784.8	5.00849e-14	6.62448e-14	0.414055	NaN	NaN		149275	138027	4.25133e-20	9.29262e-20	0.941851	0.00748478	99		122327	139219	1.44167e-06	1.8633e-06	0.352366	NaN	NaN		40945.2	25382.3	2.43067e-21	1.29229e-20	0.64433	NaN	NaN
1851.92	75838.4	86516.1	3.41755e-12	4.22422e-12	0.361557	NaN	NaN		133400	120451	3.86767e-24	9.57091e-24	1.05693	NaN	NaN		113359	119914	0.000855737	0.0010042	0.225862	NaN	NaN		35297.5	22456.1	1.16571e-17	3.97549e-17	0.61077	NaN	NaN
1853.02	64889.1	74456.1	9.43941e-12	1.15271e-11	0.346094	0.00538397	521		111114	102301	2.03977e-20	4.49895e-20	0.994871	NaN	NaN		97763.6	104003	0.004346	0.004959	0.186036	NaN	NaN		29985.1	19255	1.19134e-16	3.57254e-16	0.59603	NaN	NaN
1853.99	117417	191603	1.4013e-45	8.40779e-45	0.991355	NaN	NaN		196269	244073	1.89313e-31	5.93279e-31	1.52278	NaN	NaN		175984	285415	6.71502e-42	2.29645e-41	1.24485	NaN	NaN		55746.1	40638.5	2.29565e-09	3.61806e-09	0.447966	NaN	NaN
1854.93	158944	264002	1.4013e-45	8.40779e-45	1.01291	NaN	NaN		259342	285172	1.98421e-05	2.7688e-05	0.593223	NaN	NaN		225546	394766	1.4013e-45	5.60519e-45	1.36003	NaN	NaN		87241.6	88709.6	0.203674	0.216193	0.105237	0.00442978	254
1855.97	172082	281158	1.4013e-45	8.40779e-45	0.972409	NaN	NaN		301366	360087	4.68462e-13	8.33848e-13	1.04642	NaN	NaN		243377	397413	2.69522e-34	7.60471e-34	1.12226	NaN	NaN		92132	84673.1	0.4041	0.419251	0.0606836	NaN	NaN
1856.94	126755	201607	1.4013e-45	8.40779e-45	0.907656	NaN	NaN		228714	277221	9.04779e-17	1.77244e-16	1.16808	NaN	NaN		181944	282357	2.23784e-28	5.52092e-28	1.00517	NaN	NaN		64590.1	51074.1	0.000165279	0.00020831	0.305698	NaN	NaN
1857.87	88064.1	127922	7.37899e-39	3.21428e-38	0.760131	NaN	NaN		160897	182290	8.9943e-11	1.49089e-10	0.889002	NaN	NaN		127732	175625	3.27805e-19	6.32492e-19	0.764714	NaN	NaN		43449.3	32437	2.52616e-06	3.42685e-06	0.377579	NaN	NaN
1858.94	71749.2	93741.5	5.25041e-30	1.58227e-29	0.609489	NaN	NaN		127418	136308	4.69439e-07	6.8902e-07	0.544105	NaN	NaN		104973	125363	1.19795e-10	1.77326e-10	0.494319	NaN	NaN		35162.4	26032.1	2.48672e-07	3.53689e-07	0.4056	NaN	NaN
1859.94	70961.4	87156	3.16631e-20	5.66076e-20	0.48526	NaN	NaN		125340	124818	0.969322	0.970518	0.0295004	NaN	NaN		104885	117691	1.21614e-05	1.52174e-05	0.312885	NaN	NaN		33964.8	24101.4	1.55971e-11	2.85341e-11	0.503732	NaN	NaN
1860.94	64596	77305.2	5.01316e-17	7.47981e-17	0.443451	NaN	NaN		112081	110315	0.143115	0.157615	0.161796	NaN	NaN		95595.7	104935	9.33592e-05	0.000113325	0.282971	NaN	NaN		31111.7	20972.1	1.26341e-14	3.0672e-14	0.554896	NaN	NaN
1861.96	58153.4	70979.6	6.68356e-19	1.09666e-18	0.480517	NaN	NaN		100931	102696	0.0297722	0.0346205	0.220112	NaN	NaN		86639	95987.5	8.54615e-05	0.000103945	0.283873	NaN	NaN		27510.5	18748.7	4.6075e-13	9.51591e-13	0.531884	NaN	NaN
1862.9	51883.9	63707.7	7.71759e-20	1.3404e-19	0.484625	0.0038729	605		89446.8	90038.9	0.692804	0.707625	0.0316144	0.0055296	143		76795.8	86964.3	1.72642e-06	2.22542e-06	0.347317	NaN	NaN		25062.8	17273.8	3.07685e-13	6.46989e-13	0.538766	NaN	NaN
1863.93	52085.1	64010.8	6.72653e-21	1.25222e-20	0.495259	0.0112188	287		87010.9	89601.2	0.00739238	0.00900022	0.282867	0.00374248	163		78145.7	88464.3	8.66638e-07	1.12728e-06	0.35475	NaN	NaN		24667.4	16604.5	2.78564e-12	5.36632e-12	0.53223	NaN	NaN
1864.95	51245.8	63788.1	1.25894e-20	2.30491e-20	0.506323	NaN	NaN		83871.6	88675.3	7.85e-06	1.1081e-05	0.457078	NaN	NaN		76158.5	88905.7	7.33658e-08	9.8319e-08	0.394257	NaN	NaN		25147.4	16039.7	2.52543e-16	7.28604e-16	0.585492	NaN	NaN
1866.03	54477.4	66494.3	2.21624e-17	3.35189e-17	0.453684	NaN	NaN		86887.6	89568.3	0.00573995	0.00703411	0.27144	NaN	NaN		77776.2	93786.5	1.65398e-09	2.35248e-09	0.473851	NaN	NaN		29791.9	17294.7	2.08782e-19	8.82609e-19	0.643575	NaN	NaN
1866.96	53993.9	66143.4	1.0293e-17	1.59235e-17	0.45369	0.0082865	396		87632.8	85598.2	0.00423737	0.00523491	0.280057	NaN	NaN		76024.9	94862.9	4.42674e-13	7.09618e-13	0.563979	NaN	NaN		30213.3	17633.7	8.61567e-20	3.82134e-19	0.650074	NaN	NaN
1867.95	56642.8	70116.9	6.91204e-19	1.13339e-18	0.481705	0.0135827	219		96972.2	99748.8	0.0665233	0.0753415	0.226031	NaN	NaN		79956.5	96339.8	2.1372e-09	3.02739e-09	0.452452	NaN	NaN		30784.2	17799.7	2.74961e-17	8.91517e-17	0.615988	NaN	NaN
1869.03	70264.1	84740.7	6.59341e-20	1.15255e-19	0.479756	NaN	NaN		122739	129479	0.000108565	0.000146295	0.4787	0.00379851	154		101534	110597	3.26838e-05	4.03985e-05	0.275712	NaN	NaN		35817.7	22660.1	2.93348e-12	5.6422e-12	0.51507	NaN	NaN
1869.96	74939.9	86187.7	1.80541e-15	2.50923e-15	0.412601	NaN	NaN		135939	130850	6.85481e-06	9.72696e-06	0.477084	NaN	NaN		109461	112027	0.00379574	0.00434538	0.178654	NaN	NaN		36463.1	24180.9	1.42119e-12	2.80893e-12	0.514817	NaN	NaN
1871.04	82283.5	89636.8	1.59034e-09	1.81806e-09	0.319791	0.00388627	601		149012	137243	4.29732e-17	8.51421e-17	0.837506	NaN	NaN		122667	116572	0.500897	0.513119	0.0149023	NaN	NaN		37950.4	24289.8	3.3071e-16	9.40746e-16	0.589769	NaN	NaN
1871.94	134459	197631	1.4013e-45	8.40779e-45	0.768214	NaN	NaN		240036	252550	0.000518329	0.000676021	0.46034	NaN	NaN		212968	282215	1.42842e-12	2.23822e-12	0.621776	NaN	NaN		51809.1	56371.7	0.110997	0.120498	0.221747	NaN	NaN
1872.92	130073	210875	1.4013e-45	8.40779e-45	0.95128	NaN	NaN		228771	244726	4.96474e-07	7.28261e-07	0.61774	NaN	NaN		206143	313289	7.40727e-25	1.6639e-24	0.933577	NaN	NaN		50517.6	61908.2	0.000741307	0.000910738	0.407334	0.0371329	33
1873.92	91734.8	145336	1.4013e-45	8.40779e-45	0.914103	NaN	NaN		158071	167106	6.94325e-06	9.83527e-06	0.525864	NaN	NaN		141270	212029	2.18384e-24	4.86075e-24	0.92705	NaN	NaN		39627.4	48513.4	0.00126972	0.00154433	0.382961	NaN	NaN
1874.95	122944	216819	1.4013e-45	8.40779e-45	1.05729	NaN	NaN		228839	289679	3.41023e-31	1.05782e-30	1.5166	NaN	NaN		186352	307309	6.61655e-24	1.44886e-23	1.06482	NaN	NaN		53168.7	56158.1	0.95606	0.958422	0.032801	NaN	NaN
1875.96	120951	208440	1.4013e-45	8.40779e-45	1.00449	NaN	NaN		228277	301108	2.12437e-42	9.96744e-42	1.82583	NaN	NaN		182083	290173	1.54477e-19	3.01644e-19	0.969101	NaN	NaN		52915.7	45167.5	0.000445751	0.000552368	0.259512	NaN	NaN
1876.94	92295.4	137729	2.49013e-35	9.37165e-35	0.773403	0.00488451	555		167508	203411	3.72185e-42	1.73285e-41	1.65934	NaN	NaN		137863	187979	1.87083e-11	2.84007e-11	0.668805	NaN	NaN		42283.1	31458.6	6.70515e-08	9.77083e-08	0.418154	NaN	NaN
1877.96	73045.2	101301	7.47475e-34	2.66486e-33	0.684037	0.0157476	190		130060	148323	5.98114e-32	1.90629e-31	1.42912	NaN	NaN		107529	134728	8.43992e-09	1.16768e-08	0.512138	NaN	NaN		35183.7	28357	1.72638e-05	2.27474e-05	0.346634	NaN	NaN
1878.94	62177	87819.6	1.40551e-36	5.61973e-36	0.673095	0.0392838	79		113636	117269	0.014737	0.0175475	0.286678	NaN	NaN		89684	122375	1.07567e-14	1.81263e-14	0.700715	NaN	NaN		31099.8	25367.5	0.00033804	0.000421037	0.298962	NaN	NaN
1879.95	56453.6	76307.1	3.76637e-29	1.08921e-28	0.582668	0.0131788	227		104119	101693	0.00357318	0.00443687	0.324603	NaN	NaN		80903.8	106995	3.77579e-12	5.83009e-12	0.620312	NaN	NaN		28547.8	21363.6	1.90749e-06	2.60648e-06	0.3785	NaN	NaN
1880.95	63275.6	71937.5	3.23718e-13	4.13999e-13	0.36661	NaN	NaN		103735	101735	0.083216	0.0931636	0.166272	NaN	NaN		94353.9	97057.8	0.0420742	0.0455336	0.137204	NaN	NaN		30753.2	20865.6	1.77077e-12	3.4661e-12	0.523507	NaN	NaN
1881.96	66104.1	71521	2.12099e-09	2.41562e-09	0.314034	NaN	NaN		104069	105103	0.15447	0.169354	0.141955	NaN	NaN		99468	94270.1	0.908534	0.910778	0.00402198	NaN	NaN		31991	20809.6	3.86628e-15	9.82714e-15	0.567304	NaN	NaN
1882.97	60036.7	65772.5	2.33499e-09	2.65687e-09	0.309672	0.00872582	377		99991.8	95673.2	6.1401e-07	8.97428e-07	0.530586	NaN	NaN		88158.2	87757.6	0.119407	0.126581	0.0880195	NaN	NaN		30118.9	18490.3	4.38843e-18	1.57376e-17	0.61305	NaN	NaN
1883.97	67172.6	74391.2	1.47456e-08	1.64252e-08	0.308773	NaN	NaN		124359	110031	8.49617e-37	3.28906e-36	1.36175	NaN	NaN		96115	98034.3	0.0576673	0.0620503	0.12237	NaN	NaN		34028.1	21188.1	3.74993e-20	1.71315e-19	0.640314	NaN	NaN
1884.99	74987.3	83639.2	4.32539e-09	4.87608e-09	0.314428	0.00343793	612		140362	121237	7.70714e-44	3.79752e-43	1.3907	NaN	NaN		107049	111838	0.00958544	0.0107659	0.171115	NaN	NaN		37973.4	23503.9	6.92158e-21	3.41175e-20	0.661301	NaN	NaN
1885.96	68689.2	79477.5	2.21149e-12	2.74885e-12	0.35231	NaN	NaN		124695	109235	2.5806e-40	1.12814e-39	1.40459	NaN	NaN		99176.4	109782	6.33785e-05	7.73955e-05	0.276299	NaN	NaN		34395.6	22051.2	6.03503e-17	1.88401e-16	0.60859	NaN	NaN
1886.94	95806.2	123516	1.94897e-18	3.12221e-18	0.491647	NaN	NaN		184183	183383	0.000115573	0.000155566	0.376784	NaN	NaN		139580	166974	5.17764e-07	6.76371e-07	0.423497	NaN	NaN		45400.9	29539.6	4.35426e-17	1.38055e-16	0.598373	NaN	NaN
1887.87	106047	146850	2.46735e-25	5.79923e-25	0.592966	NaN	NaN		207600	207003	6.71224e-05	9.1616e-05	0.367624	NaN	NaN		153875	206484	1.66236e-13	2.69676e-13	0.664671	NaN	NaN		50242.7	32765.6	1.26816e-12	2.52286e-12	0.53549	NaN	NaN
1888.92	90068.5	119796	3.48519e-22	6.89393e-22	0.539154	NaN	NaN		170562	161258	1.4308e-12	2.49927e-12	0.790445	NaN	NaN		130496	171548	4.90272e-13	7.81802e-13	0.648073	NaN	NaN		43681.3	28052.5	1.46866e-15	3.89563e-15	0.576779	NaN	NaN
1889.96	71681.1	93195.3	4.563e-24	1.00189e-23	0.53616	NaN	NaN		133649	126374	4.72486e-08	7.16378e-08	0.566317	NaN	NaN		103735	132018	8.34471e-14	1.36831e-13	0.598645	NaN	NaN		35174.1	22968.6	3.57782e-13	7.45252e-13	0.53178	NaN	NaN
1890.91	67359.5	85708.6	2.6493e-23	5.57567e-23	0.533499	NaN	NaN		123186	119613	0.0255772	0.0298851	0.214464	NaN	NaN		97296.6	118881	5.44214e-12	8.35009e-12	0.522902	NaN	NaN		33562.3	21947.3	5.13273e-14	1.16806e-13	0.54591	NaN	NaN
1891.96	64531.6	80328.2	1.15442e-19	1.98098e-19	0.49241	0.00729661	434		113260	110733	0.0446436	0.0511082	0.206608	NaN	NaN		91111.6	111026	8.90679e-12	1.35975e-11	0.512065	NaN	NaN		34647.6	21980.4	2.26018e-18	8.40235e-18	0.610933	NaN	NaN
1892.98	60514.1	72732.7	1.00617e-15	1.41702e-15	0.424076	NaN	NaN		103912	97629	1.89331e-12	3.29066e-12	0.754275	NaN	NaN		83737.6	101218	3.81011e-11	5.7411e-11	0.498881	NaN	NaN		34283	20832.4	9.80972e-21	4.73003e-20	0.640486	NaN	NaN
1893.89	61768.9	78749.3	3.74663e-23	7.84442e-23	0.51628	0.00728157	438		105529	104516	0.17655	0.192435	0.140911	NaN	NaN		85977.6	109999	6.06477e-14	9.99845e-14	0.590101	NaN	NaN		34641.7	22857.7	1.16468e-13	2.52988e-13	0.545571	NaN	NaN
1894.96	59279.1	81044.2	4.68078e-28	1.26641e-27	0.584646	NaN	NaN		100393	99792.7	0.703435	0.71758	0.0234635	NaN	NaN		83905.6	119274	2.54622e-20	5.0654e-20	0.772051	NaN	NaN		32182.1	21305.4	4.40797e-14	1.00783e-13	0.540453	NaN	NaN
1895.9	60821.3	86599.6	2.23223e-31	7.19931e-31	0.647874	NaN	NaN		105467	107588	0.0215598	0.0253247	0.252892	NaN	NaN		85888.7	128114	2.6552e-25	6.03681e-25	0.912616	NaN	NaN		32829.6	21301.5	3.93246e-16	1.10956e-15	0.571245	NaN	NaN
1896.94	58382.6	82290.6	3.33563e-30	1.01783e-29	0.656242	0.0180082	164		102997	109472	8.07097e-08	1.21239e-07	0.582908	NaN	NaN		83540.9	118414	7.39182e-21	1.49743e-20	0.806815	NaN	NaN		30318.2	19441.6	9.47162e-17	2.89015e-16	0.595742	0.00656436	210
1897.95	65383.1	84387.4	1.63061e-22	3.28416e-22	0.54155	NaN	NaN		117263	120084	0.00671177	0.00820028	0.317367	NaN	NaN		93567.4	115611	3.771e-11	5.68568e-11	0.510547	NaN	NaN		33664.9	21813.2	1.94424e-17	6.44114e-17	0.606656	NaN	NaN
1898.96	64716.8	89650.8	3.79822e-21	7.1584e-21	0.560755	NaN	NaN		112151	120422	1.76e-10	2.88787e-10	0.75588	NaN	NaN		92172	128872	4.8426e-13	7.72721e-13	0.604925	0.00862925	84		34273.7	20561.8	1.78177e-24	1.42847e-23	0.691934	NaN	NaN
1899.94	83072.4	119490	3.5941e-22	7.10359e-22	0.594009	0.0144828	205		150092	167714	1.59506e-14	2.96486e-14	0.928754	NaN	NaN		117973	168277	5.07379e-11	7.61225e-11	0.573754	NaN	NaN		43388.7	26824.4	1.87844e-21	1.01645e-20	0.659562	NaN	NaN
1900.94	80019.2	110968	1.09349e-21	2.11587e-21	0.572465	0.00685227	448		153671	157135	0.0822819	0.0922027	0.183342	0.0112607	62		115432	156295	5.51925e-11	8.26529e-11	0.580409	0.00871131	73		38925.6	23953.6	4.38598e-21	2.22497e-20	0.657502	NaN	NaN
1901.96	73747.3	98286.2	1.04009e-20	1.9172e-20	0.564863	NaN	NaN		138761	146236	3.64419e-06	5.22283e-06	0.502084	NaN	NaN		108521	134300	6.39717e-08	8.60614e-08	0.456535	NaN	NaN		34465.8	21530.5	6.47107e-21	3.20917e-20	0.637845	NaN	NaN
1902.89	101233	161515	2.55317e-28	7.03277e-28	0.713519	NaN	NaN		277691	185541	5.60519e-45	2.94273e-44	1.25786	0.00185453	187		135187	255139	1.04154e-26	2.47429e-26	1.21265	NaN	NaN		46330.2	30013.3	1.36176e-16	4.04377e-16	0.574247	NaN	NaN
1903.9	106432	173321	2.22488e-27	5.80663e-27	0.7119	NaN	NaN		293467	179300	1.4013e-45	7.00649e-45	1.44323	NaN	NaN		138211	284085	6.4898e-34	1.82268e-33	1.38057	NaN	NaN		51841.8	32922.6	2.17222e-19	9.15115e-19	0.616361	NaN	NaN
1904.91	78636.4	115036	1.75912e-23	3.74428e-23	0.573576	NaN	NaN		189294	126148	1.4013e-45	7.00649e-45	1.64993	NaN	NaN		104655	181983	4.29897e-28	1.051e-27	1.14326	NaN	NaN		40161.3	25106.8	1.55352e-18	5.91066e-18	0.614956	NaN	NaN
1905.92	77631.5	105090	2.36291e-31	7.60063e-31	0.571963	NaN	NaN		185466	119877	1.4013e-45	7.00649e-45	1.72187	NaN	NaN		99638.6	155499	3.39287e-28	8.31987e-28	1.01364	NaN	NaN		43003.7	33035.2	7.06707e-06	9.46032e-06	0.357681	NaN	NaN
1906.91	71584.4	93061.3	5.05749e-28	1.36681e-27	0.529503	0.00585336	499		162109	112127	1.4013e-45	7.00649e-45	1.75863	0.00745135	106		92171.4	132768	4.5792e-22	9.63729e-22	0.84647	0.00218481	145		40707.3	31289.2	1.33867e-06	1.84579e-06	0.356363	NaN	NaN
1908.03	66409.6	81338.6	6.00731e-21	1.12146e-20	0.43457	NaN	NaN		135385	103227	1.4013e-45	7.00649e-45	2.18983	0.00559683	134		90034.7	114276	7.34035e-14	1.20524e-13	0.600483	NaN	NaN		36089.1	25991.1	1.50431e-08	2.2639e-08	0.422267	NaN	NaN
1909.01	64082.9	78468.5	6.44322e-18	1.00766e-17	0.441516	NaN	NaN		125094	108189	2.8026e-45	1.54143e-44	1.57414	NaN	NaN		89073.8	107382	2.5182e-09	3.55674e-09	0.477118	NaN	NaN		33759.8	22778.4	5.79206e-13	1.18419e-12	0.528971	NaN	NaN
1909.96	117498	112836	0.144623	0.146488	0.0709512	NaN	NaN		160813	144262	6.45277e-26	1.68228e-25	1.1281	NaN	NaN		119522	147019	3.92161e-10	5.68062e-10	0.510968	NaN	NaN		109422	49507.4	8.86041e-42	2.83883e-40	0.84581	NaN	NaN
1910.94	155643	140032	0.247345	0.249807	0.0648237	0.0324157	101		208355	168940	1.4013e-45	7.00649e-45	2.12053	NaN	NaN		151782	185141	3.03158e-09	4.26699e-09	0.486819	NaN	NaN		151227	64953.6	1.4013e-45	5.74532e-44	0.936853	NaN	NaN
1911.91	131485	129987	0.351019	0.353926	0.0532644	NaN	NaN		190741	151521	1.4013e-45	7.00649e-45	2.51091	0.0394123	23		141323	182478	1.65416e-12	2.58695e-12	0.622731	NaN	NaN		114386	50807.9	1.4013e-45	5.74532e-44	0.906676	NaN	NaN
1912.89	100501	111651	4.29658e-05	4.50374e-05	0.260209	NaN	NaN		163744	150986	1.66261e-17	3.34032e-17	0.934153	NaN	NaN		122808	150942	7.44068e-08	9.96045e-08	0.488103	NaN	NaN		72148.3	36685.9	2.27134e-39	6.6635e-38	0.823149	NaN	NaN
1913.93	96346.2	125854	5.17981e-16	7.36732e-16	0.543208	NaN	NaN		169038	188201	5.1029e-19	1.07025e-18	1.0049	NaN	NaN		129913	167522	2.37707e-09	3.3613e-09	0.5639	NaN	NaN		56973	32401.5	1.90918e-29	2.58269e-28	0.741912	NaN	NaN
1914.96	105622	132914	7.63896e-14	1.0022e-13	0.483455	NaN	NaN		196991	206715	4.07184e-05	5.6207e-05	0.438921	NaN	NaN		155072	175568	0.00381302	0.00436106	0.287296	NaN	NaN		49921	30504.8	1.04421e-22	6.83505e-22	0.663758	NaN	NaN
1915.97	112654	133364	3.61432e-11	4.33114e-11	0.42007	NaN	NaN		205480	214955	6.83153e-05	9.31398e-05	0.434238	NaN	NaN		172268	172526	0.663275	0.671829	0.0607182	NaN	NaN		48041.3	29987.5	2.47847e-20	1.16733e-19	0.639071	NaN	NaN
1917.05	94546.2	109513	1.52954e-08	1.70298e-08	0.376357	NaN	NaN		170541	172216	0.39602	0.418356	0.0963819	NaN	NaN		140118	142928	0.248383	0.259242	0.112759	NaN	NaN		44416.1	25983.1	1.55201e-27	1.68711e-26	0.724787	NaN	NaN
1917.93	82959.1	102019	4.06095e-13	5.17176e-13	0.473835	NaN	NaN		153124	161425	4.06598e-06	5.81708e-06	0.490074	NaN	NaN		118455	132304	0.000287167	0.000342938	0.307478	NaN	NaN		42305.2	24568.9	5.35968e-28	6.18522e-27	0.721229	NaN	NaN
1918.97	80692.7	103325	4.33933e-15	5.95283e-15	0.524496	NaN	NaN		150949	162968	5.55613e-09	8.71164e-09	0.661154	NaN	NaN		114513	135127	4.59316e-06	5.83734e-06	0.389092	NaN	NaN		41459.1	23848	5.78809e-28	6.58598e-27	0.722195	NaN	NaN
1919.98	88375.6	106242	6.44121e-12	7.89745e-12	0.439929	NaN	NaN		167799	168068	0.734987	0.747574	0.0294783	NaN	NaN		122286	135879	0.000137785	0.000166092	0.303623	NaN	NaN		47721.8	27954	1.73824e-26	1.69305e-25	0.71187	NaN	NaN
1920.96	89528.1	94298.4	0.000195526	0.0002039	0.241202	NaN	NaN		156370	146397	5.27855e-09	8.28708e-09	0.633803	NaN	NaN		127659	120497	0.82294	0.827357	0.0244796	NaN	NaN		47106.5	26820.8	4.05103e-28	4.74243e-27	0.729895	NaN	NaN
1921.98	70393	76320	6.21017e-07	6.67923e-07	0.289172	NaN	NaN		117846	113036	0.000149735	0.000199893	0.378045	NaN	NaN		101370	100686	0.28025	0.291627	0.0767375	NaN	NaN		36933	21498.7	6.11088e-24	4.60681e-23	0.680437	NaN	NaN
1922.96	56617.7	67910.5	1.19486e-13	1.55588e-13	0.415639	NaN	NaN		95889	94734	0.108646	0.120911	0.17429	0.00383212	153		81699.7	94045.7	4.70532e-06	5.97365e-06	0.344873	NaN	NaN		29400.5	17600.2	1.79142e-22	1.13893e-21	0.66638	0.0174335	61
1923.91	52304.5	62483.8	4.87999e-14	6.46155e-14	0.415552	0.0179407	166		90511.7	85969.8	7.91225e-09	1.23423e-08	0.59997	0.00935593	80		74338.8	86513.5	7.23857e-08	9.7166e-08	0.403396	NaN	NaN		27851.5	17021.9	1.20065e-23	8.88623e-23	0.683155	NaN	NaN
1924.9	52680.7	62137.2	1.41973e-12	1.77466e-12	0.379955	NaN	NaN		93323.5	86541.5	3.86466e-18	7.9013e-18	0.903407	NaN	NaN		74976.6	85371.1	6.82726e-06	8.6092e-06	0.333763	NaN	NaN		27647.3	17034.2	1.3993e-21	7.72632e-21	0.6526	NaN	NaN
1925.97	55144.6	68591.6	7.79618e-14	1.02228e-13	0.400016	NaN	NaN		99124.9	85757.9	5.86303e-42	2.71418e-41	1.43567	NaN	NaN		77214.2	100569	3.3954e-12	5.25607e-12	0.560814	NaN	NaN		29816	17618.7	1.75484e-24	1.41491e-23	0.674841	NaN	NaN
1926.89	65452.3	76959.4	2.91248e-10	3.3965e-10	0.320648	NaN	NaN		117609	98499.8	1.4013e-45	7.00649e-45	1.93103	NaN	NaN		88943.4	109534	7.20712e-09	9.99413e-09	0.45599	NaN	NaN		37709.8	22294	4.89931e-24	3.73975e-23	0.685924	NaN	NaN
1927.98	64455.1	73429.2	1.39474e-09	1.59671e-09	0.30208	NaN	NaN		118154	97085.2	1.4013e-45	7.00649e-45	1.91901	NaN	NaN		88525.3	101952	2.95348e-06	3.77518e-06	0.345634	NaN	NaN		35990.8	22320.9	3.91486e-21	2.01111e-20	0.651243	NaN	NaN
1929.05	76676.8	87336.4	7.03101e-10	8.12554e-10	0.340118	NaN	NaN		143541	126431	2.7399e-34	9.49028e-34	1.36115	0.00372007	168		108566	115967	0.0108436	0.0121566	0.193628	NaN	NaN		39592.4	25657.5	8.64836e-19	3.3748e-18	0.630426	NaN	NaN
1929.97	70028.2	83155.5	2.07802e-12	2.5869e-12	0.378819	NaN	NaN		128229	115631	2.84783e-26	7.55388e-26	1.15159	NaN	NaN		99894.6	114277	3.43921e-05	4.24669e-05	0.32558	NaN	NaN		35944.4	22884.7	3.2677e-19	1.34353e-18	0.624027	NaN	NaN
1930.91	57818.3	68886.2	8.97465e-13	1.13054e-12	0.394401	NaN	NaN		103121	96318.7	1.4465e-13	2.60905e-13	0.776455	NaN	NaN		82337.6	94276.6	2.65107e-05	3.28684e-05	0.349827	NaN	NaN		30200.2	19081.2	1.06894e-19	4.67303e-19	0.636836	NaN	NaN
1931.98	67038.4	78334.4	1.8988e-11	2.29915e-11	0.411028	0.0102362	313		111140	120424	3.84864e-14	7.06212e-14	0.846104	NaN	NaN		93218.3	100246	0.00789545	0.00891102	0.207708	NaN	NaN		38174.3	22901.5	2.82971e-23	1.99143e-22	0.66728	NaN	NaN
1932.97	70336.1	80089.5	2.47691e-09	2.81704e-09	0.382144	NaN	NaN		113462	125896	4.61671e-19	9.70786e-19	0.989832	NaN	NaN		99504.7	101640	0.0913502	0.0973469	0.121971	NaN	NaN		39057.3	22588.3	2.30377e-26	2.19988e-25	0.710832	NaN	NaN
1933.98	63590.3	75892.1	1.55183e-13	2.00888e-13	0.441291	NaN	NaN		108190	114650	2.64627e-09	4.18148e-09	0.675262	NaN	NaN		90545.7	99313.3	0.000739734	0.00087017	0.267176	NaN	NaN		33990.1	20853.3	3.44566e-21	1.79277e-20	0.658611	NaN	NaN
1934.98	55002.6	69269.1	1.52759e-19	2.6103e-19	0.500369	NaN	NaN		96747.8	99132.4	0.00184253	0.00232343	0.329809	NaN	NaN		78806.6	93707.9	3.06522e-06	3.91596e-06	0.409327	NaN	NaN		28517.2	18992.1	2.5744e-12	4.97118e-12	0.516247	NaN	NaN
1935.91	48032.4	60433	1.25711e-19	2.15415e-19	0.49683	NaN	NaN		86254.7	86686.9	0.147538	0.162265	0.15575	NaN	NaN		68644.9	81748.2	1.11988e-06	1.45126e-06	0.423893	NaN	NaN		24794.3	16441.5	2.20615e-13	4.70812e-13	0.5448	NaN	NaN
1936.97	48359.6	61561.8	6.86885e-20	1.1964e-19	0.520729	NaN	NaN		86198.6	88567.7	2.97969e-05	4.13186e-05	0.453405	NaN	NaN		69379.6	83961.1	5.70521e-08	7.68798e-08	0.477642	NaN	NaN		24828.5	15727	1.23605e-16	3.68845e-16	0.589949	NaN	NaN
1937.91	45276.6	56095.2	4.08058e-17	6.10708e-17	0.477556	NaN	NaN		79941.3	81040.9	0.00843662	0.0102154	0.282129	NaN	NaN		65208.9	75927.3	5.97045e-06	7.55223e-06	0.376092	NaN	NaN		23141.6	14814	3.26685e-17	1.05083e-16	0.599784	NaN	NaN
1939	61254.6	73177.9	5.63229e-11	6.7097e-11	0.376964	0.00489454	553		121255	103429	1.27658e-40	5.6313e-40	1.39709	NaN	NaN		89790.4	101840	0.00170361	0.00197726	0.287685	NaN	NaN		28045.9	17439.4	2.34266e-20	1.1055e-19	0.648798	NaN	NaN
1940	91086.4	135356	2.6912e-19	4.54758e-19	0.57592	0.00829786	392		192656	176746	5.5994e-11	9.35795e-11	0.662456	NaN	NaN		133574	202844	2.56402e-10	3.74528e-10	0.614733	NaN	NaN		39849.4	24289.5	2.55645e-21	1.34739e-20	0.648616	NaN	NaN
1940.99	103645	199206	5.60519e-45	3.08286e-44	0.977851	NaN	NaN		213626	205807	0.000951961	0.00122194	0.366487	NaN	NaN		151865	334681	1.4013e-45	5.60519e-45	1.68211	NaN	NaN		46269.9	27966.8	5.34083e-23	3.57278e-22	0.67299	NaN	NaN
1942.03	85844.9	156971	4.71817e-42	2.38361e-41	0.909276	NaN	NaN		167302	156702	3.98077e-11	6.68034e-11	0.725783	NaN	NaN		124654	264957	1.4013e-45	5.60519e-45	1.6957	NaN	NaN		40701	24214.1	1.78339e-24	1.42847e-23	0.687416	NaN	NaN
1942.95	73743.1	104543	4.33571e-24	9.55426e-24	0.598303	NaN	NaN		140305	122373	3.80926e-39	1.60476e-38	1.37729	NaN	NaN		107214	162776	6.65412e-30	1.69841e-29	0.973305	NaN	NaN		35350.1	20799	5.25085e-26	4.8067e-25	0.717947	NaN	NaN
1944.06	63537	75142.5	2.37024e-12	2.94316e-12	0.413582	NaN	NaN		116260	107389	3.06306e-16	5.93834e-16	0.835416	NaN	NaN		92199.7	103829	1.88234e-07	2.4951e-07	0.36222	NaN	NaN		31285.1	18024.4	6.42376e-29	8.20603e-28	0.721079	NaN	NaN
1944.93	68056.3	78741.2	9.54927e-09	1.06761e-08	0.387732	NaN	NaN		124667	126893	0.0492998	0.0563592	0.208606	0.00918786	86		98807.5	100705	0.148858	0.157322	0.090678	NaN	NaN		33448.2	19145.3	5.33513e-29	6.91013e-28	0.731641	NaN	NaN
1945.96	102435	114583	4.96364e-06	5.26185e-06	0.325526	NaN	NaN		182336	175760	0.000692007	0.00089582	0.298763	NaN	NaN		152044	152952	0.240966	0.251609	0.0681081	NaN	NaN		48277.8	25982.3	1.0702e-38	2.9613e-37	0.846651	NaN	NaN
1946.99	110672	125244	6.55609e-06	6.9409e-06	0.345226	NaN	NaN		196980	204211	0.00363613	0.00451273	0.310072	NaN	NaN		166478	161743	0.991436	0.991436	0.00393244	NaN	NaN		50273.8	26918	1.11276e-39	3.34515e-38	0.844376	NaN	NaN
1947.98	111258	116898	0.00115691	0.00119825	0.235702	NaN	NaN		208092	185831	5.69518e-19	1.19139e-18	0.961614	NaN	NaN		158943	147082	0.414575	0.427026	0.0626686	NaN	NaN		56267.9	33130.2	7.19476e-32	1.20822e-30	0.766294	NaN	NaN
1948.98	87571.3	87383.1	0.00224647	0.00232081	0.166229	0.0207861	143		158820	131364	1.4013e-45	7.00649e-45	1.51452	NaN	NaN		121465	109811	0.342676	0.354618	0.0945676	NaN	NaN		48129.6	30036	1.12485e-21	6.28214e-21	0.652606	0.00648414	218
1950.06	81126.2	86539.7	1.36294e-05	1.43421e-05	0.221915	0.0107457	298		147346	121949	1.4013e-45	7.00649e-45	1.85703	NaN	NaN		111932	115195	0.151637	0.160189	0.127484	NaN	NaN		45063.7	27322.2	5.24015e-19	2.0952e-18	0.611075	NaN	NaN
1951	113362	147245	9.18023e-13	1.15584e-12	0.539975	0.0277841	108		214241	269838	1.06209e-35	3.87155e-35	1.49991	NaN	NaN		158861	170828	0.46369	0.476005	0.152367	NaN	NaN		59650	35323.3	1.09868e-19	4.7944e-19	0.639888	NaN	NaN
1952	113419	155657	5.10543e-15	6.98019e-15	0.647663	NaN	NaN		216028	302826	1.4013e-45	7.00649e-45	1.96622	NaN	NaN		162765	175119	0.307567	0.319236	0.163139	NaN	NaN		56159.9	32191.9	7.56697e-22	4.36625e-21	0.671822	0.00878807	148
1953	89684.5	116332	7.16741e-14	9.42367e-14	0.577238	0.0160909	185		166017	216150	1.4013e-45	7.00649e-45	1.83573	NaN	NaN		128457	134321	0.292254	0.3036	0.133587	NaN	NaN		45322.5	26696.1	1.57473e-22	1.00907e-21	0.678089	0.00442978	253
1954.02	91446.8	125532	2.16702e-17	3.29023e-17	0.622573	NaN	NaN		183574	217105	5.66365e-21	1.27106e-20	1.12225	NaN	NaN		128113	155160	2.71449e-05	3.36376e-05	0.421094	NaN	NaN		46574.1	27142.9	1.24444e-25	1.10997e-24	0.71078	NaN	NaN
1955.01	81250.9	111418	4.32443e-20	7.65817e-20	0.641684	NaN	NaN		159708	186060	2.88726e-17	5.75798e-17	1.01967	NaN	NaN		114748	141517	3.34749e-09	4.70621e-09	0.508891	NaN	NaN		41092.9	23897.1	8.73112e-28	9.66377e-27	0.718462	NaN	NaN
1955.99	89184.8	112895	1.05921e-18	1.7229e-18	0.563498	0.0116023	278		169876	175953	7.22895e-05	9.83929e-05	0.439923	NaN	NaN		125964	147440	2.85444e-09	4.02232e-09	0.45942	NaN	NaN		45891.2	27731.7	2.73825e-25	2.35606e-24	0.69357	NaN	NaN
1957.01	71821.7	83793.3	8.62731e-13	1.08904e-12	0.416544	NaN	NaN		131780	123222	0.00681931	0.00832332	0.272993	0.00935593	79		99569.4	111055	5.68704e-06	7.20496e-06	0.346966	NaN	NaN		39293.8	23572.9	2.12901e-23	1.51583e-22	0.675487	NaN	NaN
1957.99	59891.7	69600.3	5.21394e-12	6.41209e-12	0.36956	NaN	NaN		110436	95360.4	1.76564e-43	8.56193e-43	1.49796	0.00374248	162		83520.1	95603.7	4.47938e-07	5.86728e-07	0.379461	NaN	NaN		32267.8	20171.1	9.7663e-21	4.71844e-20	0.638751	NaN	NaN
1959	57772.7	63350.6	8.63654e-06	9.12759e-06	0.260222	NaN	NaN		98660.5	87734.8	3.11053e-36	1.16168e-35	1.37767	NaN	NaN		80477.1	86731.4	0.00275003	0.00315566	0.230993	NaN	NaN		32353.8	18080.1	1.23597e-30	1.86931e-29	0.742227	NaN	NaN
1959.98	56921.5	67342.8	1.99705e-07	2.16029e-07	0.322033	0.00533252	536		96206.6	91671.3	5.33387e-13	9.48027e-13	0.80406	NaN	NaN		79067.5	94452.4	3.3643e-05	4.15631e-05	0.369183	NaN	NaN		32215.2	17519.8	1.16189e-33	2.2454e-32	0.784599	NaN	NaN
1960.98	52250.3	65525.9	3.75519e-10	4.36463e-10	0.396017	NaN	NaN		87800.2	89208.5	0.281822	0.303331	0.107145	NaN	NaN		72811.9	92035.6	1.77069e-05	2.20657e-05	0.45387	NaN	NaN		29447.1	16878.3	3.57992e-29	4.78962e-28	0.735829	NaN	NaN
1961.99	48653.6	61992.6	1.08094e-13	1.40903e-13	0.454948	NaN	NaN		82278.3	84965.1	0.0207256	0.0243684	0.237023	NaN	NaN		68440.4	86687.1	7.0219e-07	9.14349e-07	0.462081	NaN	NaN		26795.3	16059.8	9.35579e-26	8.43753e-25	0.692527	NaN	NaN
1962.99	47617.3	65142.6	1.09587e-23	2.36563e-23	0.567184	0.00775631	417		84038.7	82956.5	0.135433	0.149424	0.161179	NaN	NaN		68039.7	95635.7	4.70036e-18	8.8177e-18	0.753698	NaN	NaN		24805.3	15559.3	4.57913e-20	2.08026e-19	0.628935	NaN	NaN
1963.92	77526.5	136921	3.95782e-39	1.76185e-38	1.0428	0.198942	16		152838	261958	1.4013e-45	7.00649e-45	2.52895	NaN	NaN		111321	160242	2.27125e-18	4.31733e-18	0.808385	0.00657456	93		37575.2	23669.4	4.12651e-19	1.66634e-18	0.605901	NaN	NaN
1964.91	81840.3	142071	4.16607e-32	1.38964e-31	0.973976	0.034963	95		162867	300175	1.4013e-45	7.00649e-45	2.46251	NaN	NaN		117500	150190	4.97907e-08	6.72437e-08	0.524642	NaN	NaN		39455.1	25176.5	2.09071e-15	5.46232e-15	0.574089	NaN	NaN
1966.04	74482.9	105258	6.5899e-19	1.08202e-18	0.694638	NaN	NaN		139803	207221	1.4013e-45	7.00649e-45	2.30776	NaN	NaN		105693	115656	0.012853	0.0143433	0.228201	NaN	NaN		38206.6	23517.7	6.04042e-22	3.56136e-21	0.658617	NaN	NaN
1966.99	76248.7	102304	2.34084e-12	2.90813e-12	0.588767	NaN	NaN		150406	209476	1.4013e-45	7.00649e-45	1.94234	NaN	NaN		104452	107155	0.421786	0.434271	0.0924019	NaN	NaN		41251.1	23868.4	7.26983e-27	7.40671e-26	0.718756	0.00770518	175
1967.95	73797.9	93531.8	1.64959e-10	1.93859e-10	0.530372	NaN	NaN		140630	187678	1.4013e-45	7.00649e-45	2.07518	NaN	NaN		102387	99441.5	0.973336	0.973736	0.0125055	NaN	NaN		39542.7	22600.4	8.40828e-29	1.05537e-27	0.744165	NaN	NaN
1969.04	75692.8	89384	4.70865e-08	5.16467e-08	0.420529	0.0161521	182		147270	162751	5.95632e-22	1.3813e-21	1.10528	NaN	NaN		105806	103854	0.834575	0.838362	0.0292375	NaN	NaN		39438	21964.6	5.17308e-33	9.54277e-32	0.776018	NaN	NaN
1970	71988.6	83148.2	2.21493e-08	2.45375e-08	0.388205	NaN	NaN		137604	139844	0.0080819	0.00981029	0.277622	NaN	NaN		98841.8	101340	0.101302	0.107669	0.112305	NaN	NaN		39397.4	22419.3	4.02996e-31	6.37205e-30	0.760094	NaN	NaN
1970.93	59221.2	66766.4	1.14548e-07	1.2452e-07	0.331216	NaN	NaN		106215	103691	0.0705265	0.0794688	0.197277	NaN	NaN		80744.8	84802.8	0.0269038	0.029443	0.144271	NaN	NaN		33918.5	19596.5	2.01364e-29	2.70896e-28	0.738632	0.00983549	137
1972	54036.3	64898.1	2.668e-11	3.21136e-11	0.371899	NaN	NaN		99516.2	88418.4	6.57812e-34	2.25602e-33	1.32263	NaN	NaN		72996.7	89003.8	5.00953e-07	6.55113e-07	0.446357	NaN	NaN		31148.7	19319.5	6.16477e-22	3.60847e-21	0.660006	NaN	NaN
1972.99	59110	75538.5	1.85248e-14	2.47846e-14	0.431514	0.0112034	289		109509	96876.3	6.43791e-36	2.3716e-35	1.3438	NaN	NaN		80644.3	108348	2.93231e-11	4.43489e-11	0.627571	NaN	NaN		33299	20720.7	4.22319e-22	2.54541e-21	0.659608	NaN	NaN
1973.93	55747.1	71612.1	4.13951e-15	5.68192e-15	0.440141	NaN	NaN		106519	92182.5	1.4013e-45	7.00649e-45	1.60786	NaN	NaN		76765	102798	4.98206e-11	7.47923e-11	0.616475	0.00434891	127		30324.3	19311.9	1.28371e-20	6.15321e-20	0.638274	NaN	NaN
1974.92	49901.5	64888.3	4.43079e-18	6.96063e-18	0.542186	NaN	NaN		94567.3	98727.9	1.49967e-06	2.17233e-06	0.542637	NaN	NaN		69452.2	85529.9	1.81554e-07	2.40786e-07	0.471675	NaN	NaN		26628.3	16597.3	2.88836e-22	1.80338e-21	0.664236	NaN	NaN
1976.02	50631.1	69672	4.26222e-25	9.83745e-25	0.680102	0.014944	201		97364.1	117300	1.4013e-45	7.00649e-45	1.98379	0.0149246	44		71001.4	86539.7	5.31954e-08	7.17225e-08	0.495209	NaN	NaN		26353.5	16704.1	1.0632e-17	3.66181e-17	0.617037	NaN	NaN
1977.01	61066	109659	2.25203e-31	7.25356e-31	0.820153	0.0639633	50		113679	150619	1.4013e-45	7.00649e-45	1.84773	0.0680684	11		86111.1	160123	1.68181e-17	3.09073e-17	0.990977	0.010872	55		31926.4	19842.1	6.22868e-20	2.79831e-19	0.62854	0.00657773	209
1977.93	66467.8	121317	5.61027e-26	1.36201e-25	0.757954	0.0102432	312		115271	147314	1.51678e-26	4.05418e-26	1.23025	0.0129976	55		91641.9	187672	1.68297e-20	3.35903e-20	1.1295	0.010872	54		37775.7	22053.6	4.64328e-27	4.77063e-26	0.710335	NaN	NaN
1979.02	54681.1	90576.5	2.60177e-27	6.78298e-27	0.69665	0.00783114	411		93255.8	104225	0.0340051	0.0392801	0.29344	0.0145886	52		74423	140917	1.11741e-26	2.64936e-26	1.19311	NaN	NaN		32136	19376	3.23779e-23	2.25257e-22	0.668757	NaN	NaN
1980.01	45428.7	68255.9	8.28419e-39	3.60214e-38	0.703137	NaN	NaN		80299.7	82463	0.987668	0.988074	0.0114628	NaN	NaN		61906	99540	3.33643e-24	7.35888e-24	0.988329	NaN	NaN		26220	20137.3	9.40498e-06	1.25348e-05	0.33132	NaN	NaN
1981	44189.8	58555.1	1.72544e-30	5.36584e-30	0.581746	NaN	NaN		78491.3	80683.1	0.00159867	0.00202537	0.330923	NaN	NaN		59726.7	77169.4	5.22709e-10	7.53134e-10	0.542441	NaN	NaN		25869.1	20678.4	0.000272468	0.000340935	0.289745	NaN	NaN
1981.97	66193.3	80737.2	3.80776e-20	6.76287e-20	0.462154	NaN	NaN		131861	114012	1.4013e-45	7.00649e-45	1.56858	0.0185718	38		89138	106483	3.45057e-09	4.84273e-09	0.450855	NaN	NaN		36939.4	26544.8	6.46485e-09	9.91304e-09	0.425167	NaN	NaN
1982.99	64037.8	77536.1	1.25571e-16	1.83974e-16	0.432375	NaN	NaN		127323	107251	1.4013e-45	7.00649e-45	1.79189	NaN	NaN		87404	105256	1.32238e-09	1.88304e-09	0.477992	NaN	NaN		34771.9	23319.5	1.60787e-14	3.87256e-14	0.550589	NaN	NaN
1984.06	64582.4	72450.7	6.95379e-07	7.46582e-07	0.291143	NaN	NaN		122328	103805	1.4013e-45	7.00649e-45	1.71217	NaN	NaN		87779.6	96964.8	0.000669737	0.000788974	0.254707	NaN	NaN		36272.9	21072.3	8.98899e-29	1.12247e-27	0.737054	0.00569315	222
1984.96	67840	68419	0.468949	0.471077	0.105554	NaN	NaN		113985	97057.3	1.4013e-45	7.00649e-45	1.58803	NaN	NaN		84823.5	90051.6	0.0146154	0.0162727	0.181316	NaN	NaN		46546.8	22424.5	1.4013e-45	5.74532e-44	0.947818	NaN	NaN
1985.98	71315	74774.1	0.014123	0.0144859	0.211906	0.00342857	614		117184	113586	0.00476285	0.0058692	0.310168	0.00746237	104		87294.8	94209.3	0.000477846	0.000567035	0.246843	NaN	NaN		50921	24606.4	1.4013e-45	5.74532e-44	0.956794	NaN	NaN
1987	63771.3	74926	8.62408e-10	9.95244e-10	0.396178	NaN	NaN		109614	112545	0.0381634	0.0439375	0.207133	NaN	NaN		81733.3	96972.1	5.02416e-09	7.00276e-09	0.44017	NaN	NaN		41684.9	22350.4	1.61123e-39	4.78457e-38	0.842427	NaN	NaN
1987.98	59030.2	74043.8	3.17718e-16	4.56157e-16	0.487657	NaN	NaN		105565	106042	0.962075	0.964451	0.0045233	0.00182091	192		78627.2	100034	4.7133e-13	7.53218e-13	0.578589	NaN	NaN		35443.2	20412.9	2.5685e-28	3.08094e-27	0.737162	NaN	NaN
1988.99	63463.8	73900.9	3.26092e-09	3.68632e-09	0.379665	0.00682421	451		113531	111100	0.0802506	0.0899678	0.196596	NaN	NaN		85615.3	96779.1	2.94221e-05	3.64223e-05	0.330699	NaN	NaN		37174	20584.9	6.09001e-33	1.10665e-31	0.769009	NaN	NaN
1989.98	59088.5	66453.7	1.76495e-07	1.91262e-07	0.33386	0.0107629	297		101141	100626	0.878096	0.885001	0.0244693	NaN	NaN		78956.5	85469.9	0.00180054	0.00208479	0.232281	NaN	NaN		35926.6	19938.2	2.88403e-32	5.05224e-31	0.776102	NaN	NaN
1991.08	64939.1	65770.1	0.00550422	0.00565995	0.213908	NaN	NaN		104136	104012	0.432712	0.45299	0.0889989	NaN	NaN		89950.4	81347.1	0.509695	0.521912	0.0801307	NaN	NaN		37793.1	20737	7.83581e-35	1.70359e-33	0.790464	NaN	NaN
1992.03	63737.4	65073.1	0.0046585	0.00479435	0.21387	NaN	NaN		103263	102227	0.983824	0.984632	0.00361962	NaN	NaN		88938.3	81408.1	0.572005	0.582775	0.0588375	NaN	NaN		36381.7	19842.4	7.22238e-33	1.3027e-31	0.775599	NaN	NaN
1993	51716.9	54358.7	0.000545372	0.00056558	0.235514	0.0168239	177		84058.6	81160.7	0.00519272	0.00637955	0.290081	NaN	NaN		71143.3	70132	0.353012	0.365159	0.0585528	NaN	NaN		30354.6	16818.9	3.1882e-33	5.97174e-32	0.780455	NaN	NaN
1994.01	44895.5	50115.6	1.36486e-07	1.48037e-07	0.288667	NaN	NaN		75519.7	67550.7	1.48366e-27	4.09606e-27	1.16904	NaN	NaN		60660.2	68491.1	2.59442e-05	3.21825e-05	0.326262	NaN	NaN		26918.7	15705.5	3.29261e-26	3.08365e-25	0.71507	NaN	NaN
1995.02	47677	54229.2	5.38622e-10	6.23654e-10	0.3321	0.0190923	153		82457.9	73603	6.29987e-28	1.7592e-27	1.15694	NaN	NaN		64121	73509.8	1.40624e-06	1.81847e-06	0.362221	NaN	NaN		28510	17394.4	8.14381e-22	4.65497e-21	0.664409	NaN	NaN
1996	43052.6	49771.2	1.29487e-12	1.62192e-12	0.345965	NaN	NaN		77379.5	65849.3	1.4013e-45	7.00649e-45	1.91797	NaN	NaN		57567.4	68029	3.72268e-09	5.2156e-09	0.454772	NaN	NaN		25602.9	16423.6	2.67766e-17	8.73011e-17	0.604581	NaN	NaN
1996.98	40928.4	46693.4	1.29009e-11	1.57068e-11	0.348951	NaN	NaN		73962.9	66050.4	3.3505e-38	1.36202e-37	1.41634	NaN	NaN		55822.7	61944.1	1.62716e-05	2.02978e-05	0.294908	NaN	NaN		23343.5	14830.9	1.50786e-18	5.75493e-18	0.618404	NaN	NaN
1998.01	55786.3	61881.4	5.7297e-07	6.16792e-07	0.273164	NaN	NaN		103510	88012.3	1.4013e-45	7.00649e-45	1.62595	NaN	NaN		74012.9	80819.4	0.00353529	0.00405103	0.225905	NaN	NaN		33198.4	20899.6	2.08541e-23	1.48914e-22	0.685469	NaN	NaN
1999.02	59070.1	63901.5	0.000190942	0.000199205	0.21246	0.00532885	537		103540	87926.8	1.58347e-43	7.69313e-43	1.48724	NaN	NaN		78085.9	84863.6	0.0343771	0.0373531	0.18751	NaN	NaN		36282.8	21851.5	1.4296e-27	1.56102e-26	0.724987	0.0100269	128
2000.03	64701.5	70492.8	0.000228143	0.000237506	0.229187	NaN	NaN		113053	98961.5	4.83828e-33	1.61166e-32	1.36057	NaN	NaN		89054.1	94384	0.128637	0.136306	0.155789	NaN	NaN		36778.9	21832.4	7.17596e-30	1.0159e-28	0.751759	0.00768958	178
2001.06	55924.1	63291.9	4.07652e-07	4.39607e-07	0.285748	NaN	NaN		96638.7	84596.4	1.03936e-36	3.98558e-36	1.50004	NaN	NaN		78673.6	88085.5	0.00100973	0.00117923	0.275899	NaN	NaN		30491.4	18364.8	3.76486e-26	3.51243e-25	0.698908	NaN	NaN
2001.99	48905.6	57649.5	1.84592e-13	2.37946e-13	0.389493	NaN	NaN		84451.4	77507.7	6.03654e-20	1.31007e-19	0.971473	NaN	NaN		68906.6	79999.8	1.58977e-07	2.11304e-07	0.40163	NaN	NaN		26582.7	16707.8	6.66448e-20	2.98309e-19	0.646143	NaN	NaN
2003.02	42843.4	55990.6	8.00063e-23	1.64818e-22	0.519988	NaN	NaN		73488.2	75012	0.0232719	0.02727	0.23455	NaN	NaN		60600.7	78235.2	7.52681e-10	1.07811e-09	0.557229	NaN	NaN		23158.5	15744.9	8.40477e-12	1.56465e-11	0.510405	NaN	NaN
2004.01	41156.7	52754.5	1.00991e-22	2.06998e-22	0.516201	NaN	NaN		69372.9	72206.9	1.0873e-05	1.52774e-05	0.440157	NaN	NaN		57820.7	72198.6	5.77513e-09	8.03109e-09	0.490927	NaN	NaN		22763.1	15665.2	1.4072e-11	2.57827e-11	0.50989	NaN	NaN
2005	37913.8	44817.8	3.33001e-15	4.58111e-15	0.41436	0.00244068	646		65461.3	63946.2	0.00530926	0.00651287	0.277672	0.00539514	150		52757.3	59522.1	9.77609e-06	1.22959e-05	0.322889	NaN	NaN		21176.2	13782.5	8.10682e-16	2.21054e-15	0.575051	NaN	NaN
2005.99	39835.6	44627.6	4.87384e-08	5.34104e-08	0.315221	NaN	NaN		67106	64333.3	3.50844e-07	5.17447e-07	0.539914	NaN	NaN		52966.4	58219.5	0.00051686	0.000612436	0.274184	NaN	NaN		24604.2	14571.4	1.36526e-26	1.34049e-25	0.706485	NaN	NaN
2006.99	39057.5	43580.7	3.94718e-07	4.25848e-07	0.294316	0.00881001	367		64449.2	61293.5	8.80795e-10	1.41473e-09	0.630255	NaN	NaN		49887.2	57358.3	1.26715e-05	1.58475e-05	0.3478	NaN	NaN		26070.7	14643.3	5.95658e-30	8.53193e-29	0.74629	NaN	NaN
2007.95	39542.6	45257.2	4.07407e-08	4.47872e-08	0.314472	0.00624557	490		68309.6	62914.1	5.28472e-20	1.14998e-19	0.963713	NaN	NaN		51009.9	60201.4	3.58335e-06	4.57309e-06	0.382181	NaN	NaN		25515.4	14921.6	5.10143e-27	5.21932e-26	0.720338	NaN	NaN
2008.99	38133.1	45807	1.16449e-12	1.46087e-12	0.393541	0.0154952	193		65783.2	63057.2	4.61408e-06	6.59348e-06	0.495306	NaN	NaN		50934.8	62115.4	1.6321e-07	2.16811e-07	0.442364	NaN	NaN		23127.7	14066.7	6.88548e-22	4.00147e-21	0.663559	NaN	NaN
2009.99	38747.1	45615.5	2.20765e-11	2.66515e-11	0.361628	NaN	NaN		66900.3	62470.9	1.75168e-11	2.95998e-11	0.708759	NaN	NaN		52768.5	62008.3	5.10272e-06	6.47142e-06	0.363473	NaN	NaN		22624.5	14038.8	4.18531e-21	2.13653e-20	0.651867	NaN	NaN
2011.02	43164.8	48852.8	3.62162e-10	4.21139e-10	0.316561	NaN	NaN		76890.8	67335	3.92364e-44	1.9478e-43	1.53218	NaN	NaN		58716	65288.1	0.000334671	0.000398886	0.278252	0.00431472	139		24916.6	16123.4	4.74061e-16	1.32075e-15	0.582127	NaN	NaN
2011.99	46548	54017.7	4.56743e-13	5.80767e-13	0.347889	NaN	NaN		84370.6	71583.4	1.4013e-45	7.00649e-45	1.74047	NaN	NaN		62260.2	73462.7	4.81728e-08	6.50948e-08	0.411998	NaN	NaN		27561.5	18203	5.37626e-15	1.34545e-14	0.560792	NaN	NaN
2012.95	42736	51235.9	6.83881e-16	9.69296e-16	0.425925	NaN	NaN		77430.5	72745.4	5.93646e-11	9.91445e-11	0.677547	NaN	NaN		57882.7	67593.7	3.34574e-07	4.39896e-07	0.391842	NaN	NaN		24691.7	16555.3	7.1744e-15	1.78444e-14	0.553443	NaN	NaN
2014.07	40446.5	48849.1	2.93456e-16	4.2257e-16	0.45108	NaN	NaN		73731.4	72301.4	0.0374167	0.0431187	0.226692	NaN	NaN		55139	63474.2	1.68468e-06	2.17277e-06	0.366336	NaN	NaN		22997.4	14987.7	2.19179e-16	6.36874e-16	0.583087	NaN	NaN
2015.1	39246.4	47109	1.44687e-13	1.877e-13	0.421283	NaN	NaN		71003.9	68369	0.000143606	0.000191816	0.408252	NaN	NaN		53680.7	62531.8	2.49816e-06	3.20158e-06	0.376509	NaN	NaN		22242.1	13747.9	1.57215e-21	8.62202e-21	0.656622	0.00549261	238
2016.02	40646.5	48981.3	1.88103e-14	2.51528e-14	0.41065	0.00576516	515		71938.1	65931.1	2.30206e-19	4.88285e-19	0.970162	NaN	NaN		56071.4	68132.2	7.66323e-10	1.097e-09	0.507141	NaN	NaN		22863	13945.1	2.64401e-20	1.24289e-19	0.646476	NaN	NaN
2017.02	39024.9	47851.4	7.21125e-18	1.12344e-17	0.451976	NaN	NaN		67425.4	64900.3	0.000425931	0.000559407	0.373482	NaN	NaN		54019.8	65917.2	2.31163e-10	3.3827e-10	0.491827	NaN	NaN		22032.9	14083.7	5.52606e-17	1.73625e-16	0.600667	NaN	NaN
2018	40578.3	47192.5	2.25614e-13	2.896e-13	0.385492	NaN	NaN		71878.8	67605.2	4.37048e-12	7.51032e-12	0.733862	NaN	NaN		57062.3	62747	0.000195788	0.000235081	0.260216	NaN	NaN		21887	14242.4	4.70807e-16	1.3147e-15	0.579462	NaN	NaN
2019.01	38133.2	44558.5	5.12844e-13	6.51422e-13	0.385374	NaN	NaN		68709.6	64500.2	3.50306e-11	5.88273e-11	0.706735	NaN	NaN		53378.2	58736.2	0.000758305	0.000891585	0.254805	NaN	NaN		20608.3	13621.7	2.24451e-15	5.84532e-15	0.573935	NaN	NaN
2020.01	37914.7	44267.6	1.86642e-13	2.40462e-13	0.379014	NaN	NaN		69445.2	64175	4.89458e-16	9.42903e-16	0.862654	NaN	NaN		52322.8	58346.2	5.50745e-05	6.75259e-05	0.282732	NaN	NaN		20966.5	13475.9	9.13577e-16	2.47448e-15	0.574817	NaN	NaN
2020.97	36084.1	41355.3	1.12512e-11	1.3712e-11	0.355209	NaN	NaN		65093.1	59137.6	1.93858e-21	4.4365e-21	1.02549	NaN	NaN		49184.2	54758.9	2.21695e-05	2.75422e-05	0.299063	NaN	NaN		20624.4	12831.4	2.3726e-19	9.9437e-19	0.631221	NaN	NaN
2021.97	38018.4	42208.6	8.73544e-10	1.00762e-09	0.309267	NaN	NaN		68707.3	60464.9	4.89996e-37	1.90293e-36	1.38599	NaN	NaN		52478.7	55814.5	0.000956338	0.00112064	0.217194	NaN	NaN		21148.3	13115	1.07612e-17	3.68545e-17	0.615221	NaN	NaN
2022.99	39843.3	43515.3	3.79789e-07	4.10105e-07	0.280531	NaN	NaN		70479.7	62460.5	4.85388e-35	1.73302e-34	1.39107	NaN	NaN		53989.8	57465.3	0.000573507	0.000677579	0.22035	NaN	NaN		23249.6	13532.6	4.20506e-27	4.35715e-26	0.711563	NaN	NaN
2024.02	45920.4	56627.4	5.36252e-11	6.39772e-11	0.37781	NaN	NaN		79239.3	70365.1	8.68178e-34	2.96495e-33	1.3541	NaN	NaN		60262.2	82456.2	1.76448e-15	3.03856e-15	0.742682	NaN	NaN		28766.8	15542.3	2.73908e-34	5.55806e-33	0.787262	NaN	NaN
2024.97	47700.5	61816.5	2.90442e-13	3.72225e-13	0.426508	0.0142481	207		82888	76082.3	5.87262e-22	1.36319e-21	1.03466	NaN	NaN		62550.3	90885.6	5.3984e-17	9.78059e-17	0.825506	NaN	NaN		29838.3	16385.1	2.63218e-32	4.64446e-31	0.764064	NaN	NaN
2026.02	44334.5	56556	1.94737e-15	2.69883e-15	0.447215	NaN	NaN		77269.2	72003.3	1.15322e-15	2.20762e-15	0.846955	NaN	NaN		58730.1	81139.9	2.78683e-16	4.94242e-16	0.749508	NaN	NaN		27190.9	15847.2	2.75344e-26	2.5987e-25	0.721819	NaN	NaN
2027	53013.8	71463.6	6.58975e-37	2.67881e-36	0.662935	0.142569	25		96930.8	106641	1.46287e-11	2.47883e-11	0.766464	NaN	NaN		73349.8	89227.6	9.47042e-08	1.26497e-07	0.462488	NaN	NaN		29177.9	25810.8	0.303725	0.318643	0.111256	0.0201343	56
2028.03	68156.1	91666.8	4.09199e-36	1.60193e-35	0.634752	0.314069	9		129268	138523	5.80876e-05	7.95967e-05	0.481362	NaN	NaN		97604.6	113782	0.000360514	0.000429477	0.325636	NaN	NaN		34003.6	32759.6	0.493923	0.509188	0.0343044	0.198934	9
2029.07	68416.8	87059.6	2.75869e-26	6.78527e-26	0.530314	0.0465799	69		130165	128569	0.10753	0.119723	0.1586	NaN	NaN		97213.5	110828	0.00183929	0.00212855	0.289435	NaN	NaN		34728.9	29733.6	0.118361	0.128093	0.142293	0.108665	11
2030.01	47652.2	58048.8	3.28852e-17	4.9338e-17	0.425506	NaN	NaN		93000.7	83479.4	4.68661e-23	1.12101e-22	1.07809	NaN	NaN		66316	76449.7	0.000385311	0.000458569	0.317045	NaN	NaN		25037.8	18202	1.67089e-07	2.38768e-07	0.416021	NaN	NaN
2030.98	46177.7	55226	2.55041e-17	3.84773e-17	0.419822	0.0190234	154		90576.8	80157.9	7.51428e-32	2.37627e-31	1.25802	NaN	NaN		60445.9	70734.4	6.38944e-06	8.06128e-06	0.380552	NaN	NaN		27464	19277	1.08067e-07	1.55983e-07	0.420081	NaN	NaN
2032.07	131085	155473	1.09958e-14	1.4809e-14	0.445143	0.0171647	172		247992	301016	5.51975e-22	1.2825e-21	1.17499	NaN	NaN		181807	156689	0.0172594	0.0191117	0.176762	NaN	NaN		70554.9	55569.8	0.00172033	0.00208408	0.270258	NaN	NaN
2033.09	157332	190821	1.77006e-16	2.57166e-16	0.481476	NaN	NaN		285109	359041	2.45977e-25	6.33815e-25	1.31304	NaN	NaN		218793	196739	0.139407	0.147653	0.0968902	NaN	NaN		86020	69795.2	0.00275311	0.00329103	0.253529	0.00558174	228
2034.06	62609.9	76405.4	1.04079e-15	1.46323e-15	0.460247	NaN	NaN		116669	131620	1.0603e-07	1.58784e-07	0.668699	NaN	NaN		84744.1	86681.4	0.477549	0.489613	0.0917046	NaN	NaN		35749.6	26422.5	1.86374e-06	2.54955e-06	0.377381	NaN	NaN
2035.06	66550.4	81134.9	4.82647e-16	6.88083e-16	0.451164	NaN	NaN		132110	129260	0.00149431	0.0018971	0.340667	NaN	NaN		88759.8	98952.4	0.00229931	0.00264595	0.268728	NaN	NaN		37941.1	26661.5	7.82315e-11	1.36164e-10	0.489429	0.0119119	110
2036.03	49798.7	57327.4	1.13246e-10	1.33991e-10	0.362655	NaN	NaN		96066.5	87611.3	2.51316e-17	5.01602e-17	0.896961	NaN	NaN		66605.8	72688	0.00184008	0.00212855	0.250043	NaN	NaN		28638.6	17941.4	2.86043e-19	1.18053e-18	0.625066	NaN	NaN
2036.98	43751.8	49489.4	1.51291e-09	1.73036e-09	0.323126	NaN	NaN		79619.2	70429.3	3.79901e-30	1.12812e-29	1.21451	NaN	NaN		60003.2	65821.4	0.000535391	0.00063316	0.256131	NaN	NaN		24590.6	15225.3	3.60167e-20	1.65473e-19	0.642821	NaN	NaN
2038.02	40389.7	45702.9	1.55589e-10	1.83024e-10	0.320931	NaN	NaN		70875.1	61003.7	1.4013e-45	7.00649e-45	1.66423	NaN	NaN		56496.1	63289.1	1.84958e-06	2.37915e-06	0.33038	NaN	NaN		22140.7	13707.8	4.75819e-21	2.39384e-20	0.643041	NaN	NaN
2038.98	35142.1	42624.7	6.37289e-14	8.39718e-14	0.372404	NaN	NaN		60908.1	51016.2	1.4013e-45	7.00649e-45	2.04944	NaN	NaN		48799.4	62695.1	3.66371e-14	6.07707e-14	0.594593	NaN	NaN		19680.6	12242.9	4.07014e-21	2.0821e-20	0.653698	NaN	NaN
2040.03	29862.8	37202.8	1.71969e-16	2.50146e-16	0.395329	NaN	NaN		52710.1	42750.1	1.4013e-45	7.00649e-45	2.24441	NaN	NaN		40603.3	55251.5	8.49927e-18	1.57983e-17	0.718383	NaN	NaN		17324.8	11232.9	2.97351e-16	8.50822e-16	0.585166	NaN	NaN
2040.96	36541.3	46811.4	3.70287e-21	6.98412e-21	0.462002	NaN	NaN		68517.9	56948	1.4013e-45	7.00649e-45	1.8725	NaN	NaN		49916.6	67861.7	1.64103e-18	3.14145e-18	0.727188	NaN	NaN		20411.2	14043.5	1.09923e-12	2.19576e-12	0.530351	NaN	NaN
2042.01	47893.8	62435.4	2.23865e-21	4.25868e-21	0.526684	NaN	NaN		97500.2	86939	4.74796e-21	1.0695e-20	1.0202	NaN	NaN		62766.3	85374	5.90396e-16	1.035e-15	0.707482	NaN	NaN		27900	17628.8	9.88393e-17	3.00092e-16	0.58658	NaN	NaN
2043.02	104193	117223	1.41332e-10	1.66648e-10	0.383534	NaN	NaN		182986	178204	0.363574	0.385753	0.0892455	NaN	NaN		149640	156151	0.000158067	0.000190258	0.244205	NaN	NaN		53760.3	28067.6	1.84659e-25	1.62326e-24	0.69579	NaN	NaN
2043.99	120086	124327	2.08505e-05	2.19123e-05	0.270211	NaN	NaN		198881	191296	0.020866	0.0245216	0.194021	NaN	NaN		176156	164655	0.0733318	0.0784591	0.0678938	NaN	NaN		60560	29400.6	4.15972e-34	8.3024e-33	0.777641	NaN	NaN
2045.01	93655.5	106093	1.02076e-08	1.14069e-08	0.373357	NaN	NaN		154587	160355	0.00106522	0.00136373	0.360285	NaN	NaN		134869	142589	0.000302041	0.000360524	0.21034	NaN	NaN		49461	24475.5	7.6287e-37	1.8955e-35	0.81697	NaN	NaN
2046.02	73947.4	86335.7	1.81668e-09	2.07389e-09	0.384994	NaN	NaN		125545	127125	0.089037	0.0994975	0.174327	NaN	NaN		104354	117166	2.06159e-05	2.56383e-05	0.312337	NaN	NaN		40369	20802.6	1.06801e-36	2.6006e-35	0.81397	0.0106731	125
2047.07	61710.7	70663.7	2.29268e-08	2.53873e-08	0.328029	NaN	NaN		112846	101306	1.30212e-28	3.71708e-28	1.19877	NaN	NaN		84125.2	95105.4	4.84002e-05	5.94325e-05	0.301205	NaN	NaN		35038.6	19856.2	7.31485e-29	9.22884e-28	0.742303	NaN	NaN
2048.02	40246.8	45950.2	1.02319e-09	1.17744e-09	0.326237	NaN	NaN		74711.3	64352.6	1.4013e-45	7.00649e-45	1.51145	NaN	NaN		53574.6	61525.6	3.87412e-06	4.93642e-06	0.352124	NaN	NaN		23793	14333.4	6.12311e-22	3.6014e-21	0.667151	NaN	NaN
2049.02	71136.5	77335.8	3.60985e-21	6.81395e-21	0.323744	NaN	NaN		200020	98385.5	1.4013e-45	7.00649e-45	1.7134	NaN	NaN		82298.2	93705.1	0.00012709	0.000153504	0.283764	NaN	NaN		42706.5	42951.9	0.161253	0.172442	0.0986726	NaN	NaN
2050.01	80316.6	91564.5	1.30038e-27	3.45678e-27	0.388449	0.0145429	204		234374	107991	1.4013e-45	7.00649e-45	1.73901	NaN	NaN		90603.5	113808	1.03893e-08	1.43087e-08	0.467626	NaN	NaN		48948.3	53075	0.00459338	0.0053981	0.229096	0.0242874	51
2051.02	54347.6	64965.6	1.33326e-26	3.34688e-26	0.400235	0.0428425	71		143463	75855.5	1.4013e-45	7.00649e-45	1.81129	NaN	NaN		63703.9	85588.9	5.24763e-12	8.06182e-12	0.574947	NaN	NaN		33287.7	32214	0.414806	0.429809	0.0237086	NaN	NaN
2052.03	40311.4	48248.9	5.28586e-20	9.31336e-20	0.367999	NaN	NaN		89163.8	58528.6	1.4013e-45	7.00649e-45	2.14582	0.00556321	138		50511.8	65443.2	1.01909e-10	1.51402e-10	0.536587	NaN	NaN		24426.3	20131	0.00384554	0.00454557	0.244856	NaN	NaN
2052.97	38449.4	46389.1	2.21919e-16	3.20887e-16	0.358738	NaN	NaN		76076.8	57498.9	1.4013e-45	7.00649e-45	2.5113	NaN	NaN		50556.7	64262.2	2.01761e-09	2.85965e-09	0.524822	NaN	NaN		22576.9	16874.4	1.39034e-07	1.99263e-07	0.395203	NaN	NaN
2054.09	42561.2	49469.8	3.10557e-12	3.84056e-12	0.305133	NaN	NaN		83228.6	63571.6	1.4013e-45	7.00649e-45	2.7333	NaN	NaN		56375.2	68129	4.18366e-07	5.48584e-07	0.436632	NaN	NaN		24782.9	16964.3	1.58716e-11	2.90145e-11	0.516392	0.010067	126
2055	47473.1	53861.8	4.22539e-10	4.90411e-10	0.297077	NaN	NaN		92358.1	73033.3	1.4013e-45	7.00649e-45	2.41722	NaN	NaN		62799.9	72895	2.22119e-06	2.85263e-06	0.369158	NaN	NaN		27782.5	17468.4	2.72121e-17	8.84665e-17	0.597027	0.00548147	241
2056.06	45677.5	50785.8	2.42672e-08	2.68593e-08	0.290508	NaN	NaN		88010.7	72536.6	1.4013e-45	7.00649e-45	2.05897	NaN	NaN		60383.6	66960	9.98381e-05	0.000120888	0.290657	NaN	NaN		26891.7	16167.7	9.71637e-22	5.47671e-21	0.679559	NaN	NaN
2056.99	46193.8	51700.9	2.14832e-08	2.38214e-08	0.28439	NaN	NaN		88647.8	72897.6	1.4013e-45	7.00649e-45	2.02695	NaN	NaN		61798.6	68994.1	7.87725e-05	9.60015e-05	0.297014	NaN	NaN		26621.3	16080.2	4.37897e-22	2.63279e-21	0.65843	NaN	NaN
2058.03	45565.9	51011.2	1.92798e-08	2.13976e-08	0.293273	NaN	NaN		82700.9	72238.5	4.05796e-37	1.58098e-36	1.46227	NaN	NaN		62725.7	68269	0.000995243	0.00116343	0.227573	NaN	NaN		25441.8	15413.3	1.80587e-22	1.14513e-21	0.670497	NaN	NaN
2058.97	67900.3	173366	1.93519e-42	9.94081e-42	1.00473	NaN	NaN		121790	116069	8.68497e-11	1.44158e-10	0.712261	NaN	NaN		96778.2	328201	1.4013e-45	5.60519e-45	2.05352	NaN	NaN		35294	21496.2	1.77994e-21	9.67448e-21	0.665742	NaN	NaN
2060.02	79658.4	209548	6.46663e-40	2.9766e-39	1.03099	0.00771354	424		141501	133292	7.53203e-13	1.32999e-12	0.772707	NaN	NaN		115354	402182	1.4013e-45	5.60519e-45	2.04639	NaN	NaN		40052.9	23963.8	1.05005e-24	8.63806e-24	0.682669	NaN	NaN
2061.08	63680.5	134041	3.44143e-32	1.15108e-31	0.819976	NaN	NaN		115058	101274	4.48599e-31	1.38446e-30	1.29667	NaN	NaN		90560.3	244631	1.4013e-45	5.60519e-45	1.69387	NaN	NaN		33152.1	20053.9	3.8507e-25	3.26706e-24	0.704238	NaN	NaN
2062.02	51497.8	81841.6	2.06925e-23	4.3776e-23	0.613161	NaN	NaN		91902.4	78270.5	3.34719e-39	1.41746e-38	1.43379	NaN	NaN		71978.7	136157	2.74474e-35	7.91878e-35	1.21319	NaN	NaN		28052.6	17390.6	1.56538e-25	1.38607e-24	0.700033	NaN	NaN
2062.98	43689.6	57278	2.35848e-15	3.26301e-15	0.433941	NaN	NaN		76091.3	64560	3.92364e-44	1.9478e-43	1.53702	NaN	NaN		62186.8	88239.3	1.33845e-17	2.46717e-17	0.728884	NaN	NaN		23114.2	14239.2	6.36431e-25	5.34383e-24	0.684433	NaN	NaN
2064.05	44379.3	54749.1	1.93709e-14	2.58597e-14	0.397712	NaN	NaN		79691.1	66937.6	1.4013e-45	7.00649e-45	1.5232	NaN	NaN		62299.3	79871.5	1.02208e-11	1.55938e-11	0.556757	0.00433524	133		23871.5	15580.9	3.34537e-19	1.36907e-18	0.625146	NaN	NaN
2065.04	50309.6	62504.8	2.16871e-17	3.29023e-17	0.447386	NaN	NaN		97717.9	85604.6	1.23849e-30	3.75091e-30	1.23027	0.00561363	131		69020.3	85522.4	6.24015e-10	8.98036e-10	0.502568	NaN	NaN		27353.4	18550	1.02811e-14	2.51602e-14	0.559126	NaN	NaN
2065.98	47817.8	59030.2	6.67075e-18	1.04257e-17	0.454212	NaN	NaN		94264.7	82997.9	1.2698e-27	3.50961e-27	1.20949	0.00187134	182		64720.9	79167	1.81258e-09	2.57354e-09	0.496848	NaN	NaN		26549.2	18035.2	2.86773e-13	6.05465e-13	0.532991	NaN	NaN
2067.03	40462.1	48385.9	1.5728e-15	2.1922e-15	0.405792	NaN	NaN		78143.6	67198.5	1.4013e-45	7.00649e-45	1.57624	NaN	NaN		54249.5	64911.1	4.63357e-09	6.47688e-09	0.451347	NaN	NaN		23143.9	15322.5	8.94289e-15	2.20181e-14	0.552694	NaN	NaN
2067.95	41492.3	81624.1	1.42615e-38	6.14634e-38	0.855572	0.00532517	539		81427.7	76977.2	3.33685e-17	6.63285e-17	0.919125	NaN	NaN		55034.9	137854	1.4013e-45	5.60519e-45	1.75732	NaN	NaN		24053.3	15543.8	6.31111e-16	1.73449e-15	0.580435	NaN	NaN
2068.94	39450.8	81740.4	2.98779e-36	1.17533e-35	0.90544	NaN	NaN		72419.9	72620.8	4.41804e-05	6.08136e-05	0.416052	NaN	NaN		53424.1	141628	4.48416e-43	1.59468e-42	1.76508	0.0217987	26		22663.7	14181.3	1.07013e-17	3.67008e-17	0.599011	NaN	NaN
2070.02	41460.3	67510	2.55919e-25	5.99772e-25	0.652303	NaN	NaN		81749.1	72010.8	4.69796e-32	1.50917e-31	1.22393	NaN	NaN		55199.1	107793	7.60908e-28	1.85096e-27	1.30291	NaN	NaN		23802.2	14876.4	2.3656e-19	9.93143e-19	0.645725	NaN	NaN
2071.03	41620.4	55147.3	4.06205e-18	6.41031e-18	0.463114	NaN	NaN		87148.7	67380.7	1.4013e-45	7.00649e-45	1.78934	NaN	NaN		54097.5	80233.2	1.30311e-15	2.26002e-15	0.838462	NaN	NaN		24274.1	15993.9	2.36224e-15	6.1388e-15	0.580116	NaN	NaN
2072.04	43799.9	50060.8	2.80815e-08	3.10247e-08	0.297012	NaN	NaN		87045.6	69209.5	1.4013e-45	7.00649e-45	1.83352	NaN	NaN		56729.2	67269.9	6.35138e-06	8.01743e-06	0.394099	NaN	NaN		26400.8	15928.4	1.41323e-23	1.03651e-22	0.682884	NaN	NaN
2073.05	40340.6	44518.4	2.99949e-07	3.24035e-07	0.264349	0.0053362	532		74561.7	61593.9	1.4013e-45	7.00649e-45	1.9942	NaN	NaN		52535	59302.8	3.89537e-06	4.96089e-06	0.337	NaN	NaN		24892.5	14772.3	2.57389e-26	2.44822e-25	0.70713	NaN	NaN
2074.05	47313.4	48834.4	0.0177925	0.0182343	0.146418	0.00772423	423		76086.9	66071.6	7.36522e-42	3.37741e-41	1.54566	NaN	NaN		61743.1	66041.5	0.00300285	0.00344253	0.189356	NaN	NaN		30750.2	15996.6	5.20818e-40	1.60531e-38	0.844404	NaN	NaN
2075.05	45393.2	54179.1	3.87907e-07	4.18685e-07	0.291067	NaN	NaN		73083.2	61090	1.4013e-45	7.00649e-45	1.86627	NaN	NaN		58092.7	81739.9	1.38529e-19	2.70938e-19	0.741475	NaN	NaN		30469.4	15577.2	8.40779e-45	3.36312e-43	0.878439	NaN	NaN
2076.05	41134.5	51826.7	6.16889e-11	7.34535e-11	0.365893	0.00824106	400		71090.6	58260.2	1.4013e-45	7.00649e-45	1.9315	NaN	NaN		53417.3	78737.2	5.76112e-23	1.23056e-22	0.845926	NaN	NaN		26235.2	14348.3	3.67911e-38	9.84465e-37	0.824807	NaN	NaN
2077.03	37026.8	45228.3	1.73104e-12	2.16048e-12	0.38343	NaN	NaN		65176.6	56519.4	4.37065e-41	1.95275e-40	1.54104	NaN	NaN		49564.6	65309.9	1.09079e-15	1.8972e-15	0.64548	NaN	NaN		22174	12872.2	1.4438e-29	2.00894e-28	0.765375	NaN	NaN
2078.03	32322.4	37586.5	8.7975e-11	1.04395e-10	0.355212	NaN	NaN		56801.8	50534.1	1.21683e-32	4.03126e-32	1.32618	NaN	NaN		44312.2	51938.4	1.24225e-08	1.70704e-08	0.42897	NaN	NaN		18476	11164.3	2.28316e-26	2.18878e-25	0.71007	NaN	NaN
2079.04	33954.9	39140.4	2.71239e-12	3.36458e-12	0.413589	NaN	NaN		59370.6	61350.9	0.000153733	0.000204894	0.378762	0.0055464	140		47255.5	49379.2	0.00155163	0.00180431	0.187572	NaN	NaN		18850	11518.6	8.18603e-25	6.77992e-24	0.698786	NaN	NaN
2080.04	37706.4	41783.6	3.88569e-08	4.27549e-08	0.335877	NaN	NaN		64466.4	66318.1	0.000272411	0.000359719	0.377543	0.00563044	129		51025	51525.7	0.0697552	0.0748255	0.097292	NaN	NaN		22388.9	13201.8	4.43794e-26	4.09333e-25	0.715829	NaN	NaN
2080.98	57856	83484.7	2.49622e-25	5.85578e-25	0.741062	NaN	NaN		100902	138492	8.07288e-42	3.69494e-41	1.6569	NaN	NaN		77523.4	104277	8.94458e-17	1.61095e-16	0.705767	NaN	NaN		34719.7	20695.9	2.56824e-28	3.08094e-27	0.734749	NaN	NaN
2082.01	72081	104818	2.13697e-24	4.78264e-24	0.706754	NaN	NaN		124502	161261	2.46586e-26	6.555e-26	1.37325	NaN	NaN		92127.2	136613	8.00893e-22	1.6711e-21	0.851271	NaN	NaN		47247.3	27511.7	1.84269e-30	2.73594e-29	0.766419	NaN	NaN
2083.05	70877.1	103381	6.12532e-29	1.7465e-28	0.723915	NaN	NaN		123822	139549	5.98837e-10	9.70172e-10	0.817559	NaN	NaN		88819	145340	2.03231e-36	6.08694e-36	1.14853	NaN	NaN		47767.7	27271.1	6.05415e-32	1.02374e-30	0.769461	0.00640392	220
2083.99	53402.7	74188.2	2.29611e-25	5.40718e-25	0.629344	NaN	NaN		92097	93184.5	0.564134	0.582803	0.0562768	NaN	NaN		67344.2	107365	3.0324e-35	8.7177e-35	1.12242	NaN	NaN		35804	20501.1	2.00837e-30	2.94601e-29	0.768385	NaN	NaN
2085.06	40238.8	52262	2.7232e-22	5.43078e-22	0.539621	NaN	NaN		69330.8	66361.5	1.562e-05	2.1859e-05	0.450438	NaN	NaN		51514.7	74499	9.83594e-29	2.44643e-28	0.925873	NaN	NaN		26327.8	15353.8	5.10183e-26	4.68791e-25	0.719674	NaN	NaN
2086.12	30702.7	37096	1.47304e-13	1.90993e-13	0.402764	0.00879197	370		53949.7	48718.1	2.19767e-24	5.49982e-24	1.06955	0.00366405	171		40201	51939.3	8.08597e-16	1.41446e-15	0.641342	NaN	NaN		19169.1	10965	4.17919e-27	4.34886e-26	0.718496	NaN	NaN
2087.05	34624.4	39638.7	1.90258e-11	2.30257e-11	0.3266	NaN	NaN		66710.7	54019.4	1.4013e-45	7.00649e-45	1.93469	NaN	NaN		45320.1	53219.6	4.78083e-08	6.4638e-08	0.413689	NaN	NaN		20771.7	13196.8	1.13431e-17	3.87926e-17	0.60444	0.0075804	186
2088.06	45940	49515.1	7.68297e-07	8.24143e-07	0.251401	0.0205847	144		96816.6	71510.4	1.4013e-45	7.00649e-45	2.44274	0.0480402	20		59517.7	64399.5	0.00204799	0.00236232	0.238204	NaN	NaN		26868.6	16319.8	2.23259e-20	1.05972e-19	0.643286	0.0158337	68
2088.99	48122.5	52199.1	5.444e-06	5.76856e-06	0.244475	NaN	NaN		100403	75209.4	1.4013e-45	7.00649e-45	2.19859	0.0564715	15		62350.2	68102.9	0.0059114	0.00671269	0.21355	NaN	NaN		28289	17062.4	6.74338e-23	4.48637e-22	0.669545	NaN	NaN
2090.04	45535.1	62128.2	6.23066e-25	1.42859e-24	0.51798	0.00629335	484		89812.6	84283.6	5.36546e-20	1.16651e-19	0.977358	0.00735032	112		60561.7	84392.5	8.57578e-11	1.27797e-10	0.638985	NaN	NaN		26190	19739.5	1.33431e-05	1.7706e-05	0.341997	NaN	NaN
2091.1	37977.2	56118.9	6.00868e-32	1.98703e-31	0.601287	NaN	NaN		73321.1	72908.6	1.22525e-15	2.34367e-15	0.867106	NaN	NaN		52142.4	78318.4	1.23668e-12	1.94278e-12	0.759269	NaN	NaN		20677.9	17437.8	0.0146977	0.0168023	0.213663	NaN	NaN
2092	39623.5	53932.1	3.48978e-24	7.71109e-24	0.516867	0.0126821	239		74762.8	73238.3	9.56877e-14	1.73492e-13	0.824218	NaN	NaN		55586.3	73352.4	9.68937e-07	1.25766e-06	0.519307	NaN	NaN		20816.2	16970.8	0.000422879	0.00052456	0.305567	NaN	NaN
2093.04	37108.4	46866.2	1.26031e-17	1.94109e-17	0.450772	NaN	NaN		70146.2	67696.1	2.14608e-09	3.40658e-09	0.650049	NaN	NaN		51649.1	61794.3	0.000800394	0.000940164	0.344332	NaN	NaN		19825.5	14405.2	1.86825e-08	2.79777e-08	0.437218	NaN	NaN
2094	34237.2	39423.7	6.00825e-10	6.95016e-10	0.349596	0.00338881	625		68334.5	59885.4	5.43308e-34	1.86858e-33	1.3011	NaN	NaN		46680.4	50100	0.0542565	0.0584578	0.174974	NaN	NaN		18594.2	12445.6	1.71162e-14	4.09813e-14	0.5622	NaN	NaN
2095.04	35550.1	41209.6	1.51654e-10	1.78481e-10	0.388443	0.0063333	476		70915.3	65805.2	2.40894e-15	4.57905e-15	0.837359	NaN	NaN		47985.1	51001.1	0.0180405	0.0199585	0.18762	NaN	NaN		19728.3	12525.7	1.10109e-18	4.24906e-18	0.625621	NaN	NaN
2096.02	33212.5	37782.3	4.47625e-09	5.04381e-09	0.368385	0.00630638	483		61239.2	60685.8	0.133633	0.147572	0.150943	NaN	NaN		45951.2	47036.8	0.0717143	0.0768254	0.129557	NaN	NaN		18205.8	10903.6	3.65584e-25	3.11257e-24	0.701068	NaN	NaN
2097.05	37074.6	46233.6	4.891e-16	6.96874e-16	0.497449	NaN	NaN		68351	71043.6	4.47369e-05	6.15101e-05	0.441391	NaN	NaN		51454.9	59980.5	2.76203e-06	3.53418e-06	0.365495	NaN	NaN		20187.3	12535.4	3.77626e-23	2.60487e-22	0.676167	NaN	NaN
2098.03	41200	54851.9	3.84737e-18	6.0794e-18	0.521268	0.00388627	600		74540.5	75898	0.0699348	0.0788385	0.18829	NaN	NaN		56532.4	76741.8	1.08626e-12	1.712e-12	0.5835	NaN	NaN		23195.1	13673.9	1.03561e-25	9.27099e-25	0.708213	NaN	NaN
2099.05	35980.7	47961.4	1.13748e-16	1.67357e-16	0.478729	NaN	NaN		63598	59631.1	5.56411e-08	8.42051e-08	0.578653	0.00542875	148		48293.3	70038.8	2.8305e-17	5.15889e-17	0.724845	NaN	NaN		21398.8	12892.5	4.43546e-25	3.73714e-24	0.703717	NaN	NaN
2100	35806.1	46021	1.1718e-15	1.64552e-15	0.434023	NaN	NaN		63150	57509.9	1.27889e-15	2.44434e-15	0.823265	NaN	NaN		48379.2	66328.4	3.50843e-13	5.63525e-13	0.612039	NaN	NaN		21041.2	13253.3	7.03207e-19	2.75734e-18	0.637585	NaN	NaN
2101.01	32319.4	40377.1	1.38582e-18	2.24367e-18	0.446334	0.0120105	261		57433.6	51919.7	6.04095e-19	1.26264e-18	0.935201	NaN	NaN		43845.4	56675.1	1.62577e-11	2.46959e-11	0.551455	NaN	NaN		18777.4	12508.7	1.37094e-12	2.71402e-12	0.534608	NaN	NaN
2102.08	34295	41190.8	5.11663e-15	6.99158e-15	0.368694	NaN	NaN		68241.3	53942.8	1.4013e-45	7.00649e-45	1.95466	NaN	NaN		45280.2	56483.7	1.005e-08	1.38494e-08	0.462531	NaN	NaN		19921.8	13742.1	6.39658e-12	1.19998e-11	0.500867	NaN	NaN
2103	36326.2	42129.1	9.02917e-12	1.10316e-11	0.350007	NaN	NaN		73908.3	58148.2	1.4013e-45	7.00649e-45	1.7566	NaN	NaN		45817.9	55372.6	1.42318e-07	1.89575e-07	0.438164	NaN	NaN		22698.8	14994.5	1.74426e-16	5.12955e-16	0.576964	NaN	NaN
2104.03	56420.8	62650.3	3.97982e-08	4.37708e-08	0.314288	NaN	NaN		111611	96858.3	3.58018e-25	9.18625e-25	1.08473	NaN	NaN		74059.6	77925.4	0.00929064	0.0104493	0.194274	NaN	NaN		33242.1	20716.2	8.91694e-22	5.07307e-21	0.658577	NaN	NaN
2105.06	60117	67088.9	1.79313e-08	1.99282e-08	0.321175	NaN	NaN		116130	102878	2.54459e-20	5.58205e-20	0.984539	NaN	NaN		80984.2	84704.7	0.00896334	0.0100858	0.180229	NaN	NaN		34054.9	21204.4	1.6121e-21	8.82125e-21	0.649983	NaN	NaN
2106.07	50725.9	59936.7	2.45561e-10	2.87058e-10	0.358731	NaN	NaN		98372.6	85536.6	1.60116e-29	4.71442e-29	1.20653	NaN	NaN		68940.7	80412.3	9.70018e-05	0.000117571	0.366267	NaN	NaN		28159.2	17421	2.78935e-21	1.46381e-20	0.644159	NaN	NaN
2107.06	55512.9	71917.7	1.8924e-13	2.43551e-13	0.500576	NaN	NaN		112504	116261	0.0141757	0.0169205	0.263176	NaN	NaN		75838.6	91182.3	0.00250635	0.00287875	0.337975	NaN	NaN		29770.9	18219.8	1.09443e-21	6.12632e-21	0.652641	NaN	NaN
2108.09	53975.7	69685.2	5.6342e-13	7.14174e-13	0.517164	NaN	NaN		109653	121813	9.5341e-12	1.62007e-11	0.809952	NaN	NaN		74133	83649.1	0.0490462	0.0529612	0.233536	NaN	NaN		28570.2	17249	3.96333e-23	2.71851e-22	0.677763	NaN	NaN
2109.07	53743.4	73957.8	1.17326e-18	1.90332e-18	0.625904	0.00874988	374		109552	137535	3.75338e-41	1.68314e-40	1.66552	NaN	NaN		73186.5	84281.2	0.00938628	0.0105471	0.272161	NaN	NaN		28929.8	18262.3	1.24617e-16	3.70958e-16	0.593639	NaN	NaN
2110.08	56116.4	75423.5	1.64024e-21	3.13745e-21	0.63406	NaN	NaN		116746	134764	6.4915e-24	1.59826e-23	1.24448	NaN	NaN		74507.7	87918.1	1.92048e-07	2.54427e-07	0.426162	NaN	NaN		31497.2	19918.9	2.19024e-19	9.21113e-19	0.625257	NaN	NaN
2111.08	44335.3	55872.7	2.09063e-18	3.34254e-18	0.527638	NaN	NaN		89452.6	90503	0.748592	0.760777	0.0817524	0.00746237	103		58310.2	69401.4	2.26697e-09	3.20934e-09	0.451734	0.00644122	120		25767.3	15803.3	9.10228e-22	5.16645e-21	0.673812	NaN	NaN
2112.09	37664.9	44885.6	1.88453e-13	2.42666e-13	0.402141	0.00389963	597		71870.1	64538.2	4.07895e-26	1.07842e-25	1.11167	0.00186573	185		49700.2	59167.5	4.56495e-08	6.1788e-08	0.429579	NaN	NaN		22355.2	14016	6.81427e-21	3.36567e-20	0.652366	NaN	NaN
2113.11	34726.7	39237.8	2.5738e-09	2.9245e-09	0.292713	NaN	NaN		63093.9	52130	1.4013e-45	7.00649e-45	2.01354	NaN	NaN		45178.4	53564.1	7.20726e-09	9.99413e-09	0.43762	NaN	NaN		21627.1	12884.3	1.63748e-23	1.18668e-22	0.685625	NaN	NaN
2114.07	39795.6	45244.5	9.46117e-09	1.05824e-08	0.349222	0.0117546	265		74821.5	72660	0.0308844	0.0358282	0.222837	NaN	NaN		54004.3	56114.9	0.0158858	0.0176468	0.156818	NaN	NaN		22505.9	13325.8	8.51457e-26	7.70742e-25	0.716531	NaN	NaN
2115.09	43532.3	51737.6	1.41965e-11	1.72669e-11	0.427406	0.00482772	565		84669.1	88854	0.00369151	0.00457679	0.345087	NaN	NaN		59928.4	61657.1	0.0547506	0.0589379	0.116234	0.00219849	143		23475.4	14430.2	5.60162e-22	3.31066e-21	0.651531	NaN	NaN
2116.07	39372.7	47239.1	1.00895e-12	1.26769e-12	0.457184	0.00429986	592		75446.3	81507.6	6.77785e-10	1.09443e-09	0.688778	NaN	NaN		53661.8	56182.2	0.0163971	0.01819	0.159496	NaN	NaN		21860.4	13059.6	2.71908e-23	1.91912e-22	0.678833	NaN	NaN
2117.02	31840.2	37683.4	7.81022e-12	9.55672e-12	0.422561	NaN	NaN		58551.5	63069.1	1.17129e-08	1.81085e-08	0.630646	NaN	NaN		43140.7	45546.5	0.0262771	0.028783	0.177758	NaN	NaN		18257.1	10839.4	2.0722e-21	1.10897e-20	0.664198	NaN	NaN
2118.01	29541.3	33515.2	8.88711e-09	9.94491e-09	0.359953	NaN	NaN		51874.3	55052.6	3.90902e-06	5.59581e-06	0.479325	NaN	NaN		39936.2	40428.2	0.191006	0.200561	0.091441	NaN	NaN		17374.3	10442.6	9.67201e-22	5.46435e-21	0.665305	0.00549261	237
2119.06	30729.4	34824.4	2.69225e-10	3.14268e-10	0.367232	NaN	NaN		53446.4	54406.3	0.0311819	0.0361562	0.212979	NaN	NaN		41759.7	43283.8	0.0174323	0.0192944	0.150757	NaN	NaN		17962.5	11170.4	1.14657e-19	4.98298e-19	0.634509	NaN	NaN
2120.15	27897.1	32249.7	5.88039e-12	7.21347e-12	0.361145	NaN	NaN		48645.2	46135.2	2.37283e-09	3.76162e-09	0.655433	0.0037761	158		37684.6	42153.4	0.000195588	0.000234957	0.28839	NaN	NaN		16482.4	10669.1	1.45976e-16	4.32423e-16	0.604931	NaN	NaN
2121.06	28833.2	33340.5	1.68849e-11	2.05061e-11	0.325426	NaN	NaN		51955.4	44399.9	7.00649e-45	3.64338e-44	1.63114	NaN	NaN		38084.3	45070.1	8.93021e-07	1.16036e-06	0.388984	NaN	NaN		17529.4	11423	5.93772e-15	1.48291e-14	0.576094	NaN	NaN
2122.07	30908.3	34999.6	7.5876e-11	9.01259e-11	0.315643	NaN	NaN		57698.1	48779.4	1.4013e-45	7.00649e-45	1.74214	NaN	NaN		40825.8	46105.1	2.95999e-05	3.66238e-05	0.318577	NaN	NaN		18496.9	12011	2.37488e-14	5.58729e-14	0.559731	NaN	NaN
2123.05	33843.4	41108	3.73291e-16	5.3563e-16	0.474129	NaN	NaN		66216.6	67859.7	0.00809937	0.00982659	0.273526	NaN	NaN		44795.3	49158.9	0.00129351	0.00150631	0.24803	NaN	NaN		19729.2	13109.2	4.91187e-14	1.12199e-13	0.540379	NaN	NaN
2124.05	33131.6	41118.8	1.07799e-17	1.66555e-17	0.529238	NaN	NaN		65256.9	71943.9	3.59841e-16	6.95407e-16	0.934309	NaN	NaN		43543.1	46852.4	0.00397889	0.0045465	0.233271	NaN	NaN		19516.1	13218.6	2.27747e-13	4.84874e-13	0.545068	NaN	NaN
2125.07	31923	37739.9	1.70486e-14	2.28346e-14	0.425379	NaN	NaN		60153.4	61790.4	0.408278	0.429998	0.132275	NaN	NaN		42614.7	44777.9	0.0194608	0.0214907	0.154997	NaN	NaN		18638.4	12814.2	1.83596e-12	3.58792e-12	0.520835	NaN	NaN
2126.07	32254.8	38062	3.83218e-13	4.88552e-13	0.404899	NaN	NaN		62383.6	60215.1	1.06297e-05	1.49441e-05	0.460992	NaN	NaN		42690.4	46814.5	0.00242407	0.00278687	0.215866	NaN	NaN		18911.3	12308.7	3.02105e-15	7.77617e-15	0.569201	NaN	NaN
2127.09	28271.1	35072.6	1.5132e-15	2.11599e-15	0.44813	0.00679615	456		53523.5	50888.4	1.68123e-07	2.50846e-07	0.555156	NaN	NaN		37495.6	46269.3	4.27206e-08	5.79202e-08	0.43641	NaN	NaN		16678.3	10595.3	1.13828e-18	4.38563e-18	0.626748	NaN	NaN
2128.07	25529.1	32070.4	1.1786e-16	1.72989e-16	0.448796	NaN	NaN		46491.5	44160.5	7.1868e-09	1.1225e-08	0.610984	NaN	NaN		33744.7	43524.9	1.11134e-09	1.58438e-09	0.533368	NaN	NaN		15428.1	9794.74	2.11897e-16	6.17189e-16	0.594032	NaN	NaN
2129.07	23890.1	30292.7	1.61158e-17	2.46805e-17	0.466081	NaN	NaN		43571	40722.6	3.96359e-12	6.82073e-12	0.725654	NaN	NaN		31437.2	41420.6	2.2297e-11	3.38065e-11	0.602152	NaN	NaN		14548.6	9541.44	2.39917e-16	6.93822e-16	0.584493	NaN	NaN
2130.16	23795.1	28323.8	3.44709e-12	4.25858e-12	0.379987	NaN	NaN		43571.5	39566	1.53338e-21	3.52243e-21	1.04031	NaN	NaN		31321.3	37816.5	4.89035e-07	6.39872e-07	0.413229	NaN	NaN		14457.7	9036.4	1.15867e-19	5.02001e-19	0.648791	NaN	NaN
2131.15	26421	29443.8	2.21236e-05	2.32403e-05	0.27	NaN	NaN		47402.5	43345.4	1.90294e-18	3.92351e-18	0.947815	NaN	NaN		34948.6	37840.5	0.0839323	0.0895205	0.158716	NaN	NaN		16049.8	9707.32	1.00445e-23	7.47965e-23	0.684018	NaN	NaN
2132.09	35125.5	36489.7	0.00152885	0.0015828	0.226796	NaN	NaN		60353.5	58843.3	0.211804	0.229525	0.118093	NaN	NaN		48869.2	44069.9	0.164857	0.173553	0.110054	NaN	NaN		19668.8	12043.7	3.9601e-21	2.03007e-20	0.647632	NaN	NaN
2133.11	35869.2	36850.3	2.37194e-05	2.49059e-05	0.228518	0.0121859	250		62654.5	61117	0.000491282	0.000641776	0.357562	NaN	NaN		50709.6	44100.3	0.168443	0.177243	0.149311	NaN	NaN		19246	11517.7	1.93203e-18	7.22657e-18	0.618135	NaN	NaN
2134.09	39044.7	37438.1	0.0509216	0.0519456	0.10473	NaN	NaN		61900.6	54758.8	1.49213e-28	4.24951e-28	1.27511	NaN	NaN		56926.5	48616.1	0.0159727	0.0177353	0.186449	NaN	NaN		20394.1	11966	1.96738e-22	1.24431e-21	0.657286	NaN	NaN
2135.07	36889.7	35871.4	0.05757	0.0586785	0.0965121	0.0262434	112		55756.5	47426.2	3.36312e-43	1.60869e-42	1.57843	NaN	NaN		52710.9	48861.7	0.707204	0.714837	0.0553091	NaN	NaN		20586.6	12067	8.92017e-27	8.97546e-26	0.713969	NaN	NaN
2136.04	45192.9	53894.5	4.58363e-09	5.16242e-09	0.416112	NaN	NaN		78622.8	99257.2	3.12518e-31	9.74369e-31	1.49316	NaN	NaN		62341.6	60553.1	0.759192	0.765797	0.0122845	NaN	NaN		25620.9	15026	2.39978e-25	2.07952e-24	0.695188	0.0108959	122
2137.06	43146.9	55534.2	7.37515e-14	9.69158e-14	0.521528	NaN	NaN		80008.3	107327	1.24975e-38	5.1754e-38	1.70235	NaN	NaN		58428.6	60043.6	0.052142	0.0562293	0.121295	NaN	NaN		24670	14963.9	3.076e-21	1.60731e-20	0.64924	NaN	NaN
2138	35440.3	43497.8	5.16121e-13	6.55242e-13	0.472973	NaN	NaN		67740.3	76757	9.94791e-13	1.74519e-12	0.886474	NaN	NaN		46681.7	50285.6	0.00256503	0.00294477	0.213059	NaN	NaN		21089	12653.8	2.9697e-23	2.07793e-22	0.667381	NaN	NaN
2139.01	33917.7	38937.8	4.64929e-11	5.55496e-11	0.388412	NaN	NaN		60879.6	61531.3	0.409619	0.431225	0.107995	NaN	NaN		44073.9	47265.6	0.000767605	0.000902084	0.211331	NaN	NaN		21277	13409.5	5.20578e-22	3.09929e-21	0.65149	NaN	NaN
2140.01	34886.3	39139.3	3.12966e-09	3.54287e-09	0.354906	NaN	NaN		62535.3	61767.5	0.426551	0.448081	0.0731349	NaN	NaN		45386.2	47120.2	0.0128146	0.014307	0.165454	NaN	NaN		21850.7	14014.7	2.1225e-22	1.33548e-21	0.65229	NaN	NaN
2141	32918.2	36854.7	1.27303e-08	1.41998e-08	0.349737	0.0388083	83		58210.1	58055.3	0.818988	0.829549	0.0150423	NaN	NaN		42794.4	44595.8	0.0154713	0.0172022	0.158533	NaN	NaN		20761.8	12990.4	3.8613e-24	2.96601e-23	0.685193	0.00770518	174
2142.06	30360.9	34191.4	2.18284e-08	2.41931e-08	0.342548	0.0235581	125		52190.4	53286	0.0580829	0.0660588	0.182535	0.00568086	124		39499.6	41931.2	0.0213074	0.0234767	0.16141	NaN	NaN		19342.8	11752.5	2.22566e-24	1.74822e-23	0.674911	NaN	NaN
2143.06	36091.6	39422.6	9.94337e-06	1.04905e-05	0.25801	0.00874386	375		72866.2	58350.3	1.4013e-45	7.00649e-45	1.71836	NaN	NaN		47349	50862.7	0.0251755	0.0275888	0.196641	NaN	NaN		21071.4	12541.6	5.7956e-24	4.3827e-23	0.695756	NaN	NaN
2144.17	37663.6	41365.2	9.45972e-06	9.99324e-06	0.236118	0.0161515	183		78668.3	58780.2	1.4013e-45	7.00649e-45	2.23317	NaN	NaN		49611.8	54980	0.012292	0.0137362	0.221852	NaN	NaN		21432.7	12829.8	5.54407e-23	3.69858e-22	0.670885	NaN	NaN
2145.07	32421.1	35841.7	6.44192e-07	6.92542e-07	0.267549	0.0102503	311		64984.1	52024.8	1.4013e-45	7.00649e-45	2.01949	0.0057649	120		42857.7	46838	0.00758261	0.00856782	0.228192	NaN	NaN		18720.4	11362.6	2.77793e-20	1.30333e-19	0.631525	NaN	NaN
2146.06	26482.6	29210.1	1.52444e-06	1.62879e-06	0.25296	NaN	NaN		49831.3	41201.4	1.4013e-45	7.00649e-45	2.14519	NaN	NaN		35195.7	38441.2	0.0160577	0.0178216	0.202848	NaN	NaN		15606.2	9738.26	2.55865e-19	1.06684e-18	0.61312	NaN	NaN
2147.07	26119.6	29331.7	3.61373e-08	3.98345e-08	0.308576	NaN	NaN		48691.5	43228.5	3.94401e-32	1.27033e-31	1.24992	NaN	NaN		34968	37531.2	0.0274618	0.0300267	0.213972	NaN	NaN		15241.2	9841.52	3.6694e-17	1.1695e-16	0.589078	NaN	NaN
2148.01	47701.9	45791.6	0.116269	0.117866	0.117137	NaN	NaN		97524.4	80453.8	2.94291e-34	1.0179e-33	1.35101	NaN	NaN		71523.3	53483.7	3.62014e-10	5.2533e-10	0.410248	NaN	NaN		20018.5	12885.9	6.779e-18	2.37509e-17	0.590081	NaN	NaN
2149.08	52644.3	49024.1	0.112834	0.11448	0.0739784	NaN	NaN		107994	86255.6	2.84601e-38	1.16276e-37	1.47011	NaN	NaN		79134.8	56848.4	3.16725e-11	4.78725e-11	0.456757	NaN	NaN		21866.9	14218.2	6.63472e-15	1.65528e-14	0.562384	NaN	NaN
2150.04	39402.4	39300.5	0.00237541	0.00245298	0.149406	NaN	NaN		77159.2	62355.8	1.76143e-42	8.29569e-42	1.55869	NaN	NaN		56794.1	48836.6	0.0147142	0.0163752	0.183869	NaN	NaN		18988.6	11972.2	9.61247e-17	2.92946e-16	0.588351	NaN	NaN
2151.04	45266.8	41734.2	0.242884	0.245506	0.0220577	0.0245496	118		70567.2	58637	1.4013e-45	7.00649e-45	1.76231	NaN	NaN		51167.1	52214.9	0.100797	0.107226	0.126505	NaN	NaN		36511.7	17403.1	1.4013e-45	5.74532e-44	0.909485	0.00878807	147
2152.05	58659	49721	0.000272404	0.000283221	0.1551	0.0127776	238		88090.4	66219.7	1.4013e-45	7.00649e-45	2.33141	NaN	NaN		61095.7	61111.3	0.213927	0.224145	0.0784156	NaN	NaN		52262.8	24543.5	1.4013e-45	5.74532e-44	0.938851	NaN	NaN
2153.07	50768	43730.8	0.0111034	0.0113936	0.120286	0.0585326	53		79651	57736.9	1.4013e-45	7.00649e-45	2.26716	0.131767	4		55892	54444.8	0.257042	0.267936	0.0520579	NaN	NaN		42152.2	21071.3	2.24208e-44	8.66002e-43	0.866199	NaN	NaN
2154.04	38081.4	35061.8	0.91637	0.91637	0.00864949	0.0354323	92		62129.4	46756.5	1.4013e-45	7.00649e-45	2.22714	0.229248	2		44689.4	44585	0.0684263	0.0734324	0.0842908	NaN	NaN		28904.4	15431	3.19084e-35	7.12817e-34	0.804822	NaN	NaN
2155.05	38557.9	39633	0.00555054	0.00570518	0.145387	NaN	NaN		72865.4	55956.4	1.4013e-45	7.00649e-45	2.28724	NaN	NaN		46732.7	50602.9	0.0019994	0.00230845	0.210886	NaN	NaN		26536.9	15091.9	5.1885e-31	8.09871e-30	0.755865	NaN	NaN
2156.06	81750.3	67129.2	7.19906e-09	8.05963e-09	0.199257	0.151247	23		130458	94610.2	1.4013e-45	7.00649e-45	2.26171	NaN	NaN		91045.8	86177.4	0.408443	0.420888	0.0429405	NaN	NaN		66660.7	25099.2	1.4013e-45	5.74532e-44	1.05172	0.030446	39
2157.07	102853	79177.4	1.04278e-14	1.40596e-14	0.268653	0.309279	10		149107	115095	1.4013e-45	7.00649e-45	1.90655	NaN	NaN		110961	97996.8	0.0304273	0.0332095	0.143765	NaN	NaN		89139.4	31724.4	1.4013e-45	5.74532e-44	1.11257	0.060295	25
2158.07	72260.1	60989.5	1.39137e-05	1.46349e-05	0.116399	0.038835	82		108322	92540.8	1.9499e-34	6.78286e-34	1.33198	NaN	NaN		80200.3	74743	0.699564	0.707408	0.0338369	NaN	NaN		60182.8	22725.1	1.4013e-45	5.74532e-44	1.06271	0.0545909	26
2159.07	44435.4	44233.8	0.241534	0.244242	0.114254	0.0164948	179		74652.1	64295.4	4.82117e-41	2.1501e-40	1.48258	NaN	NaN		51930.8	56607.8	0.000976904	0.00114363	0.257785	NaN	NaN		33594.9	15436.3	1.4013e-45	5.74532e-44	0.894574	0.0243542	50
2160.07	32385.8	35083.6	0.000304628	0.000316589	0.204244	NaN	NaN		58643.5	48103.9	1.4013e-45	7.00649e-45	2.03638	NaN	NaN		39618.4	46462.9	4.1905e-05	5.15347e-05	0.357748	NaN	NaN		22350.3	12271.5	8.39584e-31	1.27774e-29	0.76833	NaN	NaN
2161.08	33494.9	36857	9.7446e-06	1.02853e-05	0.235737	NaN	NaN		58604.9	49233.8	1.4013e-45	7.00649e-45	1.78936	NaN	NaN		41062.4	49168.6	3.87505e-07	5.08392e-07	0.429341	NaN	NaN		23340.8	13332.1	4.41569e-29	5.8436e-28	0.745999	0.00772078	173
2162.08	32514.3	38301.4	2.35887e-10	2.76014e-10	0.330342	NaN	NaN		55603.9	48109.2	1.4013e-45	7.00649e-45	1.6293	NaN	NaN		39810.3	53603.1	1.18811e-15	2.06499e-15	0.704436	NaN	NaN		22888.4	12832.5	8.45212e-28	9.39768e-27	0.730486	NaN	NaN
2163.05	33000.5	39251.8	1.99488e-10	2.34211e-10	0.331364	NaN	NaN		60622.3	50223.5	1.4013e-45	7.00649e-45	1.85574	NaN	NaN		40865.1	54783.7	2.43796e-14	4.06049e-14	0.660699	NaN	NaN		22224.3	12712.8	1.18618e-27	1.30106e-26	0.730411	NaN	NaN
2164.07	30402.2	34851.7	5.8706e-09	6.58752e-09	0.301837	0.00531047	542		58266.7	46825	1.4013e-45	7.00649e-45	1.77532	NaN	NaN		37977.1	47305.1	7.87809e-10	1.12643e-09	0.50675	NaN	NaN		19838.2	11425.2	1.73479e-25	1.53051e-24	0.708086	NaN	NaN
2165.05	34888.4	36859.6	6.47247e-11	7.70306e-11	0.277971	0.00386221	607		95346.4	48995.3	1.4013e-45	7.00649e-45	1.55171	NaN	NaN		40703	48490	3.42382e-08	4.65494e-08	0.422656	NaN	NaN		21056.8	14336.5	5.28229e-12	9.96311e-12	0.497364	NaN	NaN
2166.04	35408.1	38145.4	1.55884e-13	2.01688e-13	0.289887	NaN	NaN		98167.9	46981.8	1.4013e-45	7.00649e-45	1.57654	NaN	NaN		41861.1	51779.3	8.02209e-09	1.11051e-08	0.466146	NaN	NaN		20693.2	15386.6	2.02144e-06	2.75137e-06	0.359279	NaN	NaN
2167.05	32189.2	36472.8	2.63767e-15	3.63482e-15	0.331486	NaN	NaN		77733	44165.3	1.4013e-45	7.00649e-45	1.64486	NaN	NaN		38972.3	50548.1	3.39526e-13	5.46067e-13	0.582748	NaN	NaN		19713.6	13944.2	1.53052e-08	2.30193e-08	0.418328	NaN	NaN
2168.05	29075.9	33525.6	4.62026e-16	6.59844e-16	0.347017	0.00879197	369		62163.2	41958.6	1.4013e-45	7.00649e-45	1.88126	NaN	NaN		35596.4	45445.2	1.36537e-13	2.2209e-13	0.574881	NaN	NaN		18649.4	13149.9	1.64066e-09	2.61431e-09	0.448759	NaN	NaN
2169.16	32165.9	35145.9	3.29278e-10	3.83083e-10	0.279949	NaN	NaN		67476.4	50513.7	1.4013e-45	7.00649e-45	2.41147	NaN	NaN		41169.4	44811.2	0.000137266	0.000165548	0.253197	NaN	NaN		19288.7	12856.6	1.21442e-12	2.42187e-12	0.522679	NaN	NaN
2170.07	32613.2	34333.7	2.49287e-06	2.6534e-06	0.226023	NaN	NaN		67079.9	52184	1.4013e-45	7.00649e-45	2.2635	NaN	NaN		42461.1	42205.2	0.256879	0.267881	0.0622812	NaN	NaN		19136.8	12574.2	8.25949e-15	2.03974e-14	0.543883	NaN	NaN
2171.06	32250.4	33655.7	0.000213385	0.000222333	0.199841	NaN	NaN		63603.2	51024	1.4013e-45	7.00649e-45	2.07027	NaN	NaN		41579.1	41684.8	0.223559	0.234035	0.0795993	NaN	NaN		19674.6	12028	4.55383e-22	2.71779e-21	0.668375	NaN	NaN
2172.09	35631.2	34385.5	0.427448	0.42992	0.0778894	0.0251009	115		66414	51061.3	1.4013e-45	7.00649e-45	2.19628	NaN	NaN		46181.6	42985	0.615407	0.625685	0.045661	NaN	NaN		22093.5	12524	2.60721e-34	5.33492e-33	0.78486	NaN	NaN
2173.09	41082.4	37791.4	0.819044	0.820055	0.00522193	NaN	NaN		74490.8	54904.2	1.4013e-45	7.00649e-45	2.18647	NaN	NaN		52380.6	47476	0.566736	0.577649	0.0759843	NaN	NaN		26520	14298.4	1.72664e-38	4.724e-37	0.826028	NaN	NaN
2174.09	39412.2	36411.1	0.58759	0.589527	0.0030135	NaN	NaN		67935.5	53316.5	1.4013e-45	7.00649e-45	2.14893	NaN	NaN		51247	45609.8	0.0768887	0.0821879	0.145933	NaN	NaN		25106.5	13656.8	3.48351e-36	8.15609e-35	0.808401	NaN	NaN
2175.08	33535.8	33379.6	0.0366953	0.0374961	0.112634	0.00636718	470		56321.9	46110.3	1.4013e-45	7.00649e-45	1.8855	NaN	NaN		43770.2	43573.4	0.119311	0.126534	0.0940527	NaN	NaN		21439.8	12222.8	3.65148e-31	5.84958e-30	0.765211	NaN	NaN
2176.12	29964.3	41883.4	2.30554e-17	3.48478e-17	0.49296	NaN	NaN		48422.2	43937.4	2.18689e-21	4.98602e-21	1.06775	NaN	NaN		39871.4	65882.1	5.36993e-25	1.21072e-24	1.03772	NaN	NaN		18782.3	10950.8	1.61178e-24	1.30388e-23	0.6951	NaN	NaN
2177.14	29529.3	45263.2	1.61424e-25	3.83481e-25	0.606349	NaN	NaN		51597.6	44808	5.84762e-36	2.16398e-35	1.42646	NaN	NaN		39051.6	73260.3	1.65307e-37	5.08879e-37	1.30289	NaN	NaN		18147.9	11104.9	1.02268e-18	3.97166e-18	0.624084	NaN	NaN
2178.14	28289.1	41107.9	7.62413e-22	1.48756e-21	0.544699	NaN	NaN		51690	44169	6.16257e-40	2.66534e-39	1.41055	NaN	NaN		36383.8	63950.2	2.13893e-31	5.64278e-31	1.187	NaN	NaN		17934.3	10918.1	7.72972e-22	4.44962e-21	0.646934	NaN	NaN
2179.13	26431.8	34599.1	8.44502e-16	1.19417e-15	0.424787	0.0121024	257		49122.9	40321.8	1.4013e-45	7.00649e-45	1.83006	NaN	NaN		33276.8	51377.6	1.41647e-22	3.00706e-22	0.9283	NaN	NaN		17250.5	10074.3	1.0785e-23	8.00655e-23	0.685695	NaN	NaN
2180.08	25641.1	31164.7	1.81027e-13	2.33475e-13	0.362332	0.0102011	318		47339.3	38090.8	1.4013e-45	7.00649e-45	2.07794	NaN	NaN		31623.6	44181.8	2.42151e-18	4.59219e-18	0.759354	NaN	NaN		17343.2	10456.9	1.83249e-21	9.93789e-21	0.650733	NaN	NaN
2181.07	24822.4	30556.9	4.56053e-15	6.24924e-15	0.393809	NaN	NaN		45462.9	39210.1	8.82728e-38	3.52946e-37	1.4408	NaN	NaN		31213.4	42153.8	1.94744e-14	3.2524e-14	0.660231	NaN	NaN		16329.9	10429.6	4.85484e-18	1.73846e-17	0.606873	NaN	NaN
2182.04	86822.3	113008	1.4013e-45	8.40779e-45	0.72229	NaN	NaN		302513	120207	1.4013e-45	7.00649e-45	1.2118	NaN	NaN		86166.6	142602	6.30421e-26	1.45367e-25	1.13412	0.0108378	60		55790.9	71709.1	9.1375e-07	1.26852e-06	0.62993	NaN	NaN
2183.07	95926.2	129622	1.4013e-45	8.40779e-45	0.801639	0.0112572	284		344444	133097	1.4013e-45	7.00649e-45	1.19762	NaN	NaN		92130.8	162613	2.90195e-28	7.13761e-28	1.30858	NaN	NaN		62773.4	86659.3	1.01564e-11	1.88067e-11	0.795493	NaN	NaN
2184.05	65452.4	89051.5	1.4013e-45	8.40779e-45	0.750647	NaN	NaN		213856	98686.7	1.4013e-45	7.00649e-45	1.22988	NaN	NaN		67576.1	115272	2.65558e-27	6.37705e-27	1.14697	NaN	NaN		41897.5	50257.4	1.95595e-06	2.6682e-06	0.503102	NaN	NaN
2185.07	41262	55651.7	2.29813e-43	1.22193e-42	0.645717	0.00627598	487		113684	66517.3	1.4013e-45	7.00649e-45	1.35594	NaN	NaN		48078.6	72040.3	1.15304e-17	2.13347e-17	0.837055	NaN	NaN		24820.5	28129.7	0.00420753	0.00495903	0.286282	NaN	NaN
2186.02	36943.7	46593.8	2.62975e-32	8.83234e-32	0.525729	NaN	NaN		97211.3	60413.1	1.4013e-45	7.00649e-45	1.69833	NaN	NaN		45834.5	60058.7	2.0312e-10	2.97951e-10	0.564026	NaN	NaN		20507.3	20674.1	0.369469	0.384798	0.079901	NaN	NaN
2187.07	38858	45464.5	4.27997e-20	7.58495e-20	0.382752	NaN	NaN		102152	61415.6	1.4013e-45	7.00649e-45	1.86143	NaN	NaN		48672.8	59275.3	3.19636e-07	4.20711e-07	0.409984	NaN	NaN		21187.8	17677.6	0.0140106	0.016062	0.204603	NaN	NaN
2188.1	42216.4	45464.2	4.5251e-10	5.24696e-10	0.252664	0.00836602	387		113155	61610.5	1.4013e-45	7.00649e-45	1.7553	NaN	NaN		53775.9	60310.6	0.00614861	0.00697339	0.237046	NaN	NaN		21933.5	16270.4	2.31796e-07	3.30073e-07	0.404411	NaN	NaN
2189.15	44040.6	45243.1	1.01295e-05	1.06776e-05	0.172571	NaN	NaN		110167	60548.4	1.4013e-45	7.00649e-45	1.6975	NaN	NaN		55246.6	60343.4	0.0110013	0.0123277	0.216847	NaN	NaN		24765	16305.4	1.32416e-14	3.20829e-14	0.541382	NaN	NaN
2190.04	121375	107537	0.000910649	0.000943588	0.0950077	NaN	NaN		298527	171812	1.4013e-45	7.00649e-45	1.4927	NaN	NaN		131775	128639	0.0771573	0.0824388	0.0877908	NaN	NaN		86526.3	38100.6	1.4013e-45	5.74532e-44	0.944544	NaN	NaN
2191.06	138080	118386	4.25531e-07	4.58685e-07	0.164015	NaN	NaN		317741	194438	1.4013e-45	7.00649e-45	1.42356	NaN	NaN		146538	138411	0.0172485	0.0191084	0.148234	NaN	NaN		104526	42313.2	1.4013e-45	5.74532e-44	1.02674	NaN	NaN
2192.04	84639.8	76987.1	0.00606106	0.0062273	0.0592479	NaN	NaN		182926	124823	1.35926e-43	6.64215e-43	1.39155	NaN	NaN		93793.3	91252.9	0.309114	0.320705	0.0491925	NaN	NaN		62410.1	27081.4	1.4013e-45	5.74532e-44	0.971076	NaN	NaN
2193.05	50165.9	58931.5	5.65694e-08	6.18808e-08	0.315599	NaN	NaN		103331	78199.7	1.12104e-44	5.74532e-44	1.49829	NaN	NaN		60020.5	81978.2	2.59624e-14	4.31821e-14	0.675564	NaN	NaN		33945.2	17531.8	4.60947e-36	1.06896e-34	0.804714	NaN	NaN
2194.12	34902.6	46884.4	1.02527e-17	1.58712e-17	0.470819	0.00487449	559		66990.8	54404.4	7.00649e-45	3.64338e-44	1.58537	NaN	NaN		43314.9	70169.4	2.44925e-29	6.16745e-29	1.06452	NaN	NaN		23003.2	13134.3	1.41928e-28	1.75429e-27	0.732087	NaN	NaN
2195.07	27750.1	36475	6.54744e-19	1.0765e-18	0.471807	NaN	NaN		49646	41959.5	8.80296e-42	4.02159e-41	1.46381	NaN	NaN		34960.9	54427.7	1.23426e-30	3.19387e-30	1.03612	NaN	NaN		18372.1	10665.7	2.59046e-26	2.45438e-25	0.714925	NaN	NaN
2196.08	22275.5	28369.6	8.29472e-20	1.43449e-19	0.457959	NaN	NaN		39475.9	33392.2	7.00649e-45	3.64338e-44	1.56565	NaN	NaN		28421.1	41448.6	1.57297e-28	3.89246e-28	0.952294	NaN	NaN		14496.8	8872.57	1.35396e-21	7.51002e-21	0.667657	NaN	NaN
2197.07	19720.2	24370.6	2.96907e-20	5.31594e-20	0.452965	NaN	NaN		33523	28980.7	1.33175e-34	4.66592e-34	1.35186	NaN	NaN		25329	34976.6	1.83979e-25	4.20252e-25	0.815729	NaN	NaN		12898.5	8196.86	1.15549e-16	3.4779e-16	0.596229	NaN	NaN
2198.1	20702.2	25849.1	6.18119e-22	1.20796e-21	0.49906	NaN	NaN		33630.3	31715	6.32499e-08	9.54235e-08	0.554275	NaN	NaN		26249.8	36352.6	7.47516e-25	1.67761e-24	0.825721	NaN	NaN		14060.9	8952.68	1.3285e-17	4.48047e-17	0.614314	NaN	NaN
2199.1	23734.6	28724	5.38389e-15	7.33618e-15	0.414281	NaN	NaN		38171	36515.6	5.81921e-07	8.51038e-07	0.518392	NaN	NaN		29978	39758.6	1.02368e-17	1.89556e-17	0.673435	NaN	NaN		16277	9871.64	7.75231e-26	7.06999e-25	0.708744	NaN	NaN
2200.09	36575.8	41934.2	2.84589e-09	3.22764e-09	0.28828	0.00533252	535		74516.6	54940.6	1.4013e-45	7.00649e-45	1.67775	NaN	NaN		44631.4	56234	3.89288e-11	5.85856e-11	0.525308	NaN	NaN		24124.8	15536.1	1.52695e-24	1.23938e-23	0.677882	0.00435847	260
2201.1	40812.6	45482.1	2.00612e-06	2.14063e-06	0.240096	NaN	NaN		83369.3	59977.8	1.4013e-45	7.00649e-45	1.53289	NaN	NaN		48192.2	59535.2	7.87344e-09	1.09055e-08	0.479184	NaN	NaN		28264	18380.8	2.26763e-27	2.44322e-26	0.711517	NaN	NaN
2202.17	49895.9	49242.7	0.382867	0.385878	0.0626353	NaN	NaN		86767.8	67649.4	1.4013e-45	7.00649e-45	1.57981	NaN	NaN		59822.5	62250.6	0.0944139	0.100524	0.129167	NaN	NaN		36000.2	20783.6	4.79254e-36	1.10093e-34	0.797747	NaN	NaN
2203.12	59683.4	53120.4	0.00319238	0.00329244	0.104836	0.0047776	568		96377.1	74356.6	1.4013e-45	7.00649e-45	1.99887	NaN	NaN		67824.9	65939.9	0.795398	0.80099	0.0145502	NaN	NaN		47341.2	22980.2	1.4013e-45	5.74532e-44	0.946264	NaN	NaN
2204.13	51580	48968.2	0.425097	0.427731	0.040775	NaN	NaN		93781.1	67119.5	1.4013e-45	7.00649e-45	2.04271	NaN	NaN		56755.4	61380.3	0.0350747	0.0380771	0.159414	NaN	NaN		40969.7	21415.3	5.41041e-42	1.78032e-40	0.84865	NaN	NaN
2205.1	59736.2	68249.4	1.14447e-06	1.22496e-06	0.207112	NaN	NaN		157081	77654.9	1.4013e-45	7.00649e-45	1.63403	NaN	NaN		69026.1	98540.5	5.89431e-12	9.03819e-12	0.685688	NaN	NaN		37528	24599.8	1.84366e-18	6.93865e-18	0.59365	NaN	NaN
2206.17	56216.8	73979.1	2.72794e-17	4.11048e-17	0.411483	NaN	NaN		150833	74285.7	1.4013e-45	7.00649e-45	1.61128	NaN	NaN		69362.2	113448	2.65882e-16	4.71882e-16	0.937123	NaN	NaN		31108.3	25183.3	3.00719e-05	3.92628e-05	0.309447	NaN	NaN
2207.08	44413.7	59866.1	1.90782e-26	4.74035e-26	0.487526	NaN	NaN		108603	60302.4	1.4013e-45	7.00649e-45	1.71299	NaN	NaN		57171.1	91995.9	8.23108e-24	1.79594e-23	0.988186	NaN	NaN		24093.9	20017.1	0.00118976	0.00145144	0.247902	NaN	NaN
2208.18	37099.9	50611.8	1.92407e-31	6.23019e-31	0.568226	0.00244903	643		79192.6	56700.9	1.4013e-45	7.00649e-45	1.78618	NaN	NaN		48692.2	75285.2	7.39335e-30	1.88314e-29	1.01374	NaN	NaN		21013.9	16120.2	2.99682e-06	4.05177e-06	0.359332	NaN	NaN
2209.08	30597.5	40339.8	1.77304e-27	4.67245e-27	0.553649	NaN	NaN		57907	49956.2	1.7567e-31	5.51945e-31	1.29617	NaN	NaN		39977.5	57495	1.32566e-26	3.13396e-26	0.896605	NaN	NaN		18570.3	12718.9	2.01104e-12	3.91124e-12	0.503927	NaN	NaN
2210.2	30292.5	38475.4	3.29883e-22	6.54125e-22	0.508604	NaN	NaN		54674.9	49840.9	1.6163e-17	3.25263e-17	0.933011	NaN	NaN		40187.4	53926.1	6.45653e-21	1.31014e-20	0.758383	NaN	NaN		18253.1	11770	1.17551e-17	3.99771e-17	0.612081	NaN	NaN
2211.09	116360	389630	1.4013e-45	8.40779e-45	1.34986	NaN	NaN		136794	128399	7.79261e-10	1.25579e-09	0.694032	NaN	NaN		119056	759332	1.4013e-45	5.60519e-45	2.52022	NaN	NaN		111061	111131	0.856751	0.862418	0.0485578	NaN	NaN
2212.09	107128	339903	1.4013e-45	8.40779e-45	1.20066	NaN	NaN		106147	90965.3	4.086e-38	1.65548e-37	1.44044	NaN	NaN		96330.3	659366	1.4013e-45	5.60519e-45	2.43459	NaN	NaN		116513	114940	0.904552	0.908282	0.0560688	NaN	NaN
2213.1	107204	265576	1.4013e-45	8.40779e-45	0.941203	NaN	NaN		124571	112269	2.91143e-14	5.35852e-14	0.801518	NaN	NaN		108117	490276	1.4013e-45	5.60519e-45	2.15732	NaN	NaN		103879	92612	0.0623416	0.0687508	0.124664	NaN	NaN
2214.08	48443.5	90588.3	1.4013e-45	8.40779e-45	0.846971	NaN	NaN		66505.6	66207.6	0.00483903	0.00596006	0.268445	0.00726069	117		53980.2	151242	1.4013e-45	5.60519e-45	1.87592	NaN	NaN		41059.4	32404.9	7.09383e-05	9.08174e-05	0.295102	NaN	NaN
2215.08	61197.4	102344	1.4013e-45	8.40779e-45	0.897697	0.00922962	356		99672	106676	0.0111931	0.013466	0.268744	NaN	NaN		73497.8	156587	1.4013e-45	5.60519e-45	1.68973	NaN	NaN		45035.5	32638.3	1.00959e-08	1.53455e-08	0.439076	0.0155574	73
2216.11	58131.3	112707	1.4013e-45	8.40779e-45	1.17001	0.0082865	395		103993	104838	0.000742322	0.000957898	0.353184	NaN	NaN		69345.5	180208	1.4013e-45	5.60519e-45	2.19281	NaN	NaN		41816.8	34930.2	0.000766513	0.000940282	0.234732	NaN	NaN
2217.12	49688.5	94640.8	1.4013e-45	8.40779e-45	1.07948	0.0234293	128		90520.7	83617	7.19592e-19	1.49889e-18	0.934619	NaN	NaN		58092.6	150048	1.4013e-45	5.60519e-45	2.02487	NaN	NaN		36515.5	33884.7	0.305492	0.320358	0.0679326	NaN	NaN
2218.12	36341.6	60292.8	1.4013e-45	8.40779e-45	0.848591	0.0172438	171		64871.7	57644.5	3.72854e-32	1.20252e-31	1.29621	NaN	NaN		43097.4	91558.3	1.4013e-45	5.60519e-45	1.6542	NaN	NaN		26381.3	23593.7	0.0794858	0.0871838	0.138995	NaN	NaN
2219.13	26518.8	38187.1	5.53456e-39	2.43701e-38	0.656676	0.00727656	439		46246.5	41010.8	3.41868e-27	9.35335e-27	1.18663	NaN	NaN		33111.6	55586.5	1.18265e-35	3.45293e-35	1.1994	NaN	NaN		17987.2	14858	0.000262709	0.000329061	0.299941	NaN	NaN
2220.2	22966	29240.3	2.26933e-24	5.06492e-24	0.474995	NaN	NaN		41431.3	34275.2	1.68156e-44	8.54792e-44	1.54567	NaN	NaN		29498.2	40978.1	3.1472e-18	5.9545e-18	0.755257	NaN	NaN		14671.3	11386.3	2.84993e-05	3.72495e-05	0.318389	NaN	NaN
2221.21	23897.8	29094	1.11405e-21	2.15124e-21	0.433919	NaN	NaN		42675.5	36042.9	1.42363e-36	5.39961e-36	1.3693	NaN	NaN		32067.5	40089.7	5.22396e-12	8.03053e-12	0.525856	NaN	NaN		14155.9	10859	1.80026e-05	2.37081e-05	0.314188	NaN	NaN
2222.19	25122	30437.6	4.53392e-20	8.0175e-20	0.429673	0.0106649	304		46629.2	40257.8	2.13994e-30	6.44097e-30	1.24955	NaN	NaN		33811.8	40864.7	3.71859e-09	5.21288e-09	0.437359	NaN	NaN		14535.1	10961.5	1.5254e-06	2.09614e-06	0.38686	NaN	NaN
2223.21	24675.8	29005.3	3.00447e-17	4.52156e-17	0.393395	0.0102292	316		45461.1	39216.7	1.43098e-34	4.99203e-34	1.31497	NaN	NaN		32631.4	38374.8	5.01322e-08	6.76674e-08	0.403232	NaN	NaN		14822.9	10566.5	1.65507e-08	2.48464e-08	0.432774	NaN	NaN
2224.2	34824	39853.2	2.04722e-12	2.54986e-12	0.33155	NaN	NaN		70643.6	54134.2	1.4013e-45	7.00649e-45	1.90459	NaN	NaN		47582.5	54011.4	1.44192e-05	1.80147e-05	0.299695	NaN	NaN		18659.1	12767.8	2.09949e-12	4.07351e-12	0.509759	NaN	NaN
2225.11	79550.8	246450	1.4013e-45	8.40779e-45	1.11785	NaN	NaN		156421	122358	1.4013e-45	7.00649e-45	1.67143	NaN	NaN		112510	492919	1.4013e-45	5.60519e-45	2.28826	NaN	NaN		40085.6	26935	1.63494e-15	4.30854e-15	0.553643	NaN	NaN
2226.1	85842.5	319482	1.4013e-45	8.40779e-45	1.21815	NaN	NaN		159649	129408	1.4013e-45	7.00649e-45	1.70976	NaN	NaN		120434	658406	1.4013e-45	5.60519e-45	2.39529	NaN	NaN		45429.7	30760.2	7.17183e-14	1.59775e-13	0.539171	NaN	NaN
2227.09	68310.5	194987	1.4013e-45	8.40779e-45	1.08085	NaN	NaN		126703	102362	1.4013e-45	7.00649e-45	1.72922	NaN	NaN		92167.1	382782	1.4013e-45	5.60519e-45	2.34838	NaN	NaN		39341.5	26427.6	3.47279e-14	8.01539e-14	0.553104	NaN	NaN
2228.08	74405.3	159259	1.4013e-45	8.40779e-45	1.16817	0.00628901	485		156715	127542	1.77965e-43	8.61799e-43	1.52845	NaN	NaN		97808.4	278119	1.4013e-45	5.60519e-45	2.29279	NaN	NaN		42321.5	34381.8	2.58238e-05	3.37707e-05	0.299805	NaN	NaN
2229.07	71318.1	123291	1.4013e-45	8.40779e-45	0.939096	NaN	NaN		146648	122669	1.83082e-35	6.63401e-35	1.37836	0.00746237	102		90361.3	195443	1.4013e-45	5.60519e-45	1.87939	NaN	NaN		43987.5	34887.4	1.35682e-06	1.86869e-06	0.344406	NaN	NaN
2230.07	60571.4	104981	1.4013e-45	8.40779e-45	0.900837	NaN	NaN		115059	98973.4	3.39015e-32	1.09774e-31	1.30716	NaN	NaN		75992.2	171032	1.4013e-45	5.60519e-45	1.91926	NaN	NaN		39393.8	27731	7.1628e-10	1.17847e-09	0.4524	NaN	NaN
2231.13	43215.1	72529.4	1.1911e-43	6.48801e-43	0.814924	NaN	NaN		78150.5	67642.7	8.97557e-34	3.061e-33	1.32783	NaN	NaN		54346.2	119056	1.4013e-45	5.60519e-45	1.81607	NaN	NaN		28572.5	18556.8	1.18285e-16	3.55147e-16	0.567362	NaN	NaN
2232.12	30815.4	45615.8	5.8414e-34	2.09482e-33	0.65237	NaN	NaN		54784	46165.3	1.4013e-45	7.00649e-45	1.63546	NaN	NaN		39006.7	71711.2	1.4013e-45	5.60519e-45	1.45635	NaN	NaN		20294.9	13119.1	5.29022e-16	1.47051e-15	0.5878	NaN	NaN
2233.07	25373.5	38271.6	2.5076e-40	1.17649e-39	0.690641	0.00438706	577		41457.8	34884.2	1.4013e-45	7.00649e-45	1.63806	NaN	NaN		30798.9	59965.4	1.4013e-45	5.60519e-45	1.51952	NaN	NaN		18374.6	13855.5	2.43289e-07	3.46235e-07	0.397255	NaN	NaN
2234.12	24857.4	35671.4	5.60251e-38	2.37667e-37	0.628413	NaN	NaN		38242.7	32336.9	1.4013e-45	7.00649e-45	1.56149	NaN	NaN		29767	54289.6	1.4013e-45	5.60519e-45	1.35283	NaN	NaN		18695.4	15005.7	0.000134256	0.000169736	0.302542	NaN	NaN
2235.1	36432	47344.3	3.139e-32	1.05137e-31	0.656346	NaN	NaN		57929.2	68604.5	8.40411e-30	2.4835e-29	1.29724	NaN	NaN		47802.8	59307.3	3.21924e-12	4.98654e-12	0.547517	NaN	NaN		23552.2	18242	1.54879e-05	2.04739e-05	0.339135	NaN	NaN
2236.16	45758.1	54838.3	2.63582e-18	4.19492e-18	0.547447	0.00868974	381		73476.7	97831.7	1.4013e-45	7.00649e-45	1.79675	0.00910382	88		64064.7	60020.9	0.846996	0.850489	0.00225448	NaN	NaN		26031.7	19388.8	5.76391e-07	8.0569e-07	0.389393	0.0296597	40
2237.15	36183.9	41730.2	4.13074e-13	5.25789e-13	0.460879	NaN	NaN		59791.7	73949.9	2.77573e-40	1.20911e-39	1.50479	NaN	NaN		51130.6	46580.8	0.522784	0.53509	0.0736896	NaN	NaN		19934.9	13974.2	2.20591e-11	3.9936e-11	0.495448	NaN	NaN
2238.13	30656.1	36298.5	1.8986e-14	2.53737e-14	0.428481	NaN	NaN		54815.3	56789.8	0.00018412	0.000244323	0.389138	NaN	NaN		41419.5	44540.4	0.0110167	0.0123393	0.189719	NaN	NaN		17906.4	12297.3	1.01204e-13	2.21811e-13	0.540573	NaN	NaN
2239.13	31818.2	50732.1	6.03262e-40	2.78209e-39	0.749853	NaN	NaN		57960.7	52406.5	1.30316e-22	3.08077e-22	1.06103	NaN	NaN		41627.3	80436.1	1.4013e-45	5.60519e-45	1.47959	NaN	NaN		19594.6	13032.3	1.98529e-15	5.20363e-15	0.575622	NaN	NaN
2240.11	30768.1	51649.5	5.21072e-37	2.13605e-36	0.728889	NaN	NaN		53116.3	44728.2	1.4013e-45	7.00649e-45	1.63247	0.00732791	113		39787.8	86716.9	1.4013e-45	5.60519e-45	1.66754	NaN	NaN		19775.8	13159.2	3.78491e-16	1.07041e-15	0.568834	NaN	NaN
2241.12	24662.8	35896	6.48314e-26	1.57079e-25	0.555052	NaN	NaN		40744.1	33348.7	1.4013e-45	7.00649e-45	1.83664	NaN	NaN		31776.1	58015.5	1.4013e-45	5.60519e-45	1.32988	NaN	NaN		16219.8	10387.8	1.74301e-19	7.44601e-19	0.625491	NaN	NaN
2242.12	23440.3	28630	3.12604e-17	4.69581e-17	0.402379	NaN	NaN		42121.9	33544	1.4013e-45	7.00649e-45	1.9185	NaN	NaN		29887	41168.8	1.06789e-23	2.32378e-23	0.805909	NaN	NaN		15186.8	9871.52	1.14803e-19	4.98298e-19	0.630673	NaN	NaN
2243.11	22036.4	24451	1.33098e-10	1.57022e-10	0.290229	0.00485779	561		41985.1	32314.2	1.4013e-45	7.00649e-45	1.95939	NaN	NaN		27832.6	32446.8	3.40266e-09	4.77825e-09	0.420088	NaN	NaN		14154.2	9291.11	2.22378e-17	7.32736e-17	0.593709	NaN	NaN
2244.19	20396.2	22491.6	1.77364e-08	1.97297e-08	0.251725	NaN	NaN		38719.2	29822.9	1.4013e-45	7.00649e-45	2.09475	NaN	NaN		25672.9	29811.9	2.73184e-06	3.49739e-06	0.356772	NaN	NaN		13196.6	8523.01	1.48166e-16	4.38377e-16	0.578005	NaN	NaN
2245.13	21185.5	22895.3	1.32544e-07	1.43825e-07	0.237407	NaN	NaN		43876.7	32098	1.4013e-45	7.00649e-45	2.10207	NaN	NaN		26538.5	29627.4	0.000154687	0.000186283	0.282869	NaN	NaN		13280.8	8385.47	3.35728e-17	1.07565e-16	0.591942	NaN	NaN
2246.19	27831.9	29612.4	7.21025e-07	7.73775e-07	0.223451	NaN	NaN		60190	41444	1.4013e-45	7.00649e-45	2.49474	NaN	NaN		34383	38161.5	1.81221e-05	2.25715e-05	0.313207	NaN	NaN		17486	11088.1	5.79187e-20	2.60688e-19	0.633329	NaN	NaN
2247.14	29713	35735.3	1.29441e-17	1.99234e-17	0.409686	NaN	NaN		63634.6	44438.2	1.4013e-45	7.00649e-45	2.44151	NaN	NaN		36639.4	49860.2	9.72726e-24	2.11859e-23	0.797173	0.00217455	149		18816.9	12462.3	5.3496e-18	1.89611e-17	0.605112	NaN	NaN
2248.21	26149.5	32832.4	6.66773e-20	1.16386e-19	0.439826	0.00919154	363		52553.8	38548.3	1.4013e-45	7.00649e-45	2.28587	0.0269753	32		32614.2	47493.7	1.36257e-27	3.2948e-27	0.916193	NaN	NaN		16749.8	10918.7	1.46746e-17	4.92865e-17	0.58278	NaN	NaN
2249.19	25875.6	34663.3	1.55615e-27	4.10979e-27	0.51965	NaN	NaN		47304.2	38126.3	1.4013e-45	7.00649e-45	1.91149	NaN	NaN		31529.8	50992.9	2.35424e-36	7.04248e-36	1.13301	NaN	NaN		17898.2	12219.2	7.47686e-12	1.39618e-11	0.489188	NaN	NaN
2250.15	31032.8	40230.9	3.60151e-27	9.31952e-27	0.500935	NaN	NaN		59346.6	46882	1.4013e-45	7.00649e-45	2.05855	NaN	NaN		37308.1	56911.3	6.87693e-32	1.83812e-31	1.02036	NaN	NaN		21515.7	15199.2	9.2661e-10	1.50721e-09	0.456593	NaN	NaN
2251.14	39195.4	49977	1.11758e-26	2.81709e-26	0.571516	0.0147716	202		76152.9	74900.4	0.609558	0.626276	0.0570235	NaN	NaN		49135.8	62112.4	1.217e-13	1.98088e-13	0.591118	NaN	NaN		25275.5	18185.9	1.17026e-08	1.77212e-08	0.440992	NaN	NaN
2252.23	42098	54416.7	1.23553e-25	2.95824e-25	0.615678	NaN	NaN		79619.2	89258.3	2.69829e-19	5.71831e-19	1.00004	NaN	NaN		53991.7	64624	3.36124e-09	4.7228e-09	0.490975	NaN	NaN		26423.7	18293.3	4.31547e-11	7.66461e-11	0.48492	NaN	NaN
2253.08	41212.9	51943.7	1.61999e-21	3.10116e-21	0.553301	0.00485779	560		80351.9	81798.6	0.0606584	0.0688592	0.202037	NaN	NaN		53962.4	64981.7	9.58351e-11	1.42466e-10	0.503249	NaN	NaN		24569.5	15706.9	2.97299e-17	9.62664e-17	0.593141	NaN	NaN
2254.19	32231	38801.9	2.69741e-16	3.89111e-16	0.44559	NaN	NaN		61839.9	56097.6	1.81306e-19	3.87263e-19	0.917617	NaN	NaN		42492.8	51003.7	7.94563e-11	1.18697e-10	0.496521	NaN	NaN		19112.2	12086.5	2.72029e-19	1.12843e-18	0.610685	NaN	NaN
2255.12	26022.6	30756.1	7.05954e-16	9.99999e-16	0.397167	NaN	NaN		47981.7	40416.5	1.4013e-45	7.00649e-45	1.51351	NaN	NaN		33445.2	41496.8	1.99575e-12	3.11516e-12	0.553545	NaN	NaN		16454	11002	5.26699e-14	1.19526e-13	0.53681	NaN	NaN
2256.1	24234.8	28829.7	4.91577e-16	6.99994e-16	0.372497	NaN	NaN		45382.2	35327	1.4013e-45	7.00649e-45	2.02007	NaN	NaN		31296.8	40217	1.48201e-14	2.48362e-14	0.620411	NaN	NaN		15093.8	10418.1	3.94594e-12	7.53598e-12	0.50337	NaN	NaN
2257.19	21720.7	25708.7	1.62556e-13	2.10097e-13	0.357344	NaN	NaN		40700.3	33280.1	1.4013e-45	7.00649e-45	1.72531	NaN	NaN		28286.1	35187.5	1.25052e-09	1.78176e-09	0.512851	NaN	NaN		13322.1	8920.36	2.26272e-14	5.34407e-14	0.549488	NaN	NaN
2258.2	20998.5	24370	4.49485e-11	5.37308e-11	0.320055	NaN	NaN		38783.8	31837.2	1.4013e-45	7.00649e-45	1.90152	NaN	NaN		26973.9	32878.8	1.724e-07	2.28896e-07	0.44563	0.00647199	112		13279.8	8846.44	3.23066e-15	8.24598e-15	0.567862	NaN	NaN
2259.16	21521.9	24134.5	7.51349e-10	8.67901e-10	0.293647	0.00781511	412		38645.3	32906.6	6.69596e-41	2.97531e-40	1.46671	NaN	NaN		27616.2	31477.7	5.60401e-05	6.86407e-05	0.327936	NaN	NaN		13798.4	9163.58	1.86783e-14	4.44592e-14	0.53877	NaN	NaN
2260.16	23378.9	26774.3	1.03172e-13	1.34637e-13	0.346285	0.00389696	598		44933.3	36905	1.4013e-45	7.00649e-45	1.68983	NaN	NaN		29561	34468.6	1.58798e-07	2.11182e-07	0.393315	NaN	NaN		14931.3	10452.5	2.57781e-11	4.63588e-11	0.493387	NaN	NaN
2261.11	31120.6	36642.9	2.24816e-19	3.81482e-19	0.402568	NaN	NaN		61755.4	47360.8	1.4013e-45	7.00649e-45	1.9256	NaN	NaN		38865.1	49037.5	1.39711e-15	2.41788e-15	0.612958	NaN	NaN		20006	14137.8	5.15159e-09	7.93096e-09	0.446621	NaN	NaN
2262.14	31737.3	38605.8	1.08872e-20	2.00229e-20	0.414313	NaN	NaN		61579.8	46069.4	1.4013e-45	7.00649e-45	2.04529	NaN	NaN		39581	54066.3	2.00504e-20	3.99859e-20	0.750301	NaN	NaN		20653.9	14526.6	7.52538e-10	1.23479e-09	0.446607	NaN	NaN
2263.14	26313.2	34675.5	9.67608e-31	3.04409e-30	0.561586	0.00442014	570		48268.1	38859.9	1.4013e-45	7.00649e-45	1.73444	NaN	NaN		32624.2	50388.4	5.01906e-38	1.56084e-37	1.11032	NaN	NaN		17696.6	12502.6	2.12686e-10	3.59896e-10	0.460464	NaN	NaN
2264.22	20646.3	27526.1	6.4454e-32	2.12375e-31	0.578145	NaN	NaN		35809.6	30740.8	2.1167e-33	7.11901e-33	1.28414	NaN	NaN		25704.5	40103.2	9.81489e-40	3.18657e-39	1.13012	NaN	NaN		14096.6	9869.34	4.59695e-11	8.14671e-11	0.484193	NaN	NaN
2265.21	27434.6	40128.2	4.74254e-37	1.9573e-36	0.816966	NaN	NaN		50614.3	62408.6	9.9535e-27	2.68403e-26	1.34946	NaN	NaN		35070.2	50950.6	1.79619e-26	4.22175e-26	0.918787	NaN	NaN		17505.1	11740.8	5.13181e-15	1.28692e-14	0.550259	0.00681837	190
2266.09	31048.2	45859.6	2.71285e-34	9.90374e-34	0.822334	NaN	NaN		59271.6	76798.9	2.61115e-29	7.62369e-29	1.44219	NaN	NaN		39847	55940.2	1.62187e-21	3.34966e-21	0.82733	NaN	NaN		19384.5	12530.4	3.55188e-16	1.00685e-15	0.565554	NaN	NaN
2267.1	29153.2	41719.1	1.84666e-37	7.71289e-37	0.771539	0.0102783	309		54373.5	62671.7	1.40291e-12	2.45232e-12	0.891074	NaN	NaN		36847.9	53952.1	2.13073e-29	5.37651e-29	0.953973	NaN	NaN		18874.1	12492.9	1.09908e-13	2.40024e-13	0.527193	NaN	NaN
2268.13	24825.8	33384.7	9.63394e-34	3.41465e-33	0.656959	0.00436	586		42957.3	43587.1	0.164556	0.179764	0.150038	NaN	NaN		30621	45381	4.03045e-33	1.10644e-32	1.01561	NaN	NaN		17210.6	11718.2	1.53718e-13	3.30657e-13	0.524689	NaN	NaN
2269.12	23143.6	29409.8	4.16356e-26	1.01688e-25	0.514836	NaN	NaN		37757.1	33968.8	5.25047e-18	1.07166e-17	0.855933	NaN	NaN		28360.2	41810.8	5.39985e-32	1.44491e-31	1.00137	NaN	NaN		16539	11060.8	3.0899e-13	6.49172e-13	0.525807	NaN	NaN
2270.11	22418.8	26937	1.11446e-18	1.80914e-18	0.421791	NaN	NaN		35919.3	32182.4	1.63399e-22	3.8405e-22	0.998219	NaN	NaN		27978.3	37605.5	6.56544e-22	1.37462e-21	0.767017	NaN	NaN		15683.5	10257	3.1782e-16	9.05136e-16	0.588203	NaN	NaN
2271.12	27194.1	31027.6	3.59299e-13	4.5878e-13	0.355246	NaN	NaN		48040.9	41514.3	1.16787e-24	2.94996e-24	1.06171	NaN	NaN		34772.5	41082.6	1.31353e-10	1.94198e-10	0.452518	NaN	NaN		17655.3	11558.9	3.19026e-17	1.02891e-16	0.598882	NaN	NaN
2272.1	35147.8	39945.4	3.51439e-11	4.21554e-11	0.339426	NaN	NaN		67485.4	57868	1.5909e-27	4.38712e-27	1.14241	0.00559683	133		44914.8	51213	2.25628e-06	2.89617e-06	0.350437	NaN	NaN		22052.6	13956.2	2.36471e-18	8.76417e-18	0.617333	NaN	NaN
2273.13	32386.8	39961.6	4.05525e-18	6.40371e-18	0.452288	NaN	NaN		62733.2	54825.5	6.61087e-28	1.84393e-27	1.17189	NaN	NaN		40726.1	53307.2	6.82059e-15	1.15575e-14	0.629071	NaN	NaN		20805.2	13482.4	9.84075e-17	2.99154e-16	0.591958	NaN	NaN
2274.12	26387	33547.7	1.87695e-21	3.57899e-21	0.481484	NaN	NaN		49801.6	43877.7	6.28516e-31	1.92266e-30	1.21488	NaN	NaN		33058.6	45775.7	3.54447e-18	6.68535e-18	0.725045	NaN	NaN		17247.8	11509.9	7.68605e-14	1.70451e-13	0.545542	NaN	NaN
2275.13	21978	27470	3.01713e-22	6.00222e-22	0.461323	0.0068055	454		39815.4	34307.8	5.90956e-41	2.63067e-40	1.49263	NaN	NaN		28034.3	37972.5	3.6083e-18	6.80047e-18	0.730872	NaN	NaN		14182.5	9917.6	3.42428e-10	5.73855e-10	0.477407	NaN	NaN
2276.11	22406.8	27508.7	3.83318e-22	7.56999e-22	0.40632	0.0184843	160		43248.9	32875.1	1.4013e-45	7.00649e-45	2.03504	NaN	NaN		28290.3	37442.4	5.53123e-14	9.13741e-14	0.657795	NaN	NaN		14319.1	11651.3	0.00076327	0.000936776	0.28564	0.00768958	177
2277.1	24537.3	31724.5	2.74135e-29	7.97513e-29	0.491076	0.0392664	80		49462.8	35108.9	1.4013e-45	7.00649e-45	2.13798	NaN	NaN		30158.5	44197.7	2.12592e-23	4.58512e-23	0.896359	0.00434891	126		16076.1	14081	0.0173099	0.0196319	0.1922	NaN	NaN
2278.1	32718.8	40868.6	9.96684e-34	3.52239e-33	0.501664	0.0582121	54		85157	44246.2	1.4013e-45	7.00649e-45	1.73844	NaN	NaN		37310.7	55447.9	5.29537e-25	1.19502e-24	0.892709	NaN	NaN		21108.2	20637	0.666509	0.679342	0.00207425	NaN	NaN
2279.19	40078	49351.2	1.49124e-28	4.14517e-28	0.437444	0.0136391	216		95743.6	49053.6	1.4013e-45	7.00649e-45	1.70377	NaN	NaN		40321.3	67995.9	5.34263e-40	1.75092e-39	1.19739	NaN	NaN		31716.3	26599.6	0.0102299	0.0118167	0.223817	NaN	NaN
2280.12	43989.2	50477.5	1.35997e-15	1.90646e-15	0.296521	NaN	NaN		87159.2	51890	1.4013e-45	7.00649e-45	1.70415	NaN	NaN		41103.4	68720.8	1.31732e-40	4.39407e-40	1.19989	NaN	NaN		40135.7	27064	9.44598e-15	2.32333e-14	0.530866	NaN	NaN
2281.12	39868.3	46475.2	4.56588e-15	6.25305e-15	0.351214	0.0107426	299		71150.5	55763.2	2.8026e-45	1.54143e-44	1.37135	NaN	NaN		37935.6	61697.6	3.16075e-39	1.01402e-38	1.15547	NaN	NaN		36940.1	21455.5	1.2963e-26	1.28313e-25	0.708884	NaN	NaN
2282.2	30756.7	36389.6	2.02835e-14	2.70484e-14	0.372481	NaN	NaN		56293.3	48212.7	5.44142e-31	1.67508e-30	1.25508	NaN	NaN		31717.9	47566.6	1.28671e-30	3.32605e-30	0.954365	NaN	NaN		26193.8	14636	3.77095e-29	5.01763e-28	0.73328	NaN	NaN
2283.1	61699.3	92017	1.4013e-45	8.40779e-45	0.728165	NaN	NaN		83822.6	73736.3	8.25934e-28	2.29846e-27	1.1802	NaN	NaN		51959.3	128105	1.4013e-45	5.60519e-45	1.86561	NaN	NaN		66794	59950.5	0.00387454	0.00457764	0.167366	NaN	NaN
2284.1	98164.4	144232	1.4013e-45	8.40779e-45	0.787657	0.191569	18		101489	105730	0.000729198	0.000942461	0.360566	NaN	NaN		70851.8	185684	1.4013e-45	5.60519e-45	1.86549	NaN	NaN		121052	119236	0.853639	0.85964	0.0326858	0.00866329	157
2285.1	84708.6	116097	1.4013e-45	8.40779e-45	0.718076	0.384461	7		88798.3	95015.2	8.48669e-09	1.31961e-08	0.621257	NaN	NaN		64309.7	142728	1.4013e-45	5.60519e-45	1.6142	NaN	NaN		101567	97566.1	0.495889	0.510998	0.0224889	0.0507363	27
2286.11	54087.9	69617.5	2.95254e-42	1.51032e-41	0.658687	0.17146	21		67147.1	70148.8	0.00198112	0.00249433	0.366395	NaN	NaN		48700.2	84499.2	7.14662e-44	2.5924e-43	1.26453	NaN	NaN		56786.2	50938.3	0.052564	0.0580732	0.123087	0.0145412	83
2287.12	34486.7	41951.3	1.35875e-29	4.01523e-29	0.520472	0.00525534	546		52519.6	49927.5	6.73276e-06	9.5705e-06	0.468271	NaN	NaN		36368.3	52521.2	5.59191e-30	1.43179e-29	0.949042	NaN	NaN		30235.4	23546	4.9808e-06	6.69699e-06	0.336801	NaN	NaN
2288.05	25693.5	30001.4	9.97231e-20	1.71366e-19	0.405519	NaN	NaN		44059.9	38346.9	1.28932e-26	3.46141e-26	1.12443	0.00574809	121		29823.6	38616.9	2.21507e-19	4.3012e-19	0.680525	NaN	NaN		19468.7	13752.4	2.60812e-10	4.39499e-10	0.481354	NaN	NaN
2289.11	21454.5	25166.8	1.68183e-17	2.57401e-17	0.400757	NaN	NaN		38045.5	32485.9	3.35641e-35	1.20722e-34	1.3219	NaN	NaN		26260.4	33488.1	1.19516e-17	2.20806e-17	0.652009	NaN	NaN		14911.6	9974.01	1.1372e-14	2.76355e-14	0.5483	NaN	NaN
2290.13	19785.3	23314.5	1.88297e-15	2.61404e-15	0.396847	NaN	NaN		34682.7	31693.3	5.87572e-15	1.10311e-14	0.800668	NaN	NaN		25209.6	31049.4	2.23589e-12	3.48329e-12	0.52726	NaN	NaN		12961.1	8127.18	3.30152e-17	1.06058e-16	0.608459	NaN	NaN
2291.13	20385.3	24565.8	9.70232e-19	1.58134e-18	0.445986	NaN	NaN		34415.7	33178.9	0.000652443	0.000846403	0.33163	NaN	NaN		26103.2	32866.6	1.84665e-14	3.08831e-14	0.57281	NaN	NaN		13437.1	8523.36	8.90912e-16	2.41847e-15	0.567221	NaN	NaN
2292.13	19372.3	22255.3	2.43212e-12	3.01846e-12	0.346967	NaN	NaN		34540.8	30295.6	3.99669e-29	1.16133e-28	1.19051	NaN	NaN		24609.4	29495.4	2.27657e-10	3.3334e-10	0.454125	NaN	NaN		12668.8	7905.85	4.27104e-20	1.94756e-19	0.626109	NaN	NaN
2293.12	20670.6	23059.4	5.46111e-11	6.50896e-11	0.304621	NaN	NaN		37106.9	30878.2	6.08584e-42	2.80666e-41	1.4165	NaN	NaN		25658.8	30405.8	4.13373e-10	5.98076e-10	0.441527	NaN	NaN		13994.5	8728.84	5.05351e-18	1.80166e-17	0.608042	NaN	NaN
2294.12	19909.2	22293.1	2.03149e-12	2.53156e-12	0.31323	NaN	NaN		35263.6	29127.1	1.4013e-45	7.00649e-45	1.6309	NaN	NaN		24516.2	29539.4	1.00253e-12	1.58208e-12	0.499179	NaN	NaN		13717.7	8751.93	1.19846e-16	3.58506e-16	0.595656	0.00535892	246
2295.12	20821.5	24082.7	5.78699e-15	7.86785e-15	0.348197	NaN	NaN		37780.3	30459	1.4013e-45	7.00649e-45	1.84687	NaN	NaN		25524.8	32588.8	7.73184e-17	1.39459e-16	0.622289	NaN	NaN		14312.6	9299.83	3.0591e-15	7.86579e-15	0.577274	NaN	NaN
2296.13	21581	25711.6	1.80314e-16	2.61503e-16	0.375993	0.00673534	465		38622.8	31909.2	1.4013e-45	7.00649e-45	1.66988	NaN	NaN		26075.2	35099	4.47807e-20	8.85792e-20	0.701054	NaN	NaN		15238.9	9964.69	9.31169e-17	2.84491e-16	0.58924	NaN	NaN
2297.16	24513.5	38889.5	3.11298e-41	1.53444e-40	0.755157	NaN	NaN		42295.8	36124.8	2.75331e-38	1.12867e-37	1.43924	NaN	NaN		29585.9	62876.7	1.4013e-45	5.60519e-45	1.78989	NaN	NaN		17567.9	11229.1	2.53144e-16	7.29473e-16	0.582997	NaN	NaN
2298.11	25480	43574.3	1.59748e-43	8.64601e-43	0.809594	0.0121358	256		43754.8	37343.6	1.9309e-36	7.25577e-36	1.2916	NaN	NaN		31038.2	72951	1.4013e-45	5.60519e-45	1.8965	NaN	NaN		18046.6	11622.6	2.42149e-15	6.28607e-15	0.562671	NaN	NaN
2299.16	30738	47811.8	7.71471e-41	3.6979e-40	0.703975	0.00879197	368		53258.5	43238.7	1.4013e-45	7.00649e-45	1.68067	NaN	NaN		36573	75815	1.4013e-45	5.60519e-45	1.62292	NaN	NaN		22446.1	16429.9	1.25536e-08	1.89864e-08	0.420101	NaN	NaN
2300.12	31769.4	42863.5	7.48936e-33	2.57579e-32	0.534683	NaN	NaN		57926.8	42863.7	1.4013e-45	7.00649e-45	2.24516	NaN	NaN		36344.7	63283.2	1.4013e-45	5.60519e-45	1.33759	NaN	NaN		24022.5	17725.5	5.38006e-07	7.52899e-07	0.393567	NaN	NaN
2301.18	28483	35683.4	1.68812e-25	4.00641e-25	0.437932	NaN	NaN		54346.4	37862.6	1.4013e-45	7.00649e-45	2.40931	NaN	NaN		31787.9	50735.7	1.74286e-39	5.64342e-39	1.13233	NaN	NaN		21866.5	15679.7	2.95535e-09	4.62188e-09	0.447703	NaN	NaN
2302.11	23326.8	27175.4	2.65059e-18	4.21567e-18	0.351039	NaN	NaN		42655.1	30958.9	1.4013e-45	7.00649e-45	2.31995	0.0037873	155		26307.7	37340.4	2.00985e-29	5.08201e-29	0.911589	NaN	NaN		17944.8	12103.5	1.75301e-12	3.43409e-12	0.523995	NaN	NaN
2303.13	21583.4	25326.6	1.64129e-16	2.38885e-16	0.359445	0.00783649	408		40972.7	31832.3	1.4013e-45	7.00649e-45	2.02636	NaN	NaN		25234.2	33867.8	1.62801e-20	3.252e-20	0.719511	NaN	NaN		15618.9	10413.1	2.59125e-14	6.07285e-14	0.545618	NaN	NaN
2304.1	32306.2	33438.2	0.000459664	0.000476899	0.187875	NaN	NaN		63814.8	51457.5	2.38221e-44	1.1911e-43	1.49267	NaN	NaN		42496.9	40896.5	0.817328	0.822054	0.0318434	NaN	NaN		18969.8	12073.1	1.86712e-23	1.34113e-22	0.666259	NaN	NaN
2305.12	42536.6	44370.9	2.09968e-06	2.23849e-06	0.226502	0.0613754	51		80364.6	65855.5	1.91166e-38	7.863e-38	1.36785	NaN	NaN		54993.9	53718.2	0.170589	0.179277	0.0430235	NaN	NaN		26335.1	18337.4	1.37305e-15	3.65395e-15	0.564183	NaN	NaN
2306.13	36291.1	39160.8	1.96324e-09	2.23805e-09	0.260667	0.00923015	355		63728.6	52324.2	5.89246e-42	2.72258e-41	1.49882	0.009524	72		44168.2	49196.5	1.73567e-06	2.23616e-06	0.326006	NaN	NaN		25531.2	17906	1.67607e-13	3.59896e-13	0.519429	NaN	NaN
2307.18	26650.5	29677.1	8.25934e-13	1.04313e-12	0.311152	NaN	NaN		45240	37677.6	1.36355e-40	6.00405e-40	1.46876	NaN	NaN		31706.4	38449.8	2.77274e-12	4.30862e-12	0.523912	NaN	NaN		19600.7	13467.8	5.19181e-13	1.06684e-12	0.505342	NaN	NaN
2308.08	20222.1	22657.1	4.15958e-13	5.29184e-13	0.313867	0.00536927	526		33448.9	28225.9	2.03324e-38	8.34895e-38	1.41104	NaN	NaN		24432	30039.7	1.00897e-13	1.64557e-13	0.541048	NaN	NaN		14681.9	9803.5	5.27782e-14	1.1966e-13	0.538587	NaN	NaN
2309.12	17303.4	19267.8	1.64084e-13	2.1196e-13	0.327576	NaN	NaN		28167.7	24325.8	5.51084e-32	1.76101e-31	1.31299	NaN	NaN		21271.8	25509.8	2.17588e-13	3.52044e-13	0.517559	NaN	NaN		12316	8163.58	2.38022e-14	5.59443e-14	0.55262	NaN	NaN
2310.22	18377.5	20416.6	1.59575e-10	1.87622e-10	0.277464	NaN	NaN		32315.6	26251.4	1.4013e-45	7.00649e-45	1.83434	NaN	NaN		22906.7	27185.5	3.79623e-10	5.50555e-10	0.440434	NaN	NaN		12459.8	8138.66	1.16412e-16	3.49955e-16	0.579531	NaN	NaN
2311.15	19280.6	22899.3	7.14055e-15	9.68649e-15	0.361662	NaN	NaN		34727.7	28188.5	1.4013e-45	7.00649e-45	1.70229	NaN	NaN		23654.7	31732.7	2.77212e-19	5.37003e-19	0.714077	NaN	NaN		13274.8	8448.7	5.56525e-19	2.21067e-18	0.618698	NaN	NaN
2312.13	20847.4	25649.9	2.2147e-17	3.35164e-17	0.40717	0.00929945	351		38316.9	31718.5	1.4013e-45	7.00649e-45	1.71719	NaN	NaN		26127.7	35949.9	2.91922e-20	5.79796e-20	0.738659	NaN	NaN		13769.9	8866.84	4.962e-18	1.77423e-17	0.610262	0.00657773	208
2313.13	20373.5	26580.6	2.5569e-24	5.68071e-24	0.525769	NaN	NaN		37769.7	32063.6	4.59092e-37	1.78576e-36	1.35057	NaN	NaN		25654.3	38049.7	1.06778e-30	2.77191e-30	0.935267	NaN	NaN		13306.2	8754.27	5.21214e-18	1.85278e-17	0.606612	NaN	NaN
2314.21	16884	21938.6	7.38292e-24	1.60656e-23	0.509746	NaN	NaN		31286.1	25598.1	1.4013e-45	7.00649e-45	1.62082	0.00360802	176		21268.7	32056.9	4.75249e-35	1.35825e-34	1.02553	NaN	NaN		11022.1	7007.98	3.01234e-20	1.39715e-19	0.643775	NaN	NaN
2315.13	20997.5	24799.7	2.41277e-16	3.48464e-16	0.365216	NaN	NaN		40832.7	29950.4	1.4013e-45	7.00649e-45	2.39619	NaN	NaN		26493.3	35015.4	2.69694e-21	5.53714e-21	0.700426	NaN	NaN		13389	8740.83	1.41364e-16	4.19272e-16	0.596007	NaN	NaN
2316.23	25015.2	25883.4	8.20022e-06	8.67023e-06	0.172322	NaN	NaN		47313.7	33233.4	1.4013e-45	7.00649e-45	2.5407	NaN	NaN		31856.7	34792	1.27408e-06	1.64933e-06	0.291842	NaN	NaN		15894.2	9946.66	1.22782e-21	6.84152e-21	0.659467	0.00669805	195
2317.18	28407.3	27792	0.0843969	0.0858423	0.0565949	0.00626729	488		49150.4	35392.1	1.4013e-45	7.00649e-45	2.55645	NaN	NaN		34922.4	36956	0.000207188	0.000248646	0.197993	NaN	NaN		19793.6	11371.7	7.58673e-34	1.48981e-32	0.792296	NaN	NaN
2318.24	25349.5	24890.9	0.0657633	0.0669455	0.0604096	0.0205269	145		43631.1	31714.9	1.4013e-45	7.00649e-45	2.49323	0.00189375	180		30331.2	33088.7	5.80047e-06	7.34104e-06	0.275352	NaN	NaN		18408.4	10185.1	6.30195e-35	1.38245e-33	0.784815	0.00446543	251
2319.23	24356.4	25854.3	6.85288e-06	7.24882e-06	0.189147	0.00621083	491		40363.8	31432.8	1.4013e-45	7.00649e-45	2.30471	NaN	NaN		29125.1	35558.1	4.23124e-14	6.99937e-14	0.517773	NaN	NaN		17930.8	10136.6	7.02778e-31	1.07627e-29	0.759389	NaN	NaN
2320.15	23575.8	25240.6	6.78339e-07	7.28608e-07	0.221898	NaN	NaN		39796.4	31714.5	1.4013e-45	7.00649e-45	2.0574	NaN	NaN		27513.5	34259.6	2.13147e-16	3.79119e-16	0.595664	NaN	NaN		17830.1	9760.39	4.75936e-32	8.10423e-31	0.766539	NaN	NaN
2321.24	25813.1	27883.6	1.14358e-08	1.27676e-08	0.229658	0.00933171	349		44572.8	33518.1	1.4013e-45	7.00649e-45	2.41138	NaN	NaN		29380.5	37529.2	3.30914e-18	6.25118e-18	0.6445	NaN	NaN		20012.4	12199.4	1.45318e-22	9.36112e-22	0.664945	NaN	NaN
2322.1	25940.1	28115.1	2.39887e-10	2.8056e-10	0.240041	NaN	NaN		43742.2	33035	1.4013e-45	7.00649e-45	2.36375	NaN	NaN		28960.1	37032.6	5.43439e-18	1.01712e-17	0.655775	NaN	NaN		20748.2	13810.7	3.18501e-15	8.14652e-15	0.560301	NaN	NaN
2323.12	22702.2	25831.1	8.5374e-16	1.20653e-15	0.345132	0.00833762	388		36899	30847.9	1.4013e-45	7.00649e-45	1.597	NaN	NaN		25588.7	34044	4.5768e-22	9.63729e-22	0.766441	NaN	NaN		18152.5	12328.6	1.25993e-13	2.72463e-13	0.53153	NaN	NaN
2324.09	20674.7	24137.8	1.85652e-18	2.98195e-18	0.384838	NaN	NaN		33823.5	29121.5	1.05279e-37	4.19566e-37	1.38035	NaN	NaN		23724.7	32107.8	1.44068e-23	3.12105e-23	0.78763	NaN	NaN		16138.7	10956.5	6.03383e-13	1.23155e-12	0.52281	NaN	NaN
2325.12	16519.7	19014.4	3.02843e-15	4.17094e-15	0.34539	NaN	NaN		28073.8	23507.2	1.4013e-45	7.00649e-45	1.56004	NaN	NaN		19482.7	25498	2.50453e-20	4.98653e-20	0.677723	NaN	NaN		12291.7	7994.99	2.81697e-16	8.08882e-16	0.588427	NaN	NaN
2326.06	17605.4	19977.1	2.15999e-13	2.77696e-13	0.326372	NaN	NaN		31918.6	26409.2	1.4013e-45	7.00649e-45	1.74835	NaN	NaN		21478.5	26213.7	1.84983e-13	2.99689e-13	0.497107	NaN	NaN		12194.5	7950.32	1.55702e-16	4.58446e-16	0.571765	NaN	NaN
2327.12	16308.7	18943.5	2.42919e-15	3.35702e-15	0.364551	NaN	NaN		30644.1	24509	1.4013e-45	7.00649e-45	1.88549	NaN	NaN		20110.9	25285.3	8.79168e-16	1.53571e-15	0.584498	NaN	NaN		10955.1	7373.2	3.95199e-15	1.00345e-14	0.555615	NaN	NaN
2328.06	16453.2	19728.7	5.58899e-19	9.20784e-19	0.414164	NaN	NaN		30397	24767.6	1.4013e-45	7.00649e-45	1.63812	NaN	NaN		20142.2	26795.8	6.58625e-21	1.33535e-20	0.712654	NaN	NaN		11254.1	7621.67	1.03675e-13	2.26614e-13	0.535403	NaN	NaN
2329.13	16508.4	19914.3	3.15529e-18	5.00529e-18	0.407145	NaN	NaN		30446.3	24886	1.91277e-42	8.99213e-42	1.47219	NaN	NaN		20186.3	27223.6	2.08874e-21	4.30294e-21	0.739972	NaN	NaN		11319.4	7554.46	1.12917e-15	3.02479e-15	0.564591	NaN	NaN
2330.09	18183.2	23141.4	1.61797e-20	2.94672e-20	0.476735	NaN	NaN		31725.6	27489.5	7.01122e-26	1.82396e-25	1.16426	NaN	NaN		21632.3	32686.3	1.65332e-31	4.39022e-31	0.977229	NaN	NaN		13247.8	8451.23	7.42428e-22	4.29409e-21	0.663615	NaN	NaN
2331.17	17703.8	22899.9	2.36248e-20	4.25176e-20	0.474557	NaN	NaN		29528.4	25834.1	1.18714e-23	2.9023e-23	1.06026	NaN	NaN		20574.3	33089.6	6.25914e-36	1.83848e-35	1.10102	NaN	NaN		13515.3	8371.88	4.28312e-23	2.92961e-22	0.676165	NaN	NaN
2332.16	16775.6	21813	3.63713e-24	8.02939e-24	0.515753	NaN	NaN		28259.6	25446.3	7.68898e-17	1.50989e-16	0.879622	NaN	NaN		19886.8	31098.5	3.69533e-36	1.10136e-35	1.06511	NaN	NaN		12431	7925.19	2.32674e-20	1.10204e-19	0.635328	NaN	NaN
2333.17	17104.4	21304.8	5.52999e-21	1.03422e-20	0.461706	0.00337946	626		29011.3	25912.7	5.79753e-20	1.25932e-19	0.956615	NaN	NaN		20895.8	29741.6	1.62291e-26	3.82184e-26	0.864541	NaN	NaN		12115.7	7802.99	2.17093e-18	8.09529e-18	0.612277	NaN	NaN
2334.23	18200.1	21464.6	1.90996e-14	2.55115e-14	0.382135	NaN	NaN		30259.7	27240.3	3.01595e-17	6.00477e-17	0.889528	NaN	NaN		22150.4	29305.4	1.99911e-19	3.88804e-19	0.680471	NaN	NaN		13053.1	7907.05	5.37137e-24	4.07455e-23	0.677191	NaN	NaN
2335.19	16968.1	20289.3	4.42987e-16	6.33025e-16	0.391662	NaN	NaN		28577.1	25177.9	2.01663e-25	5.20179e-25	1.12878	NaN	NaN		20537.7	27947.4	4.93179e-22	1.03614e-21	0.745725	NaN	NaN		12212.9	7556.42	3.69081e-21	1.90405e-20	0.654948	NaN	NaN
2336.15	17864.3	21803.7	6.57442e-19	1.08021e-18	0.453087	NaN	NaN		31116.4	28715.2	2.6179e-12	4.52419e-12	0.716866	NaN	NaN		21866.5	29424.5	9.39946e-21	1.89782e-20	0.729552	NaN	NaN		12498.2	7749	1.16068e-19	5.02001e-19	0.614075	NaN	NaN
2337.17	20576.3	24807.1	4.72663e-18	7.41581e-18	0.446127	NaN	NaN		36752	34325.8	2.52269e-09	3.99139e-09	0.628982	NaN	NaN		25876.9	32603.8	3.95183e-15	6.73388e-15	0.573333	NaN	NaN		13670.9	8772.77	1.88362e-18	7.07811e-18	0.619046	NaN	NaN
2338.26	21539.7	24155.7	1.55512e-11	1.88958e-11	0.333422	0.00242398	649		38275.7	33866.3	1.55552e-23	3.78769e-23	1.06534	NaN	NaN		26913.7	31212.8	3.83735e-10	5.56187e-10	0.431209	NaN	NaN		14489.4	8902.19	1.99649e-21	1.0708e-20	0.656939	NaN	NaN
2339.16	19439.2	21673.1	2.47415e-10	2.89087e-10	0.288188	NaN	NaN		33904.6	28248.8	1.4013e-45	7.00649e-45	1.62141	NaN	NaN		23398.6	28704	8.25824e-14	1.35504e-13	0.508731	NaN	NaN		13932.2	8571.54	5.1856e-23	3.4881e-22	0.670933	NaN	NaN
2340.16	17204.3	19937.5	4.66256e-13	5.92554e-13	0.346826	NaN	NaN		30669.4	25782.3	1.4013e-45	7.00649e-45	1.56054	NaN	NaN		20446.2	26659.3	3.86608e-17	7.02531e-17	0.639821	NaN	NaN		12457.7	7710.61	6.44199e-22	3.76169e-21	0.648723	NaN	NaN
2341.12	33588.1	35814.4	2.94638e-08	3.25371e-08	0.312234	NaN	NaN		57992.9	56588.7	0.351789	0.374228	0.0696872	NaN	NaN		46258.3	43989.1	0.0372256	0.0403581	0.0758332	NaN	NaN		19170.5	11704.7	3.41054e-22	2.10778e-21	0.65567	NaN	NaN
2342.12	44309.9	44295.2	9.09162e-05	9.5054e-05	0.238701	0.00677744	460		73852	74106.9	0.366463	0.388648	0.103882	NaN	NaN		63082.3	52720.6	0.761969	0.76828	0.10519	NaN	NaN		23917.8	13766.3	2.3749e-25	2.07057e-24	0.6888	NaN	NaN
2343.13	37911	39255.3	1.01571e-05	1.07021e-05	0.244572	NaN	NaN		64008.1	61348.1	0.072182	0.081184	0.153339	NaN	NaN		51435.5	48363.7	0.144503	0.152985	0.0299642	NaN	NaN		22514.4	13104.5	7.96384e-25	6.64108e-24	0.702001	NaN	NaN
2344.11	28069.8	30521.8	8.62462e-08	9.3964e-08	0.275287	NaN	NaN		47040.8	42182.8	5.5327e-12	9.47406e-12	0.717724	NaN	NaN		35669.6	39730.8	4.72928e-06	6.00093e-06	0.309257	NaN	NaN		18787.4	11300.4	3.04906e-23	2.12736e-22	0.68146	NaN	NaN
2345.11	20208.8	23186.2	4.00933e-13	5.1087e-13	0.338296	NaN	NaN		33628.9	29213	1.89191e-27	5.1937e-27	1.16913	NaN	NaN		24729	31164.8	3.2216e-14	5.34737e-14	0.565287	NaN	NaN		14374.9	9289.05	2.28068e-17	7.50467e-17	0.595221	NaN	NaN
2346.16	17304.3	19874.5	4.66148e-15	6.38038e-15	0.349244	NaN	NaN		28309.4	24862.8	8.11185e-28	2.25999e-27	1.18502	NaN	NaN		21096.7	26762.4	2.18687e-16	3.88689e-16	0.597998	NaN	NaN		12446.8	8022.45	4.36619e-15	1.10173e-14	0.560517	NaN	NaN
2347.27	16230.7	18265.2	6.06111e-13	7.67489e-13	0.32911	0.00531047	541		25794	22777.1	1.91019e-23	4.61899e-23	1.08144	NaN	NaN		19903.9	24743.1	1.4698e-14	2.46655e-14	0.555205	NaN	NaN		11686.5	7239.82	2.4684e-17	8.07869e-17	0.582952	NaN	NaN
2348.16	19264.4	21105	2.67414e-11	3.21716e-11	0.303174	NaN	NaN		30336.3	27725	4.39417e-15	8.29443e-15	0.830391	NaN	NaN		23081.6	27962.6	5.2375e-13	8.3355e-13	0.504341	NaN	NaN		14375.8	8186.76	3.70781e-20	1.70029e-19	0.653872	NaN	NaN
2349.25	22684.9	24390	2.75996e-09	3.13164e-09	0.26773	NaN	NaN		38735.8	33272.7	3.97783e-35	1.42651e-34	1.37697	NaN	NaN		27871.8	31815.9	2.24596e-08	3.06897e-08	0.373341	NaN	NaN		15895	9242.32	3.61082e-19	1.46784e-18	0.621873	NaN	NaN
2350.19	25608.1	29574.2	1.67205e-15	2.32787e-15	0.401656	0.00533252	534		44739.6	43260.5	0.00146368	0.00185919	0.337357	NaN	NaN		32124.2	37376.8	6.29279e-09	8.74098e-09	0.404697	NaN	NaN		17229.4	10714.9	2.16163e-15	5.63552e-15	0.584466	NaN	NaN
2351.17	31490	35992	2.68009e-13	3.43837e-13	0.391398	NaN	NaN		59698.6	55552.6	8.5601e-09	1.33017e-08	0.616749	NaN	NaN		40479.6	44523.2	9.62572e-07	1.25006e-06	0.318872	NaN	NaN		19664.8	12264.2	6.66971e-19	2.62371e-18	0.621966	NaN	NaN
2352.25	32892.5	36950.5	1.98939e-10	2.33679e-10	0.342644	NaN	NaN		64460.1	55350.5	4.69715e-28	1.32073e-27	1.14654	NaN	NaN		41168.9	46533.9	7.3471e-08	9.84058e-08	0.360957	NaN	NaN		21185.8	12712	1.91368e-24	1.52281e-23	0.680027	NaN	NaN
2353.16	26197.6	29772.6	2.09644e-09	2.38878e-09	0.314422	NaN	NaN		49359.1	40619.5	1.4013e-45	7.00649e-45	1.52166	NaN	NaN		31861.5	39533.4	1.41806e-12	2.22486e-12	0.545321	NaN	NaN		17958.1	10422.4	1.26064e-29	1.76417e-28	0.744034	NaN	NaN
2354.11	19295.4	21569.1	4.19412e-08	4.60653e-08	0.27333	NaN	NaN		33217.5	27467.9	1.4013e-45	7.00649e-45	1.56922	0.00186573	184		23207.2	29339.9	1.16837e-14	1.96612e-14	0.606494	NaN	NaN		13908.5	8014.38	3.38465e-31	5.49441e-30	0.75799	NaN	NaN
2355.18	17033.7	19432.5	2.93638e-09	3.32717e-09	0.284176	NaN	NaN		26902.9	22783.1	2.69599e-40	1.17647e-39	1.48461	NaN	NaN		20484.6	27378.3	8.87665e-18	1.64746e-17	0.693249	NaN	NaN		12634.9	7385.27	2.5583e-27	2.70846e-26	0.727801	NaN	NaN
2356.11	18051.3	24342.3	2.17139e-20	3.93111e-20	0.50497	NaN	NaN		30386.6	27106.2	3.553e-25	9.12611e-25	1.15922	0.0109246	69		21726.6	36101.2	2.36426e-32	6.39663e-32	1.12864	NaN	NaN		13099.2	7997.76	4.38537e-23	2.98279e-22	0.674096	NaN	NaN
2357.12	23183.7	30953.9	1.01066e-18	1.64502e-18	0.490672	NaN	NaN		38620	34755.6	3.3813e-22	7.88646e-22	1.04344	NaN	NaN		27356.5	45087.4	7.27901e-31	1.89566e-30	1.09563	NaN	NaN		17351.8	10984.3	1.23575e-24	1.00975e-23	0.691933	NaN	NaN
2358.16	25769.4	30235.8	2.1871e-09	2.48976e-09	0.300578	0.00921693	361		40625.5	35011.8	6.75488e-36	2.48086e-35	1.42553	NaN	NaN		28752.2	41543.2	1.00038e-20	2.01484e-20	0.817783	NaN	NaN		21040.8	13086.5	3.72986e-28	4.40884e-27	0.718197	NaN	NaN
2359.17	25290.1	27852.8	1.09153e-06	1.16881e-06	0.211665	NaN	NaN		42396.1	33500.9	1.4013e-45	7.00649e-45	1.8992	NaN	NaN		28281.7	36923.4	2.96766e-14	4.92924e-14	0.607507	NaN	NaN		20224.3	12867.7	9.90166e-26	8.89688e-25	0.711594	0.0141646	88
2360.17	19820.7	21500	9.5913e-07	1.02749e-06	0.198422	0.00632809	477		36259.9	27057.4	1.4013e-45	7.00649e-45	2.09936	NaN	NaN		23208.1	28363.8	2.53975e-09	3.5851e-09	0.430725	NaN	NaN		14514	9292.73	4.56164e-21	2.29971e-20	0.655009	NaN	NaN
2361.1	20046.9	21900	7.86808e-10	9.08429e-10	0.23516	NaN	NaN		36992.8	27119.9	1.4013e-45	7.00649e-45	2.22944	NaN	NaN		23930.4	29106.4	1.08097e-11	1.64716e-11	0.475319	NaN	NaN		14241.5	9498.97	4.68981e-15	1.17972e-14	0.580402	NaN	NaN
2362.18	17209.5	19908.3	1.05193e-13	1.37196e-13	0.320087	NaN	NaN		32297.7	24207.4	1.4013e-45	7.00649e-45	1.89482	NaN	NaN		20728	27077.7	3.82836e-16	6.76492e-16	0.64233	NaN	NaN		11988.5	8175.5	2.68321e-14	6.25826e-14	0.561351	NaN	NaN
2363.28	20468.9	24952.5	6.3702e-21	1.1868e-20	0.433801	NaN	NaN		37259.3	31155.7	8.46384e-43	4.01752e-42	1.5146	NaN	NaN		25705.7	33948.7	1.25243e-18	2.40132e-18	0.66889	NaN	NaN		13528	9683.44	6.86147e-11	1.1994e-10	0.474466	NaN	NaN
2364.16	22545.1	27885.2	6.84075e-24	1.49258e-23	0.492641	0.0059135	492		40101.5	36957.8	8.70356e-13	1.52909e-12	0.733335	NaN	NaN		28619.2	36922.5	1.16134e-16	2.08698e-16	0.626991	NaN	NaN		14775.4	10625.3	4.74898e-10	7.89335e-10	0.462538	NaN	NaN
2365.18	22039.3	26560.7	4.79053e-19	7.95157e-19	0.436983	NaN	NaN		38878.4	35698	7.22815e-13	1.27818e-12	0.745067	NaN	NaN		27881.6	35286.2	7.93114e-15	1.343e-14	0.581134	NaN	NaN		14573	9641.26	2.92809e-14	6.80334e-14	0.556135	NaN	NaN
2366.2	21320.8	25096	2.1868e-17	3.3156e-17	0.401124	NaN	NaN		37515.5	33077.7	3.70308e-28	1.04363e-27	1.19493	NaN	NaN		26508.9	32962	1.70564e-14	2.85445e-14	0.556817	NaN	NaN		14508.7	10015.8	1.41883e-13	3.05738e-13	0.52764	NaN	NaN
2367.11	19198.2	22291.3	2.20449e-17	3.33827e-17	0.385449	0.00884008	364		33056.5	28630.2	2.02274e-31	6.33081e-31	1.23758	NaN	NaN		23388.7	29416.8	3.20449e-17	5.83179e-17	0.605348	NaN	NaN		13582.1	9233.59	1.03547e-13	2.26539e-13	0.543225	NaN	NaN
2368.18	15823.2	17993.8	2.10504e-12	2.6192e-12	0.306561	NaN	NaN		28280.9	22621.7	1.4013e-45	7.00649e-45	1.71162	NaN	NaN		18715.2	24048.5	4.7109e-16	8.28234e-16	0.606847	NaN	NaN		11523.5	7410.84	1.28306e-17	4.33924e-17	0.592985	NaN	NaN
2369.18	17768.4	20207.9	1.11809e-11	1.364e-11	0.283745	NaN	NaN		32222.2	24295.2	1.4013e-45	7.00649e-45	1.91039	NaN	NaN		20530.3	27609.1	8.82235e-20	1.73525e-19	0.69922	NaN	NaN		13287.7	8332.97	9.53364e-20	4.18278e-19	0.628684	NaN	NaN
2370.11	21045.4	23027.5	6.16095e-08	6.73638e-08	0.243017	NaN	NaN		37194.3	29896.1	1.4013e-45	7.00649e-45	1.69824	NaN	NaN		24219.5	30279.1	1.80269e-12	2.81561e-12	0.524289	NaN	NaN		15963.7	9456.17	2.06252e-24	1.63591e-23	0.686031	NaN	NaN
2371.17	20601.2	22283.8	1.65955e-06	1.77237e-06	0.220177	0.00728658	437		35415	29245.4	1.4013e-45	7.00649e-45	1.66538	NaN	NaN		23505.5	29171.5	1.02412e-11	1.56151e-11	0.509368	NaN	NaN		15945.8	9097.71	2.35517e-28	2.85315e-27	0.741732	NaN	NaN
2372.15	17312.4	18969.2	1.64531e-07	1.78376e-07	0.241162	NaN	NaN		29932.4	24646.7	1.4013e-45	7.00649e-45	1.69625	NaN	NaN		20117.8	24790.5	8.27603e-11	1.23481e-10	0.491262	NaN	NaN		13063.2	7964.12	4.3304e-24	3.31589e-23	0.685384	NaN	NaN
2373.15	14562.9	16203.6	6.57611e-11	7.82258e-11	0.288264	NaN	NaN		26052.2	20774.2	1.4013e-45	7.00649e-45	1.76196	NaN	NaN		17173.3	21242	7.17879e-14	1.17951e-13	0.534426	NaN	NaN		10646.3	6910.86	9.65582e-19	3.7559e-18	0.614905	NaN	NaN
2374.24	15976.6	18222.9	1.7275e-12	2.15716e-12	0.307796	NaN	NaN		29790.8	23085.6	1.4013e-45	7.00649e-45	1.97472	NaN	NaN		19099.2	24161.5	3.69227e-14	6.12028e-14	0.561951	NaN	NaN		11281.1	7624.31	3.87664e-16	1.09508e-15	0.569669	NaN	NaN
2375.17	16230.9	18440.4	4.82003e-14	6.38562e-14	0.317798	0.00489788	551		29856.9	22761.9	1.4013e-45	7.00649e-45	2.17412	NaN	NaN		19451	24517.9	3.40204e-15	5.80923e-15	0.585186	NaN	NaN		11479.3	8036.64	3.9098e-13	8.11624e-13	0.525204	NaN	NaN
2376.17	15543.2	18393.9	3.08281e-17	4.63374e-17	0.368065	NaN	NaN		27792.3	21895.6	1.4013e-45	7.00649e-45	1.90631	NaN	NaN		18470.6	25255.9	1.41338e-21	2.92652e-21	0.764053	NaN	NaN		11243.9	7578.91	2.52211e-13	5.3496e-13	0.532679	NaN	NaN
2377.18	16976.6	20823	4.11419e-23	8.57711e-23	0.445964	0.00291074	637		29888.9	24943.7	3.03073e-41	1.36411e-40	1.47616	NaN	NaN		20298.5	28375.9	2.18173e-24	4.8605e-24	0.841532	NaN	NaN		12242.5	8738.82	1.51327e-09	2.41786e-09	0.470712	NaN	NaN
2378.16	19411.4	25519.2	7.58134e-38	3.19387e-37	0.626689	NaN	NaN		37026.3	35494.6	9.39515e-05	0.000127237	0.401503	NaN	NaN		23742.7	32035.5	2.84666e-19	5.51003e-19	0.733473	NaN	NaN		13124.6	10752.5	0.0114255	0.013148	0.221258	0.00787675	164
2379.18	22557.9	29633.3	1.01473e-35	3.86676e-35	0.617553	NaN	NaN		43708.6	42701.8	0.0416957	0.0478233	0.207216	NaN	NaN		27422.5	36357.8	1.25695e-17	2.32046e-17	0.677169	NaN	NaN		15296.9	12518.8	0.0022609	0.0027133	0.253659	NaN	NaN
2380.2	21190	26036.3	2.65947e-24	5.89245e-24	0.486107	NaN	NaN		38788.2	36111.1	8.60625e-09	1.33649e-08	0.60713	NaN	NaN		25647.6	32827.8	3.20049e-15	5.4689e-15	0.603049	NaN	NaN		14797.6	10863.6	9.06154e-08	1.3126e-07	0.402107	NaN	NaN
2381.12	18519.1	21377	9.59513e-15	1.29585e-14	0.362136	NaN	NaN		32064.4	28326.9	1.98694e-23	4.79979e-23	1.05688	NaN	NaN		22452	27663.4	3.53016e-12	5.45428e-12	0.506878	NaN	NaN		13169.3	8939.18	7.84178e-14	1.73589e-13	0.529599	NaN	NaN
2382.16	16309.6	18500.3	1.58405e-13	2.04842e-13	0.317465	NaN	NaN		28182.5	23379.7	2.8026e-45	1.54143e-44	1.57481	NaN	NaN		19752.4	24240.7	7.92275e-12	1.21104e-11	0.483263	NaN	NaN		11624.2	8134.31	6.55925e-12	1.2286e-11	0.520625	NaN	NaN
2383.24	16782.9	19545.2	1.33098e-14	1.78761e-14	0.347509	NaN	NaN		29278.6	24493.2	6.2465e-38	2.52242e-37	1.38677	NaN	NaN		19756	25968.9	1.55051e-15	2.67955e-15	0.632795	NaN	NaN		12408.4	8291.62	5.36043e-14	1.2142e-13	0.538218	NaN	NaN
2384.14	23309.5	26446.9	1.06157e-16	1.56567e-16	0.389762	NaN	NaN		41304.8	37112.5	5.15014e-12	8.83763e-12	0.720154	NaN	NaN		25820.3	32217.5	1.42817e-10	2.10509e-10	0.503509	NaN	NaN		18524.9	12131.6	3.37219e-09	5.25353e-09	0.441312	NaN	NaN
2385.25	27304.6	30872.7	6.25348e-24	1.36812e-23	0.458723	NaN	NaN		46943.2	44362.2	8.7792e-05	0.000119094	0.404091	NaN	NaN		29470.6	35054	6.2545e-10	8.9957e-10	0.457608	NaN	NaN		22574.8	16604.5	0.0049141	0.00576111	0.21448	NaN	NaN
2386.17	25863.6	29736.2	1.13899e-23	2.45436e-23	0.454312	NaN	NaN		46143.8	42583.2	1.85333e-09	2.94958e-09	0.622117	NaN	NaN		28860.3	33928.9	8.91148e-09	1.23083e-08	0.415899	NaN	NaN		20328.5	15888.5	0.0132397	0.0151925	0.192616	NaN	NaN
2387.14	24183	27449.4	9.86435e-19	1.60667e-18	0.393757	NaN	NaN		44379.1	39268.3	2.22337e-19	4.72417e-19	0.947263	NaN	NaN		28224.7	32422.1	3.94805e-08	5.3587e-08	0.380635	NaN	NaN		17765.9	13336.4	3.4066e-05	4.42876e-05	0.317218	NaN	NaN
2388.2	19512	22080.7	1.61679e-16	2.35601e-16	0.357691	NaN	NaN		34505.9	29805.5	3.2543e-30	9.71105e-30	1.23717	NaN	NaN		23335.3	27677.2	2.72963e-10	3.98241e-10	0.458129	NaN	NaN		14044	9968.11	8.94246e-08	1.29612e-07	0.430176	NaN	NaN
2389.22	15060.1	17076.5	5.1907e-15	7.08087e-15	0.34198	NaN	NaN		25665	22060.7	3.41792e-35	1.22753e-34	1.33927	NaN	NaN		18125.1	22192	4.68103e-13	7.49396e-13	0.525355	NaN	NaN		10883.8	7409.03	2.14342e-11	3.88336e-11	0.4951	NaN	NaN
2390.1	13896.1	15384.4	1.15138e-10	1.36097e-10	0.287402	NaN	NaN		22834.7	19361.1	8.83925e-41	3.91338e-40	1.47336	NaN	NaN		16496.7	20302.1	5.03133e-13	8.01786e-13	0.549989	NaN	NaN		10361.2	6641.64	2.80154e-18	1.02674e-17	0.609725	NaN	NaN
2391.12	15263	16586.3	7.88303e-08	8.59999e-08	0.244969	NaN	NaN		24522.8	20903.5	1.19833e-34	4.21057e-34	1.31842	NaN	NaN		17499.4	22022.4	5.85963e-16	1.02797e-15	0.593843	NaN	NaN		11992.7	6975.13	5.55479e-29	7.15657e-28	0.730337	NaN	NaN
2392.14	28456.4	32392.1	3.69291e-13	4.71291e-13	0.30426	0.01954	149		61835.6	38430.2	1.4013e-45	7.00649e-45	1.65629	NaN	NaN		29631.2	42561.8	1.11739e-23	2.42715e-23	0.843275	NaN	NaN		22561.8	15789.9	5.91347e-17	1.85081e-16	0.566911	NaN	NaN
2393.16	34135.7	39175.9	7.35541e-20	1.2784e-19	0.34044	0.0473807	67		77130.7	44639.6	1.4013e-45	7.00649e-45	1.54281	NaN	NaN		32560.3	49344.7	3.18984e-28	7.82991e-28	0.965642	NaN	NaN		29186.3	22963.2	1.03847e-06	1.43838e-06	0.35979	0.0142805	85
2394.15	29472.3	35223.1	2.65805e-23	5.58926e-23	0.390984	0.0156193	191		61838.1	38780.8	1.4013e-45	7.00649e-45	1.54621	NaN	NaN		28514.4	45067.5	6.79953e-31	1.77458e-30	1.01879	NaN	NaN		25551.5	20698.3	1.6445e-05	2.17039e-05	0.312695	NaN	NaN
2395.15	21276.7	25769.4	6.31226e-23	1.30589e-22	0.398975	NaN	NaN		40097.8	28409.8	1.4013e-45	7.00649e-45	1.60837	NaN	NaN		21936.4	33947.6	1.34894e-29	3.42509e-29	0.993831	NaN	NaN		17955.4	13916.3	1.6763e-06	2.29701e-06	0.357352	NaN	NaN
2396.14	17211.7	19561.2	7.88048e-13	9.96312e-13	0.271454	NaN	NaN		29960.2	22161.3	1.4013e-45	7.00649e-45	1.77323	NaN	NaN		18981.2	26007.6	4.21397e-18	7.92357e-18	0.7171	NaN	NaN		13830	9867.08	1.21543e-11	2.23534e-11	0.501019	NaN	NaN
2397.15	15088.5	16503.2	4.65711e-09	5.24033e-09	0.216851	NaN	NaN		25375.8	19064.2	1.4013e-45	7.00649e-45	1.99829	NaN	NaN		17318	22081.6	3.54423e-13	5.68899e-13	0.56	NaN	NaN		11673.7	7904.24	6.32446e-14	1.42329e-13	0.538455	NaN	NaN
2398.14	14825.1	16182.6	3.92023e-09	4.42548e-09	0.225251	NaN	NaN		25795.9	19582.1	1.4013e-45	7.00649e-45	2.09025	NaN	NaN		17243.2	21286.2	1.12259e-10	1.66372e-10	0.497567	NaN	NaN		11148.8	7601.35	5.34256e-13	1.09597e-12	0.517451	NaN	NaN
2399.15	15150.8	17023.6	1.00536e-12	1.26383e-12	0.289011	NaN	NaN		28485.4	21664.9	1.4013e-45	7.00649e-45	2.23292	NaN	NaN		17642.9	22058.1	2.23532e-13	3.6142e-13	0.554678	NaN	NaN		11065	7687.67	1.27343e-12	2.53127e-12	0.522863	NaN	NaN
2400.11	16023.7	18362.5	1.44042e-15	2.01576e-15	0.326302	NaN	NaN		31063.6	23503.9	1.4013e-45	7.00649e-45	2.26524	NaN	NaN		18602.3	23967	2.05838e-15	3.53467e-15	0.605117	NaN	NaN		11614.3	7986.61	1.97678e-10	3.35432e-10	0.494258	0.0055706	230
2401.19	14665.8	18336.3	3.17613e-25	7.40792e-25	0.464998	NaN	NaN		27487	22047.8	1.4013e-45	7.00649e-45	1.95789	0.00374248	161		17442.2	25281.1	1.32549e-27	3.20831e-27	0.882006	NaN	NaN		10411.9	7277.37	7.76863e-09	1.18599e-08	0.449629	NaN	NaN
2402.28	14834.3	19203.2	1.27102e-29	3.76054e-29	0.556914	NaN	NaN		26704.8	24236.1	3.57848e-17	7.10735e-17	0.881224	NaN	NaN		17741.2	26172.7	1.89154e-30	4.87913e-30	0.964241	NaN	NaN		10607.9	7220.38	5.52536e-11	9.7424e-11	0.502314	NaN	NaN
2403.13	16431.5	20486	4.43701e-24	9.75102e-24	0.49784	0.0184546	161		30270	27124.8	6.63233e-20	1.43681e-19	0.979702	NaN	NaN		19808	27152.1	3.23408e-23	6.93832e-23	0.786587	NaN	NaN		11515	7791.05	5.55983e-13	1.13766e-12	0.521471	NaN	NaN
2404.22	20114.7	23650.3	8.81712e-15	1.19276e-14	0.387684	0.00436301	584		38851.1	32206.3	5.26516e-35	1.87437e-34	1.29707	NaN	NaN		23949.7	30986.9	1.19296e-15	2.07193e-15	0.629764	NaN	NaN		14088.5	8833.5	2.87659e-19	1.18519e-18	0.638126	NaN	NaN
2405.22	20560.7	23990.5	2.97763e-12	3.68984e-12	0.340863	NaN	NaN		41618.1	31663.3	1.4013e-45	7.00649e-45	1.69154	NaN	NaN		24259.4	31993.6	8.34973e-15	1.41094e-14	0.624541	NaN	NaN		14311	8950.25	5.41373e-22	3.20741e-21	0.65021	NaN	NaN
2406.24	20869.7	26487.3	2.82447e-20	5.06077e-20	0.439022	0.0131834	226		45008.3	31934	1.4013e-45	7.00649e-45	2.01534	NaN	NaN		23995.6	37238	3.59753e-28	8.80402e-28	0.977425	NaN	NaN		14659	9569.76	8.81322e-16	2.39511e-15	0.576051	NaN	NaN
2407.17	19366	25498.5	3.00191e-27	7.80944e-27	0.508075	NaN	NaN		42724.2	29708.1	1.4013e-45	7.00649e-45	1.97538	NaN	NaN		21670.1	35948.4	1.82143e-37	5.59999e-37	1.16886	NaN	NaN		13973	9787.84	1.7203e-11	3.14012e-11	0.503453	NaN	NaN
2408.27	16852.6	22133.8	4.84345e-29	1.39078e-28	0.530177	NaN	NaN		36614.9	26945	1.4013e-45	7.00649e-45	1.80138	NaN	NaN		18684.6	30209.4	1.35516e-33	3.75834e-33	1.09391	0.00436259	122		12390.1	8939.34	2.40776e-09	3.78739e-09	0.443026	NaN	NaN
2409.18	16520.5	21317.7	1.29236e-26	3.24758e-26	0.476846	NaN	NaN		34174.4	24700	1.4013e-45	7.00649e-45	1.96509	NaN	NaN		18352.2	29510.3	4.32528e-32	1.16248e-31	1.07287	NaN	NaN		12367.3	8945.05	2.44501e-08	3.63911e-08	0.42814	NaN	NaN
2410.16	16008.7	19562.8	3.26406e-20	5.8227e-20	0.387686	0.00783114	410		30820.8	22409.5	1.4013e-45	7.00649e-45	2.04768	NaN	NaN		17942.8	26799.2	9.80066e-27	2.33053e-26	0.926665	NaN	NaN		12184	8729.69	2.72065e-10	4.58146e-10	0.465731	NaN	NaN
2411.27	14051.9	16760.6	1.21486e-17	1.87228e-17	0.356864	NaN	NaN		25476.7	19109.8	1.4013e-45	7.00649e-45	2.15397	NaN	NaN		16091	23064.4	3.0007e-24	6.64245e-24	0.835941	NaN	NaN		10633.4	7411.89	4.35584e-12	8.27984e-12	0.493518	NaN	NaN
2412.19	15856.2	19813.5	2.92153e-19	4.91293e-19	0.425594	NaN	NaN		27489.1	23611.8	7.26001e-32	2.29885e-31	1.30753	NaN	NaN		19635.9	27623.3	1.56868e-17	2.88717e-17	0.780638	NaN	NaN		10917.8	7631.03	2.49345e-11	4.4908e-11	0.493809	NaN	NaN
2413.27	16833.8	20830.3	8.13785e-17	1.20607e-16	0.420393	NaN	NaN		29162.5	26541.6	1.55521e-13	2.79891e-13	0.763222	NaN	NaN		21826.2	28480.8	1.40688e-10	2.07621e-10	0.596934	NaN	NaN		10755.4	7550.35	4.27087e-12	8.13102e-12	0.516391	NaN	NaN
2414.18	18330.4	22449.9	1.04839e-16	1.54717e-16	0.417488	0.00878596	371		33159.6	29461.1	7.43816e-21	1.6586e-20	0.968913	NaN	NaN		23933.7	30299.1	4.90146e-09	6.83566e-09	0.528818	NaN	NaN		11363.2	8046.46	2.48488e-11	4.47867e-11	0.48162	NaN	NaN
2415.18	21527.6	25356.6	1.93247e-15	2.67971e-15	0.393323	NaN	NaN		43733.6	36214.2	1.63901e-36	6.1972e-36	1.33146	NaN	NaN		26872.4	31992.6	7.33569e-08	9.8319e-08	0.422039	NaN	NaN		13701.1	9846.14	2.41705e-11	4.35964e-11	0.4966	NaN	NaN
2416.19	21873.8	25533.3	6.40848e-15	8.7031e-15	0.393539	NaN	NaN		44627.7	38416	1.99349e-22	4.67644e-22	1.01784	NaN	NaN		26747.8	31078.4	3.78536e-07	4.96892e-07	0.388259	NaN	NaN		14369.9	9996.48	5.06395e-12	9.57353e-12	0.507783	NaN	NaN
2417.21	18553	22740.7	1.39332e-15	1.95097e-15	0.41243	NaN	NaN		36990.7	32545.5	5.4488e-19	1.14181e-18	0.967243	NaN	NaN		22542.7	29012.1	4.69892e-10	6.78641e-10	0.477636	NaN	NaN		12438.1	8390.9	3.47785e-14	8.01947e-14	0.548492	NaN	NaN
2418.13	25157.6	65016.4	1.4013e-45	8.40779e-45	1.25882	0.0151578	196		59054.5	42525.1	1.4013e-45	7.00649e-45	1.52631	NaN	NaN		29664.5	118746	1.4013e-45	5.60519e-45	2.43271	0.00431472	138		16335.7	14079.5	0.000126855	0.000160546	0.281245	NaN	NaN
2419.18	26367.1	82406.5	1.4013e-45	8.40779e-45	1.55105	0.0797222	39		62274.9	40866.9	1.4013e-45	7.00649e-45	1.66283	NaN	NaN		30195.3	157658	1.4013e-45	5.60519e-45	2.86755	0.0259081	25		17831.8	17853.4	0.824589	0.831778	0.0157179	0.0195614	58
2420.15	19317.5	51836.6	1.4013e-45	8.40779e-45	1.42477	0.0112111	288		42894.1	27524.4	1.4013e-45	7.00649e-45	1.88733	NaN	NaN		21865	96336.1	1.4013e-45	5.60519e-45	2.88453	NaN	NaN		13684.1	13493.5	0.988117	0.989253	0.0174675	NaN	NaN
2421.19	14148.5	27815.4	1.4013e-45	8.40779e-45	1.00979	NaN	NaN		29237.1	19162.5	1.4013e-45	7.00649e-45	2.27418	NaN	NaN		15949.6	47864.6	1.4013e-45	5.60519e-45	2.43945	NaN	NaN		10397.3	8984.13	0.0277856	0.0311215	0.20946	NaN	NaN
2422.16	14273.6	21193.4	1.65353e-43	8.88423e-43	0.665883	0.00816723	403		26989.6	19735	1.4013e-45	7.00649e-45	2.03517	NaN	NaN		16238.9	32514.5	1.4013e-45	5.60519e-45	1.66086	NaN	NaN		10729.1	8242.71	1.07992e-05	1.43616e-05	0.352545	NaN	NaN
2423.1	32378.6	36141.3	2.0843e-10	2.44355e-10	0.327459	0.039293	78		51734.5	50976.6	0.152271	0.167018	0.119051	0.026589	33		35504.2	43084.6	5.2133e-12	8.0192e-12	0.482169	NaN	NaN		26868.7	17562.9	2.52224e-21	1.33514e-20	0.658405	0.00426934	261
2424.09	48028.4	46880	0.439475	0.441834	0.111027	0.0887147	33		66825.5	73190.8	2.28716e-05	3.18606e-05	0.508794	NaN	NaN		48909.1	49980	0.00389641	0.00445434	0.145143	NaN	NaN		44521.6	25273.8	1.26117e-44	4.94658e-43	0.878574	0.0142515	87
2425.13	38802.5	37592.7	0.303785	0.306555	0.099947	0.0138547	213		53732.9	55842.1	0.0719805	0.0809947	0.2457	0.00739514	109		38973.7	41382.2	0.000217945	0.000261298	0.210073	NaN	NaN		36469.5	20588.4	8.20741e-42	2.66467e-40	0.856305	NaN	NaN
2426.2	25684.4	26406.7	0.000156677	0.000163597	0.203978	NaN	NaN		38146.1	36502.1	0.0134612	0.0160913	0.242248	NaN	NaN		26913.1	31469.9	5.13756e-10	7.40673e-10	0.434521	NaN	NaN		22807.6	13347.8	1.44549e-32	2.56917e-31	0.778844	NaN	NaN
2427.1	16843.7	18456.8	1.81631e-11	2.20254e-11	0.320644	NaN	NaN		26627.2	23804.6	5.83911e-14	1.06027e-13	0.772341	0.00561363	130		18496.9	23073.9	3.05095e-16	5.40689e-16	0.620214	NaN	NaN		13995.9	9157.01	8.84892e-20	3.90346e-19	0.625416	NaN	NaN
2428.27	17965	19408.5	1.04765e-10	1.24078e-10	0.306622	NaN	NaN		29360.4	28252.1	0.000984591	0.00126183	0.326348	NaN	NaN		22694.4	22990.8	0.0125195	0.0139839	0.135935	NaN	NaN		12248.5	9019.1	3.99817e-10	6.68192e-10	0.463937	0.00776757	171
2429.24	26345	25857.2	0.00738974	0.00758921	0.115389	0.00790064	406		40947.3	36836	1.75266e-15	3.33677e-15	0.828772	NaN	NaN		32601.7	30768.7	0.329464	0.34109	0.00656171	NaN	NaN		18851.8	12387.6	5.58394e-21	2.79197e-20	0.657112	NaN	NaN
2430.25	30998.4	27689.3	0.194543	0.196806	0.0732932	0.00674937	464		44704.8	36842.7	6.76967e-42	3.11018e-41	1.50928	NaN	NaN		33968.8	32929.7	0.112152	0.119018	0.0389498	NaN	NaN		26448.7	15049.1	3.71503e-39	1.06425e-37	0.83442	NaN	NaN
2431.21	25384.6	23653.4	0.860789	0.861143	0.0177355	0.0072916	435		36651.9	29480.8	1.4013e-45	7.00649e-45	1.76226	NaN	NaN		26588.6	29445.6	6.04249e-06	7.63938e-06	0.284455	NaN	NaN		22704	12582.6	2.45213e-37	6.35207e-36	0.819154	NaN	NaN
2432.26	16367.8	17525	1.82359e-06	1.94671e-06	0.180085	NaN	NaN		24915	20138.7	1.4013e-45	7.00649e-45	1.74478	NaN	NaN		17402.1	23359.1	1.76709e-18	3.37745e-18	0.708132	NaN	NaN		14230.8	8575.67	2.6773e-24	2.09622e-23	0.700014	NaN	NaN
2433.22	12067.7	14621.9	2.199e-17	3.33202e-17	0.390211	NaN	NaN		19160.4	16494	2.70666e-32	8.79937e-32	1.26778	NaN	NaN		13384.5	20288.9	2.83433e-30	7.28784e-30	0.990115	NaN	NaN		9902	6379.76	1.60559e-18	6.08973e-18	0.617749	NaN	NaN
2434.27	11537.3	14025.6	1.51015e-20	2.75446e-20	0.425371	NaN	NaN		18578	16122.1	7.3685e-27	1.99803e-26	1.12084	NaN	NaN		13303.9	19431.3	1.14373e-30	2.96275e-30	0.955444	NaN	NaN		8994.22	5953.33	1.62355e-14	3.9026e-14	0.575286	0.0164331	66
2435.18	9352.9	11177.1	2.29557e-18	3.66299e-18	0.41758	NaN	NaN		15753.6	14064.6	4.44556e-19	9.35605e-19	0.92182	NaN	NaN		11245.1	15154.3	5.00063e-22	1.0497e-21	0.73248	NaN	NaN		6796.07	4328.62	6.86508e-17	2.13268e-16	0.594673	NaN	NaN
2436.18	9481.96	11052.1	9.29883e-16	1.31186e-15	0.392223	NaN	NaN		16037.2	14526.3	1.56344e-16	3.04802e-16	0.85995	NaN	NaN		11413.8	14576.9	2.55342e-17	4.66084e-17	0.625952	NaN	NaN		6868.58	4363.7	1.07925e-18	4.17804e-18	0.596941	NaN	NaN
2437.17	11775.2	13541.4	1.52808e-15	2.13476e-15	0.352357	NaN	NaN		21511.3	17270.5	1.4013e-45	7.00649e-45	1.63895	NaN	NaN		13799.3	17974.6	2.40774e-19	4.6716e-19	0.67584	NaN	NaN		8616.99	5562.52	3.16495e-15	8.11226e-15	0.562108	NaN	NaN
2438.18	12971.9	14373.4	2.98344e-10	3.47758e-10	0.265095	NaN	NaN		24508	18035.2	1.4013e-45	7.00649e-45	2.03693	NaN	NaN		15336	19272.5	9.67144e-15	1.63201e-14	0.576917	NaN	NaN		9259.06	5866.49	6.57511e-19	2.59068e-18	0.621213	NaN	NaN
2439.2	14105.4	15307.4	1.6902e-08	1.881e-08	0.238197	NaN	NaN		28777.1	19754.9	1.4013e-45	7.00649e-45	2.05494	NaN	NaN		16474	20213.9	7.55806e-12	1.15675e-11	0.499266	NaN	NaN		9929.54	6260.09	4.63458e-20	2.09762e-19	0.636092	NaN	NaN
2440.19	15636.3	18291.2	6.31694e-14	8.32796e-14	0.352592	NaN	NaN		32028.4	22992.9	1.4013e-45	7.00649e-45	1.90022	NaN	NaN		18580.7	24954.5	1.55542e-19	3.03481e-19	0.69368	NaN	NaN		10715.7	6909.33	6.54979e-20	2.93715e-19	0.627606	NaN	NaN
2441.19	14332.9	17771.9	9.74022e-20	1.67496e-19	0.443551	NaN	NaN		27682.4	22349.3	1.00053e-42	4.73919e-42	1.39976	NaN	NaN		16815	24261.1	3.03393e-24	6.70991e-24	0.823442	NaN	NaN		10253.4	6688.39	4.11172e-17	1.30535e-16	0.588616	NaN	NaN
2442.19	15039.5	18302.7	8.60791e-19	1.40767e-18	0.422168	NaN	NaN		26708.6	23038.3	4.04619e-29	1.17431e-28	1.14656	NaN	NaN		17558.7	24725.3	2.05756e-23	4.44162e-23	0.802253	NaN	NaN		11174.4	7194.36	3.3364e-17	1.07037e-16	0.601907	NaN	NaN
2443.28	13293	15254.8	6.8794e-13	8.702e-13	0.32425	NaN	NaN		22379.6	18816.1	1.7222e-38	7.09571e-38	1.39349	NaN	NaN		15425.1	20501.5	1.48537e-18	2.8457e-18	0.656788	NaN	NaN		10137.5	6387.84	1.7695e-19	7.54592e-19	0.630745	NaN	NaN
2444.22	12726.8	14704.2	1.7412e-12	2.17204e-12	0.326114	NaN	NaN		20435.8	17652.7	1.15765e-30	3.51482e-30	1.23421	NaN	NaN		14839.5	19920.2	5.92003e-18	1.10631e-17	0.700939	NaN	NaN		9789.62	6289.35	9.31615e-20	4.09473e-19	0.639793	NaN	NaN
2445.22	12284.2	14260.8	6.80441e-14	8.95607e-14	0.357843	NaN	NaN		18957.3	17568.2	2.29992e-10	3.7586e-10	0.632519	NaN	NaN		14393.6	18997.5	8.36345e-18	1.55577e-17	0.661257	NaN	NaN		9501.76	6193.3	1.51917e-19	6.51264e-19	0.626068	NaN	NaN
2446.28	12564.8	15000.7	6.62451e-20	1.15715e-19	0.489944	0.0240177	122		19056.5	20806.3	1.21651e-08	1.87957e-08	0.622892	NaN	NaN		14836	18874.7	2.47144e-17	4.5146e-17	0.65645	NaN	NaN		9670.44	6306.07	5.08134e-18	1.80893e-17	0.602081	NaN	NaN
2447.23	13902	16488.9	2.39367e-17	3.61574e-17	0.447803	0.0126299	240		21909.6	23332.9	0.00283715	0.0035428	0.360232	NaN	NaN		16358.8	20575.2	4.1367e-15	7.04396e-15	0.564679	NaN	NaN		10626.6	6831.05	9.7851e-20	4.28538e-19	0.628882	0.00653762	214
2448.2	12689.7	14847.3	7.53584e-15	1.0217e-14	0.39277	NaN	NaN		20314.4	19931.3	0.0120027	0.0143761	0.24763	NaN	NaN		14520	19074.6	9.61021e-18	1.78089e-17	0.649871	NaN	NaN		10006.6	6205.77	1.96e-21	1.05355e-20	0.652716	NaN	NaN
2449.2	9886.97	11420.2	1.05632e-14	1.42342e-14	0.36908	NaN	NaN		15804.7	14293.4	6.29164e-16	1.20821e-15	0.859351	NaN	NaN		11055.3	15078.3	4.86502e-23	1.04189e-22	0.780289	NaN	NaN		8020.34	4974.23	3.54232e-21	1.83133e-20	0.64232	NaN	NaN
2450.27	11432.1	13237.2	1.89617e-15	2.63087e-15	0.359248	NaN	NaN		19149.6	16435.3	7.38217e-31	2.25541e-30	1.24244	NaN	NaN		13124.8	17412.7	1.643e-19	3.20312e-19	0.696295	NaN	NaN		8853.12	5934.5	4.03409e-16	1.13561e-15	0.583549	NaN	NaN
2451.29	14503.4	18504	4.08282e-22	8.05646e-22	0.482187	NaN	NaN		25973.5	23041.6	6.51309e-19	1.35899e-18	0.958746	NaN	NaN		17216.5	25296.9	2.21983e-24	4.93634e-24	0.885854	NaN	NaN		10501.5	7073.43	3.43496e-14	7.94314e-14	0.540975	NaN	NaN
2452.22	16429	21401.1	1.20172e-23	2.58368e-23	0.505444	NaN	NaN		29322	26567.5	7.09479e-13	1.25551e-12	0.769427	NaN	NaN		19407.6	29299.7	6.20304e-26	1.4317e-25	0.934843	NaN	NaN		11991.6	8184.34	6.76219e-14	1.51409e-13	0.546214	NaN	NaN
2453.28	14352	17707.8	1.84184e-18	2.96228e-18	0.43662	NaN	NaN		25600.6	22456.7	2.97448e-19	6.29814e-19	0.976188	NaN	NaN		17056.9	23893.7	1.13796e-20	2.28813e-20	0.807126	NaN	NaN		10389.7	6881.74	5.5716e-16	1.5452e-15	0.57742	NaN	NaN
2454.21	12478.4	14556	2.77487e-14	3.68822e-14	0.351444	NaN	NaN		24272.2	19237.2	6.30024e-42	2.89999e-41	1.40724	NaN	NaN		14665.1	19070.7	9.15132e-14	1.49553e-13	0.58816	NaN	NaN		8879.53	5832.96	3.99648e-15	1.01369e-14	0.552332	NaN	NaN
2455.2	13969	16487.8	2.8139e-17	4.23739e-17	0.375387	NaN	NaN		28442.2	20799.5	1.4013e-45	7.00649e-45	1.64525	NaN	NaN		15883	21983.2	1.40077e-20	2.80499e-20	0.756018	NaN	NaN		10211	6807.3	4.53812e-13	9.38058e-13	0.527088	NaN	NaN
[truncated: 741 more rows]

## Sheet: Table S2 (lipid components)
Table S2. Molecular components detected by lipid imaging
[truncated: 2,110 more rows]

[truncated: 2 more sheets: Table S3 (peptide ID), Table S4 (lipid ID)]
